# Supplementary material for: Trans-Golgi protein TVP23B regulates host-microbe interactions via Paneth cell homeostasis and Goblet cell glycosylation
Source: Nat Commun. 2023 Jun 20;14:3652. doi: 10.1038/s41467-023-39398-1 (PMC10282085; doi:10.1038/s41467-023-39398-1)
Supplement: Supplementary file 4 — Supplementary Data 1 [file 41467_2023_39398_MOESM4_ESM.xlsx]

## Sheet: Ileal MS
Accession	peptide_count_Tvp23b+/-_1	peptide_count_Tvp23b+/-_2	peptide_count_Tvp23b+/-_3	peptide_count_Tvp23b-/-_1	peptide_count_Tvp23b-/-_2	peptide_count_Tvp23b-/-_3	NSAF_Tvp23b+/-_1	NSAF_Tvp23b+/-_2	NSAF_Tvp23b+/-_3	NSAF_Tvp23b-/-_1	NSAF_Tvp23b-/-_2	NSAF_Tvp23b-/-_3	EMPAI_Tvp23b+/-_1	EMPAI_Tvp23b+/-_2	EMPAI_Tvp23b+/-_3	EMPAI_Tvp23b-/-_1	EMPAI_Tvp23b-/-_2	EMPAI_Tvp23b-/-_3	spectral_count_Tvp23b+/-_1	spectral_count_Tvp23b+/-_2	spectral_count_Tvp23b+/-_3	spectral_count_Tvp23b-/-_1	spectral_count_Tvp23b-/-_2	spectral_count_Tvp23b-/-_3	seqcov_Tvp23b+/-_1	seqcov_Tvp23b+/-_2	seqcov_Tvp23b+/-_3	seqcov_Tvp23b-/-_1	seqcov_Tvp23b-/-_2	seqcov_Tvp23b-/-_3	description	occurrence	status	Tvp23b+/-	Tvp23b-/-	Total	Fraction (Tvp23b-/-/ Total)
P0CG49	13	20	16	12	16	18	0.0181089	0.0275474	0.0201139	0.0160867	0.0196524	0.0186621	5.1235	7.79023	6.56833	4.26017	7.79023	7.79023	80	106	100	79	111	76	0.787	0.944	0.879	0.721	0.944	0.944	Polyubiquitin-B OS=Mus musculus OX=10090 GN=Ubb PE=2 SV=1	6	1_1_1_1_1_1_	286	266	552	0.481884
P0CG50	13	20	16	12	16	18	0.00733672	0.0113388	0.00777291	0.00583837	0.00809264	0.00755063	4.54626	6.78036	5.76083	3.81948	6.78036	6.78036	78	105	93	69	110	74	0.744	0.891	0.83	0.683	0.891	0.891	Polyubiquitin-C OS=Mus musculus OX=10090 GN=Ubc PE=1 SV=2	6	1_1_1_1_1_1_	276	253	529	0.478261
P20065	30	25	31	33	39	31	0.132558	0.110969	0.0932482	0.0993708	0.12636	0.125822	5.0256	2.46737	2.46737	5.60693	5.60693	5.60693	96	70	76	80	117	84	0.78	0.54	0.54	0.82	0.82	0.82	Thymosin beta-4 OS=Mus musculus OX=10090 GN=Tmsb4x PE=1 SV=1	6	1_1_1_1_1_1_	242	281	523	0.537285
P62984	13	20	16	12	16	18	0.0409927	0.0613056	0.0402593	0.0305682	0.0442968	0.0415428	1.94442	2.64754	2.33426	1.69153	2.64754	2.64754	76	99	84	63	105	71	0.469	0.562	0.523	0.43	0.562	0.562	Ubiquitin-60S ribosomal protein L40 OS=Mus musculus OX=10090 GN=Uba52 PE=1 SV=2	6	1_1_1_1_1_1_	259	239	498	0.47992
P62983	13	20	16	12	16	18	0.0336351	0.050302	0.0330333	0.0250816	0.0363461	0.0340864	1.42661	1.89734	1.68534	1.25424	1.89734	1.89734	76	99	84	63	105	71	0.385	0.462	0.429	0.353	0.462	0.462	Ubiquitin-40S ribosomal protein S27a OS=Mus musculus OX=10090 GN=Rps27a PE=1 SV=2	6	1_1_1_1_1_1_	259	239	498	0.47992
A0A0A6YW67	13	20	16	12	16	18	0.0681438	0.101911	0.0669246	0.0508146	0.0736363	0.0690582	5.01174	7.60994	6.4131	4.17607	7.60994	7.60994	76	99	84	63	105	71	0.779	0.935	0.87	0.714	0.935	0.935	Predicted pseudogene 8797 OS=Mus musculus OX=10090 GN=Gm8797 PE=4 SV=1	6	1_1_1_1_1_1_	259	239	498	0.47992
P08228	23	21	20	11	28	20	0.0255539	0.036029	0.019918	0.00887239	0.0284026	0.019453	4.33335	1.68534	2.3037	1.31206	4.10505	4.33335	57	70	50	22	81	40	0.727	0.429	0.519	0.364	0.708	0.727	Superoxide dismutase [Cu-Zn] OS=Mus musculus OX=10090 GN=Sod1 PE=1 SV=2	6	1_1_1_1_1_1_	177	143	320	0.446875
P56391	20	18	19	14	23	18	0.0465621	0.0506919	0.0413739	0.0288869	0.0389302	0.0348345	4.70164	4.70164	4.70164	4.26017	4.70164	4.70164	58	55	58	40	62	40	0.756	0.756	0.756	0.721	0.756	0.756	Cytochrome c oxidase subunit 6B1 OS=Mus musculus OX=10090 GN=Cox6b1 PE=1 SV=2	6	1_1_1_1_1_1_	171	142	313	0.453674
P31786	16	17	18	19	22	16	0.0404719	0.0400874	0.0310263	0.0321242	0.0391034	0.0258256	3.51856	3.64515	3.89779	3.64515	3.89779	3.40555	51	44	44	45	63	30	0.655	0.667	0.69	0.667	0.69	0.644	Acyl-CoA-binding protein OS=Mus musculus OX=10090 GN=Dbi PE=1 SV=2	6	1_1_1_1_1_1_	139	138	277	0.498195
Q9Z1R9	2	3	2	3	2	2	0.0162778	0.00902189	0.00897769	0.0111085	0.0092195	0.0158313	0.205036	0.205036	0.205036	0.205036	0.205036	0.205036	58	28	36	44	42	52	0.081	0.081	0.081	0.081	0.081	0.081	Protease, serine 1 (trypsin 1) OS=Mus musculus OX=10090 GN=Prss1 PE=1 SV=1	6	1_1_1_1_1_1_	122	138	260	0.530769
Q9CR68	16	9	12	16	10	12	0.0115907	0.00752138	0.00873195	0.0104267	0.00827736	0.00956677	0.725838	0.725838	0.725838	0.725838	0.725838	0.725838	46	26	39	46	42	35	0.237	0.237	0.237	0.237	0.237	0.237	Cytochrome b-c1 complex subunit Rieske, mitochondrial OS=Mus musculus OX=10090 GN=Uqcrfs1 PE=1 SV=1	6	1_1_1_1_1_1_	111	123	234	0.525641
Q6ZWY8	14	14	15	14	29	22	0.0407966	0.0414333	0.0334623	0.0352879	0.0650454	0.061277	4.33335	3.1115	2.33426	2.33426	7.55067	3.1115	26	23	24	25	53	36	0.727	0.614	0.523	0.523	0.932	0.614	Thymosin beta-10 OS=Mus musculus OX=10090 GN=Tmsb10 PE=1 SV=3	6	1_1_1_1_1_1_	73	114	187	0.609626
P31001	2	2	27	15	18	31	0.000294415	0.000507018	0.00680186	0.00344302	0.00333902	0.0105395	0.199499	0.199499	0.97697	0.458814	0.733804	1.23872	2	3	52	26	29	66	0.079	0.079	0.296	0.164	0.239	0.35	Desmin OS=Mus musculus OX=10090 GN=Des PE=1 SV=3	6	1_1_1_1_1_1_	57	121	178	0.679775
E9Q616	1	0	56	47	15	41	1.22066e-05	0	0.000629094	0.000570995	0.000143211	0.000582628	0.0399202	0	0.870682	0.790606	0.2218	0.737801	1	0	58	52	15	44	0.017	0	0.272	0.253	0.087	0.24	AHNAK nucleoprotein (desmoyokin) OS=Mus musculus OX=10090 GN=Ahnak PE=1 SV=1	5	1_0_1_1_1_1_	59	111	170	0.652941
P07724	16	13	12	33	37	10	0.00215751	0.00247699	0.00161441	0.00408597	0.00488486	0.00160135	0.97697	0.862087	0.778279	1.41546	2.49945	0.667247	19	19	16	40	55	13	0.296	0.27	0.25	0.383	0.544	0.222	Albumin OS=Mus musculus OX=10090 GN=Alb PE=1 SV=3	6	1_1_1_1_1_1_	54	108	162	0.666667
P32648	12	9	14	14	12	12	0.0105591	0.0097914	0.0104652	0.00803734	0.00762352	0.0105733	1.99226	1.10863	1.13305	2.11889	2.03389	2.38065	26	21	29	22	24	24	0.476	0.324	0.329	0.494	0.482	0.529	VIP peptides OS=Mus musculus OX=10090 GN=Vip PE=1 SV=1	6	1_1_1_1_1_1_	76	70	146	0.479452
P11679	8	5	30	38	13	17	0.00112719	0.000808814	0.00463236	0.00785841	0.00143265	0.00290406	0.34586	0.235947	1.2856	1.45471	0.584893	0.774189	8	5	37	62	13	19	0.129	0.092	0.359	0.39	0.2	0.249	Keratin, type II cytoskeletal 8 OS=Mus musculus OX=10090 GN=Krt8 PE=1 SV=4	6	1_1_1_1_1_1_	50	94	144	0.652778
P19536	14	15	13	8	13	11	0.0134845	0.0161004	0.0105441	0.00630772	0.0160312	0.010532	1.74157	1.37137	1.74157	1.74157	1.41546	1.37137	25	26	22	13	38	18	0.438	0.375	0.438	0.438	0.383	0.375	Cytochrome c oxidase subunit 5B, mitochondrial OS=Mus musculus OX=10090 GN=Cox5b PE=1 SV=1	6	1_1_1_1_1_1_	73	69	142	0.485915
Q64433	9	13	12	9	13	11	0.0148911	0.0225358	0.0132318	0.00730668	0.0142941	0.0146851	3.85288	3.85288	4.82103	3.85288	5.36796	3.85288	22	29	22	12	27	20	0.686	0.686	0.765	0.686	0.804	0.686	10 kDa heat shock protein, mitochondrial OS=Mus musculus OX=10090 GN=Hspe1 PE=1 SV=2	6	1_1_1_1_1_1_	73	59	132	0.44697
Q9JI95	8	11	10	7	11	9	0.0142142	0.0194274	0.0114275	0.0060889	0.0121765	0.0132166	2.87258	2.23594	2.87258	2.23594	3.23643	2.78443	21	25	19	10	23	18	0.588	0.51	0.588	0.51	0.627	0.578	CPN10-like protein OS=Mus musculus OX=10090 GN=Hspe1-rs1 PE=3 SV=1	6	1_1_1_1_1_1_	65	51	116	0.439655
P20152	4	2	30	11	21	17	0.00118524	0.000340188	0.00513423	0.00159932	0.00266523	0.00321434	0.273503	0.158777	1.5293	0.513561	0.986095	1.16272	8	2	39	12	23	20	0.105	0.064	0.403	0.18	0.298	0.335	Vimentin OS=Mus musculus OX=10090 GN=Vim PE=1 SV=3	6	1_1_1_1_1_1_	49	55	104	0.528846
Q8BFW7	1	0	17	18	18	22	0.000112627	0	0.00230178	0.00192501	0.00184992	0.00354311	0.0471286	0	0.563148	1.00909	1.01837	1.03236	1	0	23	19	21	29	0.02	0	0.194	0.303	0.305	0.308	Lipoma-preferred partner homolog OS=Mus musculus OX=10090 GN=Lpp PE=1 SV=1	5	1_0_1_1_1_1_	24	69	93	0.741935
P63260	11	4	13	14	11	11	0.00368215	0.00126822	0.00294468	0.00281551	0.001728	0.00279605	1.39332	0.383566	1.06538	0.927525	1.12814	0.717908	20	6	18	17	12	14	0.379	0.141	0.315	0.285	0.328	0.235	Actin, cytoplasmic 2 OS=Mus musculus OX=10090 GN=Actg1 PE=1 SV=1	6	1_1_1_1_1_1_	44	43	87	0.494253
P60710	11	4	13	14	11	11	0.00368215	0.00126822	0.00294468	0.00281551	0.001728	0.00279605	1.39332	0.383566	1.06538	0.927525	1.12814	0.717908	20	6	18	17	12	14	0.379	0.141	0.315	0.285	0.328	0.235	Actin, cytoplasmic 1 OS=Mus musculus OX=10090 GN=Actb PE=1 SV=1	6	1_1_1_1_1_1_	44	43	87	0.494253
Q99JI1	7	7	12	6	11	10	0.00926151	0.0135328	0.015711	0.00908879	0.0105366	0.0109601	2.4435	1.99226	1.99226	1.45471	1.99226	2.96278	11	14	21	12	16	12	0.537	0.476	0.476	0.39	0.476	0.598	Musculoskeletal embryonic nuclear protein 1 OS=Mus musculus OX=10090 GN=Mustn1 PE=1 SV=1	6	1_1_1_1_1_1_	46	40	86	0.465116
P19001	9	3	15	26	7	7	0.00171316	0.000983421	0.00274009	0.00493155	0.000937964	0.0022301	0.534617	0.207814	0.96336	1.51189	0.432188	0.482518	10	5	18	32	7	12	0.186	0.082	0.293	0.4	0.156	0.171	Keratin, type I cytoskeletal 19 OS=Mus musculus OX=10090 GN=Krt19 PE=1 SV=1	6	1_1_1_1_1_1_	33	51	84	0.607143
Q8C1P2	8	8	9	3	2	3	0.0185592	0.0178983	0.0145123	0.00333907	0.00290322	0.00402657	3.64515	4.00035	3.64515	0.81134	0.682674	0.81134	25	21	22	5	5	5	0.667	0.699	0.667	0.258	0.226	0.258	Alpha-defensin 21 OS=Mus musculus OX=10090 GN=Defa21 PE=3 SV=1	6	1_1_1_1_1_1_	68	15	83	0.180723
P99028	7	7	10	8	9	10	0.00853308	0.0115779	0.0110288	0.00767611	0.0103146	0.0126226	2.11889	2.28852	3.36516	2.55631	2.74111	2.74111	11	13	16	11	17	15	0.494	0.517	0.64	0.551	0.573	0.573	Cytochrome b-c1 complex subunit 6, mitochondrial OS=Mus musculus OX=10090 GN=Uqcrh PE=1 SV=2	6	1_1_1_1_1_1_	40	43	83	0.518072
P97450	10	7	8	7	10	10	0.00894968	0.00807316	0.00738442	0.00517556	0.00899999	0.0117889	1.77971	1.24905	1.7227	1.77971	2.37287	1.7227	14	11	13	9	18	17	0.444	0.352	0.435	0.444	0.528	0.435	ATP synthase-coupling factor 6, mitochondrial OS=Mus musculus OX=10090 GN=Atp5pf PE=1 SV=1	6	1_1_1_1_1_1_	38	44	82	0.536585
Q8C1N8	7	8	9	3	2	3	0.0178169	0.0178983	0.0138527	0.00333907	0.00290322	0.00402657	3.64515	4.00035	3.64515	0.81134	0.682674	0.81134	24	21	21	5	5	5	0.667	0.699	0.667	0.258	0.226	0.258	Alpha-defensin 22 OS=Mus musculus OX=10090 GN=Defa22 PE=3 SV=1	6	1_1_1_1_1_1_	66	15	81	0.185185
P33680	7	11	9	16	12	8	0.00714211	0.00888301	0.00581744	0.0101727	0.00698275	0.00581075	3.3451	2.85478	3.3451	2.41979	1.1677	3.3451	12	13	11	19	15	9	0.638	0.586	0.638	0.534	0.336	0.638	Guanylin OS=Mus musculus OX=10090 GN=Guca2a PE=2 SV=1	6	1_1_1_1_1_1_	36	43	79	0.544304
Q8VC49	7	9	9	13	9	9	0.00243959	0.00448134	0.00325164	0.00373079	0.00190813	0.00291108	0.737801	0.644372	0.644372	0.918669	0.766038	0.644372	10	16	15	17	10	11	0.24	0.216	0.216	0.283	0.247	0.216	Interferon alpha-inducible protein 27-like protein 2B OS=Mus musculus OX=10090 GN=Ifi27l2b PE=1 SV=1	6	1_1_1_1_1_1_	41	38	79	0.481013
P51162	8	9	12	9	9	8	0.0097088	0.00866947	0.00766844	0.00485209	0.00464062	0.00526599	2.52371	2.52371	2.99945	2.52371	1.46037	1.46037	18	14	16	10	11	9	0.547	0.547	0.602	0.547	0.391	0.391	Gastrotropin OS=Mus musculus OX=10090 GN=Fabp6 PE=2 SV=2	6	1_1_1_1_1_1_	48	30	78	0.384615
O70209	0	1	15	7	10	16	0	0.000250835	0.00427103	0.00137578	0.00205063	0.0071102	0	0.114295	1.71644	0.559552	1.34423	1.8119	0	1	22	7	12	30	0	0.047	0.434	0.193	0.37	0.449	PDZ and LIM domain protein 3 OS=Mus musculus OX=10090 GN=Pdlim3 PE=1 SV=1	5	0_1_1_1_1_1_	23	49	72	0.680556
P52503	9	5	10	7	10	7	0.00773728	0.00683308	0.00846173	0.00428322	0.00698275	0.00645639	3.43609	2.35738	4.50808	1.64241	3.43609	3.43609	13	10	16	8	15	10	0.647	0.526	0.741	0.422	0.647	0.647	NADH dehydrogenase [ubiquinone] iron-sulfur protein 6, mitochondrial OS=Mus musculus OX=10090 GN=Ndufs6 PE=1 SV=2	6	1_1_1_1_1_1_	39	33	72	0.458333
E9QA15	0	0	17	6	13	22	0	0	0.00175735	0.000485209	0.00105469	0.002633	0	0	0.581248	0.273503	0.499685	0.65577	0	0	22	6	15	27	0	0	0.199	0.105	0.176	0.219	Caldesmon 1 OS=Mus musculus OX=10090 GN=Cald1 PE=1 SV=1	4	0_0_1_1_1_1_	22	48	70	0.685714
P04104	5	4	6	10	5	4	0.00140899	0.00087103	0.00105938	0.00204748	0.000593406	0.00129331	0.127197	0.0914403	0.127197	0.148154	0.119438	0.0914403	13	7	11	21	7	11	0.052	0.038	0.052	0.06	0.049	0.038	Keratin, type II cytoskeletal 1 OS=Mus musculus OX=10090 GN=Krt1 PE=1 SV=4	6	1_1_1_1_1_1_	31	39	70	0.557143
P05213	6	1	10	31	3	8	0.000918497	0.000175751	0.00149628	0.00509523	0.000478935	0.00166062	0.475707	0.0789467	0.761976	1.48313	0.21899	0.761976	6	1	11	37	4	10	0.169	0.033	0.246	0.395	0.086	0.246	Tubulin alpha-1B chain OS=Mus musculus OX=10090 GN=Tuba1b PE=1 SV=2	6	1_1_1_1_1_1_	18	51	69	0.73913
P29595	5	9	6	4	9	8	0.0085235	0.0176142	0.00681639	0.0046005	0.00999999	0.0101708	1.5527	1.70396	1.5527	0.717908	1.70396	1.70396	10	18	9	6	15	11	0.407	0.432	0.407	0.235	0.432	0.432	NEDD8 OS=Mus musculus OX=10090 GN=Nedd8 PE=1 SV=2	6	1_1_1_1_1_1_	37	32	69	0.463768
P68373	5	1	10	31	3	8	0.000768824	0.000176534	0.00150295	0.00511793	0.000481069	0.00166802	0.380384	0.0789467	0.766038	1.48886	0.2218	0.766038	5	1	11	37	4	10	0.14	0.033	0.247	0.396	0.087	0.247	Tubulin alpha-1C chain OS=Mus musculus OX=10090 GN=Tuba1c PE=1 SV=1	6	1_1_1_1_1_1_	17	51	68	0.75
P68369	5	1	10	31	3	8	0.000765414	0.000175751	0.00149628	0.00509523	0.000478935	0.00166062	0.380384	0.0789467	0.761976	1.48313	0.21899	0.761976	5	1	11	37	4	10	0.14	0.033	0.246	0.395	0.086	0.246	Tubulin alpha-1A chain OS=Mus musculus OX=10090 GN=Tuba1a PE=1 SV=1	6	1_1_1_1_1_1_	17	51	68	0.75
P55095	6	4	6	7	10	9	0.00345202	0.00308248	0.00272656	0.00379541	0.0054	0.00457686	1.04644	1.02302	1.02302	2.16228	2.49945	1.35505	9	7	8	11	18	11	0.311	0.306	0.306	0.5	0.544	0.372	Pro-glucagon OS=Mus musculus OX=10090 GN=Gcg PE=1 SV=1	6	1_1_1_1_1_1_	24	40	64	0.625
P37804	7	1	9	7	14	10	0.00343485	0.000788694	0.00335733	0.00247191	0.00456716	0.00521651	1.41546	0.135011	0.967886	0.636817	2.17687	1.03236	10	2	11	8	17	14	0.383	0.055	0.294	0.214	0.502	0.308	Transgelin OS=Mus musculus OX=10090 GN=Tagln PE=1 SV=3	6	1_1_1_1_1_1_	23	39	62	0.629032
P18419	0	1	9	15	13	0	0	0.000701449	0.00760058	0.0126412	0.0109911	0	0	0.250259	1.88403	3.42588	3.42588	0	0	1	14	23	23	0	0	0.097	0.46	0.646	0.646	0	Seminal vesicle secretory protein 4 OS=Mus musculus OX=10090 GN=Svs4 PE=1 SV=2	4	0_1_1_1_0_1_	15	46	61	0.754098
P09036	6	6	7	6	5	5	0.00776704	0.0108988	0.00843529	0.00853968	0.00809999	0.00655324	2.75837	2.75837	2.75837	2.75837	1.58226	1.58226	9	11	11	11	12	7	0.575	0.575	0.575	0.575	0.412	0.412	Serine protease inhibitor Kazal-type 1 OS=Mus musculus OX=10090 GN=Spink1 PE=1 SV=1	6	1_1_1_1_1_1_	31	30	61	0.491803
P97825	7	3	9	12	10	8	0.00358651	0.0020588	0.00358524	0.00564607	0.00490909	0.00534958	2.16228	0.901078	2.3037	1.7227	2.3037	1.38232	8	4	9	14	14	11	0.5	0.279	0.519	0.435	0.519	0.377	Jupiter microtubule associated homolog 1 OS=Mus musculus OX=10090 GN=Jpt1 PE=1 SV=3	6	1_1_1_1_1_1_	21	39	60	0.65
Q922U2	5	1	5	10	4	3	0.00154746	0.000409985	0.000740401	0.00203453	0.000372413	0.00154953	0.230269	0.0495424	0.172195	0.309182	0.153453	0.129796	13	3	7	19	4	12	0.09	0.021	0.069	0.117	0.062	0.053	Keratin, type II cytoskeletal 5 OS=Mus musculus OX=10090 GN=Krt5 PE=1 SV=1	6	1_1_1_1_1_1_	23	35	58	0.603448
P68134	5	3	10	12	9	8	0.00128192	0.000840995	0.00195271	0.00247109	0.00128912	0.00218524	0.415794	0.238797	0.651962	0.592209	0.702159	0.485936	7	4	12	15	9	11	0.151	0.093	0.218	0.202	0.231	0.172	Actin, alpha skeletal muscle OS=Mus musculus OX=10090 GN=Acta1 PE=1 SV=1	6	1_1_1_1_1_1_	23	35	58	0.603448
P68033	5	3	10	12	9	8	0.00128192	0.000840995	0.00195271	0.00247109	0.00128912	0.00218524	0.415794	0.238797	0.651962	0.592209	0.702159	0.485936	7	4	12	15	9	11	0.151	0.093	0.218	0.202	0.231	0.172	Actin, alpha cardiac muscle 1 OS=Mus musculus OX=10090 GN=Actc1 PE=1 SV=1	6	1_1_1_1_1_1_	23	35	58	0.603448
P63268	5	3	10	12	9	8	0.00128533	0.000843231	0.0019579	0.00247766	0.00129255	0.00219105	0.419058	0.238797	0.651962	0.592209	0.702159	0.489361	7	4	12	15	9	11	0.152	0.093	0.218	0.202	0.231	0.173	Actin, gamma-enteric smooth muscle OS=Mus musculus OX=10090 GN=Actg2 PE=1 SV=1	6	1_1_1_1_1_1_	23	35	58	0.603448
P62737	5	3	10	12	9	8	0.00128192	0.000840995	0.00195271	0.00247109	0.00128912	0.00218524	0.415794	0.238797	0.651962	0.592209	0.702159	0.485936	7	4	12	15	9	11	0.151	0.093	0.218	0.202	0.231	0.172	Actin, aortic smooth muscle OS=Mus musculus OX=10090 GN=Acta2 PE=1 SV=1	6	1_1_1_1_1_1_	23	35	58	0.603448
Q03517	7	6	8	9	10	11	0.000783278	0.000899265	0.000994287	0.000905933	0.00105024	0.00145661	0.279381	0.21899	0.342765	0.402814	0.389953	0.393157	7	7	10	9	12	12	0.107	0.086	0.128	0.147	0.143	0.144	Secretogranin-2 OS=Mus musculus OX=10090 GN=Scg2 PE=1 SV=1	6	1_1_1_1_1_1_	24	33	57	0.578947
A8DUK4	9	9	8	6	7	5	0.00516629	0.0059313	0.0041733	0.00295746	0.00367347	0.00356639	2.78443	3.29536	2.72392	1.76694	3.15911	1.76694	11	11	10	7	10	7	0.578	0.633	0.571	0.442	0.619	0.442	Beta-globin OS=Mus musculus OX=10090 GN=Hbb-bs PE=1 SV=1	6	1_1_1_1_1_1_	32	24	56	0.428571
P47212	6	3	5	3	5	5	0.00668133	0.00639224	0.00593686	0.00200344	0.00348387	0.00543586	0.713957	0.448772	0.713957	0.448772	0.713957	0.713957	12	10	12	4	8	9	0.234	0.161	0.234	0.161	0.234	0.234	Galanin peptides OS=Mus musculus OX=10090 GN=Gal PE=1 SV=1	6	1_1_1_1_1_1_	34	21	55	0.381818
P63054	5	5	5	6	7	4	0.0111355	0.00894913	0.00692633	0.0100172	0.0113226	0.00845579	1.83139	2.95367	2.95367	1.83139	2.95367	2.81066	10	7	7	10	13	7	0.452	0.597	0.597	0.452	0.597	0.581	Calmodulin regulator protein PCP4 OS=Mus musculus OX=10090 GN=Pcp4 PE=3 SV=2	6	1_1_1_1_1_1_	24	30	54	0.555556
P62858	5	7	6	3	8	6	0.00800468	0.0126363	0.00711276	0.00450049	0.0093913	0.0108542	1.54683	1.08449	1.8119	1.30144	3.06443	1.8119	8	11	8	5	12	10	0.406	0.319	0.449	0.362	0.609	0.449	40S ribosomal protein S28 OS=Mus musculus OX=10090 GN=Rps28 PE=1 SV=1	6	1_1_1_1_1_1_	27	27	54	0.5
Q9D279	0	0	16	24	6	6	0	0	0.00151475	0.00239609	0.0005	0.000693464	0	0	0.986095	1.43781	0.402814	0.327394	0	0	16	25	6	6	0	0	0.298	0.387	0.147	0.123	Mitotic interactor and substrate of PLK1 OS=Mus musculus OX=10090 GN=Misp PE=1 SV=1	4	0_0_1_1_1_1_	16	37	53	0.698113
P05214	4	0	8	26	2	6	0.000613692	0	0.00109062	0.00427846	0.00024	0.00116502	0.279381	0	0.633052	1.1677	0.129796	0.633052	4	0	8	31	2	7	0.107	0	0.213	0.336	0.053	0.213	Tubulin alpha-3 chain OS=Mus musculus OX=10090 GN=Tuba3b PE=1 SV=1	5	1_0_1_1_1_1_	12	40	52	0.769231
Q62395	4	3	3	8	8	7	0.00426175	0.00391426	0.00378688	0.00996775	0.00933332	0.0101708	1.5527	1.5527	1.5527	3.38531	3.38531	3.38531	5	4	5	13	14	11	0.407	0.407	0.407	0.642	0.642	0.642	Trefoil factor 3 OS=Mus musculus OX=10090 GN=Tff3 PE=1 SV=2	6	1_1_1_1_1_1_	14	38	52	0.730769
Q8BGZ7	5	1	4	7	4	2	0.0015036	0.000431563	0.000668031	0.00180346	0.000392014	0.00149516	0.191242	0.0519619	0.1324	0.2218	0.161449	0.0914403	12	3	6	16	4	11	0.076	0.022	0.054	0.087	0.065	0.038	Keratin, type II cytoskeletal 75 OS=Mus musculus OX=10090 GN=Krt75 PE=1 SV=1	6	1_1_1_1_1_1_	21	31	52	0.596154
P50446	6	1	3	9	3	2	0.00162301	0.000430002	0.000554679	0.00190925	0.000292947	0.00148976	0.205036	0.0519619	0.0914403	0.279381	0.119438	0.0914403	13	3	5	17	3	11	0.081	0.022	0.038	0.107	0.049	0.038	Keratin, type II cytoskeletal 6A OS=Mus musculus OX=10090 GN=Krt6a PE=1 SV=3	6	1_1_1_1_1_1_	21	31	52	0.596154
P68368	4	0	8	29	1	4	0.000616432	0	0.00109549	0.00457483	0.000120536	0.000835872	0.30017	0	0.595879	1.46037	0.0739894	0.402814	4	0	8	33	1	5	0.114	0	0.203	0.391	0.031	0.147	Tubulin alpha-4A chain OS=Mus musculus OX=10090 GN=Tuba4a PE=1 SV=1	5	1_0_1_1_1_1_	12	39	51	0.764706
Q70IV5	0	0	14	1	7	27	0	0	0.000589502	3.97865e-05	0.000242152	0.00134339	0	0	0.303167	0.0256519	0.230269	0.702159	0	0	15	1	7	28	0	0	0.115	0.011	0.09	0.231	Synemin OS=Mus musculus OX=10090 GN=Synm PE=1 SV=2	4	0_0_1_1_1_1_	15	36	51	0.705882
P01942	4	7	7	6	6	6	0.002431	0.00558195	0.00388822	0.00349897	0.00380281	0.00474681	1.00909	1.32274	1.32274	1.32274	1.69153	1.00909	5	10	9	8	10	9	0.303	0.366	0.366	0.366	0.43	0.303	Hemoglobin subunit alpha OS=Mus musculus OX=10090 GN=Hba PE=1 SV=2	6	1_1_1_1_1_1_	24	27	51	0.529412
E9Q0S6	0	0	17	2	6	20	0	0	0.000552388	6.5791e-05	0.00017161	0.000952044	0	0	0.297179	0.0256519	0.0990058	0.409289	0	0	17	2	6	24	0	0	0.113	0.011	0.041	0.149	Tensin 1 OS=Mus musculus OX=10090 GN=Tns1 PE=1 SV=1	4	0_0_1_1_1_1_	17	32	49	0.653061
Q6PDN3	1	1	10	4	6	9	3.55695e-05	4.08366e-05	0.000505698	0.000191984	0.000278207	0.00057878	0.0115795	0.0115795	0.116863	0.0519619	0.0739894	0.135011	1	1	16	6	10	15	0.005	0.005	0.048	0.022	0.031	0.055	Myosin light chain kinase, smooth muscle OS=Mus musculus OX=10090 GN=Mylk PE=1 SV=3	6	1_1_1_1_1_1_	18	31	49	0.632653
O09051	3	6	5	6	7	4	0.00455927	0.00747771	0.006945	0.00351548	0.00407547	0.00423929	1.60016	1.66073	2.60579	4.32108	4.44503	1.60016	7	10	12	6	8	6	0.415	0.425	0.557	0.726	0.736	0.415	Guanylate cyclase activator 2B OS=Mus musculus OX=10090 GN=Guca2b PE=1 SV=2	6	1_1_1_1_1_1_	29	20	49	0.408163
Q9Z331	4	1	3	7	3	2	0.00135132	0.000423116	0.000545796	0.00165765	0.000288256	0.0014659	0.145513	0.0495424	0.0889301	0.213389	0.116863	0.0889301	11	3	5	15	3	11	0.059	0.021	0.037	0.084	0.048	0.037	Keratin, type II cytoskeletal 6B OS=Mus musculus OX=10090 GN=Krt6b PE=1 SV=3	6	1_1_1_1_1_1_	19	29	48	0.604167
Q8BTM8	2	2	14	5	4	18	5.2165e-05	5.98895e-05	0.00037082	0.000117315	8.16017e-05	0.000537585	0.0351422	0.0327615	0.191242	0.081434	0.0568175	0.267652	2	2	16	5	4	19	0.015	0.014	0.076	0.034	0.024	0.103	Filamin-A OS=Mus musculus OX=10090 GN=Flna PE=1 SV=5	6	1_1_1_1_1_1_	20	28	48	0.583333
Q6NXH9	3	1	5	7	3	3	0.00140899	0.000294114	0.000796721	0.00172839	0.000400742	0.00125055	0.145513	0.0519619	0.142878	0.185769	0.122018	0.145513	11	2	7	15	4	9	0.059	0.022	0.058	0.074	0.05	0.059	Keratin, type II cytoskeletal 73 OS=Mus musculus OX=10090 GN=Krt73 PE=1 SV=1	6	1_1_1_1_1_1_	20	28	48	0.583333
O08638	3	5	12	5	6	16	0.000105031	0.000200973	0.000404421	0.000157471	0.0001643	0.00060766	0.0447202	0.0789467	0.164126	0.0471286	0.0889301	0.202264	3	5	13	5	6	16	0.019	0.033	0.066	0.02	0.037	0.08	Myosin-11 OS=Mus musculus OX=10090 GN=Myh11 PE=1 SV=1	6	1_1_1_1_1_1_	21	27	48	0.5625
P28798	6	5	6	4	8	5	0.000820514	0.00107659	0.000937398	0.000527222	0.00100849	0.000890083	0.30017	0.30017	0.30017	0.216186	0.465548	0.30017	7	8	9	5	11	7	0.114	0.114	0.114	0.085	0.166	0.114	Progranulin OS=Mus musculus OX=10090 GN=Grn PE=1 SV=2	6	1_1_1_1_1_1_	24	23	47	0.489362
P43274	0	2	10	11	6	7	0	0.00072387	0.00336151	0.00482107	0.00172603	0.00273586	0	0.327394	0.940886	0.840772	0.492794	0.492794	0	2	12	17	7	8	0	0.123	0.288	0.265	0.174	0.174	Histone H1.4 OS=Mus musculus OX=10090 GN=H1-4 PE=1 SV=2	5	0_1_1_1_1_1_	14	32	46	0.695652
P43277	0	1	10	11	7	8	0	0.00035866	0.00333109	0.00449642	0.00195475	0.0027111	0	0.169499	0.927525	0.75388	0.75388	0.75388	0	1	12	16	8	8	0	0.068	0.285	0.244	0.244	0.244	Histone H1.3 OS=Mus musculus OX=10090 GN=H1-3 PE=1 SV=2	5	0_1_1_1_1_1_	13	32	45	0.711111
P97315	2	3	8	4	7	10	0.000715444	0.00164277	0.00349649	0.00193078	0.00251813	0.00504468	0.465548	0.794734	0.905461	0.555966	0.905461	1.63027	2	4	11	6	9	13	0.166	0.254	0.28	0.192	0.28	0.42	Cysteine and glycine-rich protein 1 OS=Mus musculus OX=10090 GN=Csrp1 PE=1 SV=3	6	1_1_1_1_1_1_	17	28	45	0.622222
Q9EPS2	5	6	5	5	7	6	0.00493146	0.0056617	0.00438197	0.00316871	0.00661224	0.00534958	1.32809	2.31131	0.887991	1.68534	2.31131	1.68534	7	7	7	5	12	7	0.367	0.52	0.276	0.429	0.52	0.429	Peptide YY OS=Mus musculus OX=10090 GN=Pyy PE=3 SV=2	6	1_1_1_1_1_1_	21	24	45	0.533333
Q08091	2	1	7	7	8	14	0.000464918	0.000266881	0.0014459	0.00209114	0.00163636	0.00378253	0.270574	0.0889301	0.603245	0.845015	0.96336	1.10378	2	1	7	10	9	15	0.104	0.037	0.205	0.266	0.293	0.323	Calponin-1 OS=Mus musculus OX=10090 GN=Cnn1 PE=1 SV=1	6	1_1_1_1_1_1_	10	34	44	0.772727
Q91YE8	0	0	12	3	4	17	0	0	0.000790124	0.000171408	0.000198712	0.0015847	0	0	0.492794	0.0889301	0.164126	0.503142	0	0	14	3	4	23	0	0	0.174	0.037	0.066	0.177	Synaptopodin-2 OS=Mus musculus OX=10090 GN=Synpo2 PE=1 SV=2	4	0_0_1_1_1_1_	14	30	44	0.681818
Q00623	0	0	10	18	9	3	0	0	0.00255615	0.0044698	0.00204545	0.00085107	0	0	1.04644	1.50035	0.702159	0.428894	0	0	11	19	10	3	0	0	0.311	0.398	0.231	0.155	Apolipoprotein A-I OS=Mus musculus OX=10090 GN=Apoa1 PE=1 SV=2	4	0_0_1_1_1_1_	11	32	43	0.744186
P61979	1	0	6	9	6	3	0.000149115	0	0.001325	0.00214624	0.00116631	0.00097055	0.0839269	0	0.309182	0.729816	0.321296	0.264736	1	0	10	16	10	6	0.035	0	0.117	0.238	0.121	0.102	Heterogeneous nuclear ribonucleoprotein K OS=Mus musculus OX=10090 GN=Hnrnpk PE=1 SV=1	5	1_0_1_1_1_1_	11	32	43	0.744186
O08997	5	6	5	4	7	7	0.0091377	0.00699386	0.00541302	0.00365334	0.00794117	0.00881107	2.87258	2.27341	3.28549	2.87258	3.28549	3.90908	9	6	6	4	10	8	0.588	0.515	0.632	0.588	0.632	0.691	Copper transport protein ATOX1 OS=Mus musculus OX=10090 GN=Atox1 PE=1 SV=1	6	1_1_1_1_1_1_	21	22	43	0.511628
Q6W8Q3	4	4	5	4	5	4	0.010153	0.00582822	0.00902169	0.00456667	0.00555882	0.00660831	3.00867	4.08159	4.08159	3.00867	4.08159	4.08159	10	5	10	5	7	6	0.603	0.706	0.706	0.603	0.706	0.706	Purkinje cell protein 4-like protein 1 OS=Mus musculus OX=10090 GN=Pcp4l1 PE=1 SV=1	6	1_1_1_1_1_1_	25	18	43	0.418605
P99024	0	0	5	22	1	6	0	0	0.00069085	0.0041964	0.000121622	0.00101208	0	0	0.399587	1.7227	0.0864257	0.482518	0	0	5	30	1	6	0	0	0.146	0.435	0.036	0.171	Tubulin beta-5 chain OS=Mus musculus OX=10090 GN=Tubb5 PE=1 SV=1	4	0_0_1_1_1_1_	5	37	42	0.880952
Q9R0T7	2	2	2	3	1	2	0.00224522	0.00161105	0.00074814	0.00277713	0.00131707	0.00274003	0.276439	0.205036	0.205036	0.276439	0.205036	0.276439	8	5	3	11	6	9	0.106	0.081	0.081	0.106	0.081	0.106	Pancreatic trypsin OS=Mus musculus OX=10090 GN=Try4 PE=1 SV=1	6	1_1_1_1_1_1_	16	26	42	0.619048
Q9QUK9	2	2	2	3	1	2	0.00224522	0.00161105	0.00074814	0.00277713	0.00131707	0.00274003	0.276439	0.205036	0.205036	0.276439	0.205036	0.276439	8	5	3	11	6	9	0.106	0.081	0.081	0.106	0.081	0.106	TESP4 OS=Mus musculus OX=10090 GN=Try5 PE=1 SV=1	6	1_1_1_1_1_1_	16	26	42	0.619048
Q9D8S9	3	4	5	2	10	4	0.00201578	0.00404997	0.00358234	0.000906668	0.00551824	0.00382671	1.20293	1.43781	1.93089	0.682674	4.02343	1.43781	4	7	8	2	14	7	0.343	0.387	0.467	0.226	0.701	0.387	BolA-like protein 1 OS=Mus musculus OX=10090 GN=Bola1 PE=1 SV=1	6	1_1_1_1_1_1_	19	23	42	0.547619
P55050	3	3	4	11	3	3	0.00209213	0.00420338	0.00278852	0.00705758	0.00204545	0.00226952	0.745822	0.419058	0.840772	1.89734	0.419058	0.419058	4	7	6	15	5	4	0.242	0.152	0.265	0.462	0.152	0.152	Fatty acid-binding protein, intestinal OS=Mus musculus OX=10090 GN=Fabp2 PE=1 SV=2	6	1_1_1_1_1_1_	17	24	41	0.585366
P56812	4	4	4	4	5	4	0.00383558	0.00377446	0.0034082	0.00295746	0.00385714	0.00356639	0.931968	0.931968	0.931968	0.931968	1.36048	0.931968	7	6	7	6	9	6	0.286	0.286	0.286	0.286	0.373	0.286	Programmed cell death protein 5 OS=Mus musculus OX=10090 GN=Pdcd5 PE=1 SV=3	6	1_1_1_1_1_1_	20	21	41	0.512195
P68372	0	0	4	22	1	5	0	0	0.000551438	0.00418697	0.000121348	0.000841507	0	0	0.294196	1.71644	0.0864257	0.370882	0	0	4	30	1	5	0	0	0.112	0.434	0.036	0.137	Tubulin beta-4B chain OS=Mus musculus OX=10090 GN=Tubb4b PE=1 SV=1	4	0_0_1_1_1_1_	4	36	40	0.9
Q60829	1	1	7	10	4	4	0.000355878	0.000408576	0.00316224	0.00480207	0.00194845	0.00231631	0.207814	0.193988	1.01372	1.29615	0.686553	1.01372	1	1	10	15	7	6	0.082	0.077	0.304	0.361	0.227	0.304	Protein phosphatase 1 regulatory subunit 1B OS=Mus musculus OX=10090 GN=Ppp1r1b PE=1 SV=2	6	1_1_1_1_1_1_	12	28	40	0.7
P15864	0	1	9	9	6	7	0	0.000373886	0.00318313	0.00410139	0.00178302	0.00247292	0	0.177606	0.667247	0.51008	0.51008	0.51008	0	1	11	14	7	7	0	0.071	0.222	0.179	0.179	0.179	Histone H1.2 OS=Mus musculus OX=10090 GN=H1-2 PE=1 SV=2	5	0_1_1_1_1_1_	12	28	40	0.7
Q9QXV0	5	3	6	6	5	5	0.00160559	0.00153612	0.00190225	0.00192579	0.00146511	0.00174172	0.633052	0.342765	0.819701	0.633052	0.548817	0.819701	6	5	8	8	7	6	0.213	0.128	0.26	0.213	0.19	0.26	ProSAAS OS=Mus musculus OX=10090 GN=Pcsk1n PE=1 SV=2	6	1_1_1_1_1_1_	19	21	40	0.525
P08249	7	5	8	4	6	6	0.00142983	0.00164156	0.00163351	0.000734991	0.00111834	0.00132948	0.819701	0.644372	0.990673	0.475707	0.870682	0.870682	7	7	9	4	7	6	0.26	0.216	0.299	0.169	0.272	0.272	Malate dehydrogenase, mitochondrial OS=Mus musculus OX=10090 GN=Mdh2 PE=1 SV=3	6	1_1_1_1_1_1_	23	17	40	0.425
Q06185	3	7	3	3	7	2	0.0058344	0.0145131	0.00432025	0.00262423	0.00836619	0.00210969	1.82488	3.59198	1.32274	1.10863	3.59198	0.625549	6	13	5	3	11	2	0.451	0.662	0.366	0.324	0.662	0.211	ATP synthase subunit e, mitochondrial OS=Mus musculus OX=10090 GN=Atp5me PE=1 SV=2	6	1_1_1_1_1_1_	24	16	40	0.4
Q9JJZ2	3	0	6	20	1	4	0.000461294	0	0.000819789	0.00331974	0.000120267	0.00083401	0.216186	0	0.402814	0.749847	0.0739894	0.402814	3	0	6	24	1	5	0.085	0	0.147	0.243	0.031	0.147	Tubulin alpha-8 chain OS=Mus musculus OX=10090 GN=Tuba8 PE=1 SV=1	5	1_0_1_1_1_1_	9	30	39	0.769231
P54227	1	4	4	6	8	2	0.000463358	0.00319183	0.00247037	0.00333459	0.00543624	0.00150794	0.2218	0.745822	0.745822	1.03704	1.09894	0.472312	1	6	6	8	15	3	0.087	0.242	0.242	0.309	0.322	0.168	Stathmin OS=Mus musculus OX=10090 GN=Stmn1 PE=1 SV=2	6	1_1_1_1_1_1_	13	26	39	0.666667
Q62426	7	5	4	2	7	5	0.00704494	0.00485288	0.00312998	0.00190123	0.00495918	0.00458535	2.47536	1.8774	0.636817	0.235947	3.94311	1.61818	10	6	5	3	9	6	0.541	0.459	0.214	0.092	0.694	0.418	Cystatin-B OS=Mus musculus OX=10090 GN=Cstb PE=1 SV=1	6	1_1_1_1_1_1_	21	18	39	0.461538
Q9CWF2	0	0	3	21	1	5	0	0	0.000413579	0.00404741	0.000121348	0.000841507	0	0	0.216186	1.5527	0.0864257	0.370882	0	0	3	29	1	5	0	0	0.085	0.407	0.036	0.137	Tubulin beta-2B chain OS=Mus musculus OX=10090 GN=Tubb2b PE=1 SV=1	4	0_0_1_1_1_1_	3	35	38	0.921053
Q7TMM9	0	0	3	21	1	5	0	0	0.000413579	0.00404741	0.000121348	0.000841507	0	0	0.216186	1.5527	0.0864257	0.370882	0	0	3	29	1	5	0	0	0.085	0.407	0.036	0.137	Tubulin beta-2A chain OS=Mus musculus OX=10090 GN=Tubb2a PE=1 SV=1	4	0_0_1_1_1_1_	3	35	38	0.921053
Q61765	1	1	1	17	1	1	0.000331925	0.000381076	0.00014747	0.00447885	0.000129808	0.000360068	0.0399202	0.0399202	0.0399202	0.757924	0.0399202	0.0399202	2	2	1	30	1	2	0.017	0.017	0.017	0.245	0.017	0.017	Keratin, type I cuticular Ha1 OS=Mus musculus OX=10090 GN=Krt31 PE=1 SV=2	6	1_1_1_1_1_1_	5	33	38	0.868421
Q9DBR7	0	0	12	5	5	13	0	0	0.00083466	0.000301782	0.00026239	0.00101897	0	0	0.306171	0.135011	0.199499	0.393157	0	0	14	5	5	14	0	0	0.116	0.055	0.079	0.144	Protein phosphatase 1 regulatory subunit 12A OS=Mus musculus OX=10090 GN=Ppp1r12a PE=1 SV=2	4	0_0_1_1_1_1_	14	24	38	0.631579
P56394	2	2	4	1	4	3	0.0054794	0.00754893	0.00779016	0.00295746	0.00771428	0.00832157	1.88403	1.88403	1.88403	0.794734	1.99226	1.88403	5	6	8	3	9	7	0.46	0.46	0.46	0.254	0.476	0.46	Cytochrome c oxidase copper chaperone OS=Mus musculus OX=10090 GN=Cox17 PE=1 SV=2	6	1_1_1_1_1_1_	19	19	38	0.5
P16014	5	5	7	8	6	5	0.000713859	0.000585404	0.000634317	0.000733905	0.000478582	0.000553132	0.235947	0.235947	0.30017	0.294196	0.244515	0.235947	7	5	7	8	6	5	0.092	0.092	0.114	0.112	0.095	0.092	Secretogranin-1 OS=Mus musculus OX=10090 GN=Chgb PE=1 SV=2	6	1_1_1_1_1_1_	19	19	38	0.5
O70400	1	1	7	16	5	4	0.000211133	0.000242397	0.00131325	0.00360865	0.000825687	0.000916136	0.111732	0.111732	0.95434	1.83792	0.614359	0.845015	1	1	7	19	5	4	0.046	0.046	0.291	0.453	0.208	0.266	PDZ and LIM domain protein 1 OS=Mus musculus OX=10090 GN=Pdlim1 PE=1 SV=4	6	1_1_1_1_1_1_	9	28	37	0.756757
P10126	3	1	3	16	2	3	0.00074719	0.000171567	0.000531147	0.00295746	0.000233766	0.000486325	0.276439	0.0568175	0.161449	0.774189	0.109175	0.161449	5	1	4	22	2	3	0.106	0.024	0.065	0.249	0.045	0.065	Elongation factor 1-alpha 1 OS=Mus musculus OX=10090 GN=Eef1a1 PE=1 SV=3	6	1_1_1_1_1_1_	10	27	37	0.72973
Q923L7	6	5	3	2	4	4	0.0040088	0.00357965	0.00237474	0.000801377	0.00174193	0.0038655	1.87078	0.923092	0.923092	0.584893	0.923092	0.923092	9	7	6	2	5	8	0.458	0.284	0.284	0.2	0.284	0.284	Ear6 protein OS=Mus musculus OX=10090 GN=Ear6 PE=1 SV=1	6	1_1_1_1_1_1_	22	15	37	0.405405
Q6IFZ6	2	1	4	5	2	1	0.0008449	0.000277146	0.000643506	0.00130294	0.000283216	0.000785603	0.0889301	0.0495424	0.124605	0.0889301	0.0789467	0.0495424	7	2	6	12	3	6	0.037	0.021	0.051	0.037	0.033	0.021	Keratin, type II cytoskeletal 1b OS=Mus musculus OX=10090 GN=Krt77 PE=1 SV=1	6	1_1_1_1_1_1_	15	21	36	0.583333
A0A2R8VHP3	1	1	2	2	2	1	0.00103238	0.00044447	0.000458673	0.00104479	0.000201869	0.00139989	0.0519619	0.0519619	0.0864257	0.0864257	0.0864257	0.0519619	8	3	4	9	2	10	0.022	0.022	0.036	0.036	0.036	0.022	Predicted pseudogene 5478 OS=Mus musculus OX=10090 GN=Gm5478 PE=1 SV=1	6	1_1_1_1_1_1_	15	21	36	0.583333
P17742	5	3	5	3	6	7	0.00252587	0.00193326	0.00224442	0.0011361	0.00263414	0.00411004	1.29087	0.8281	1.01837	0.8281	1.63633	1.52348	6	4	6	3	8	9	0.36	0.262	0.305	0.262	0.421	0.402	Peptidyl-prolyl cis-trans isomerase A OS=Mus musculus OX=10090 GN=Ppia PE=1 SV=2	6	1_1_1_1_1_1_	16	20	36	0.555556
Q9QWL7	9	2	4	8	4	4	0.00159447	0.000549172	0.000708401	0.0012909	0.000498845	0.000864828	0.339677	0.0889301	0.224616	0.383566	0.142878	0.205036	10	3	5	9	4	5	0.127	0.037	0.088	0.141	0.058	0.081	Keratin, type I cytoskeletal 17 OS=Mus musculus OX=10090 GN=Krt17 PE=1 SV=3	6	1_1_1_1_1_1_	18	18	36	0.5
Q8BS30	0	1	13	7	8	0	0	0.00021137	0.00294468	0.00115933	0.00144	0	0	0.0764652	1.03704	0.686553	0.462177	0	0	1	18	7	10	0	0	0.032	0.309	0.227	0.165	0	Semenogelin 1 OS=Mus musculus OX=10090 GN=Semg1 PE=1 SV=1	4	0_1_1_1_0_1_	19	17	36	0.472222
Q9R0H5	2	1	3	5	2	1	0.000922295	0.000302533	0.000585377	0.00142229	0.00030916	0.000857566	0.0964782	0.0543869	0.0964782	0.0964782	0.0864257	0.0543869	7	2	5	12	3	6	0.04	0.023	0.04	0.04	0.036	0.023	Keratin, type II cytoskeletal 71 OS=Mus musculus OX=10090 GN=Krt71 PE=1 SV=1	6	1_1_1_1_1_1_	14	21	35	0.6
Q6IFZ9	2	1	3	5	2	1	0.000976329	0.000320258	0.000619672	0.00150562	0.000327272	0.000907808	0.101539	0.0568175	0.101539	0.101539	0.0914403	0.0568175	7	2	5	12	3	6	0.042	0.024	0.042	0.042	0.038	0.024	Keratin, type II cytoskeletal 74 OS=Mus musculus OX=10090 GN=Krt74 PE=3 SV=1	6	1_1_1_1_1_1_	14	21	35	0.6
Q61897	1	1	1	14	1	1	0.000341784	0.000392395	0.00015185	0.00399697	0.000133663	0.000370763	0.0399202	0.0399202	0.0399202	0.690441	0.0399202	0.0399202	2	2	1	26	1	2	0.017	0.017	0.017	0.228	0.017	0.017	Keratin, type I cuticular Ha3-II OS=Mus musculus OX=10090 GN=Krt33b PE=1 SV=2	6	1_1_1_1_1_1_	5	29	34	0.852941
Q99PL5	0	0	5	14	4	4	0	0	0.000229337	0.000657828	0.000201869	0.000233315	0	0	0.0914403	0.261828	0.0789467	0.0764652	0	0	6	17	6	5	0	0	0.038	0.101	0.033	0.032	Ribosome-binding protein 1 OS=Mus musculus OX=10090 GN=Rrbp1 PE=1 SV=2	4	0_0_1_1_1_1_	6	28	34	0.823529
Q61792	1	0	6	12	5	2	0.000262511	0	0.00186608	0.0040145	0.00123194	0.000569537	0.119438	0	0.406048	1.01372	0.592209	0.119438	1	0	8	17	6	2	0.049	0	0.148	0.304	0.202	0.049	LIM and SH3 domain protein 1 OS=Mus musculus OX=10090 GN=Lasp1 PE=1 SV=1	5	1_0_1_1_1_1_	9	25	34	0.735294
P57016	2	0	5	17	4	2	0.000261517	0	0.000813319	0.0022349	0.000409091	0.00028369	0.158777	0	0.462177	0.892344	0.306171	0.135011	2	0	7	19	4	2	0.064	0	0.165	0.277	0.116	0.055	Ladinin-1 OS=Mus musculus OX=10090 GN=Lad1 PE=1 SV=1	5	1_0_1_1_1_1_	9	25	34	0.735294
Q9D8I1	8	2	2	2	9	6	0.00330512	0.000843231	0.000652633	0.00066071	0.00373404	0.00239024	1.66686	0.409289	0.409289	0.409289	2.74973	1.60016	9	2	2	2	13	6	0.426	0.149	0.149	0.149	0.574	0.415	Marginal zone B- and B1-cell-specific protein OS=Mus musculus OX=10090 GN=Mzb1 PE=1 SV=2	6	1_1_1_1_1_1_	13	21	34	0.617647
E9Q0F0	3	1	5	6	2	3	0.000387867	7.4217e-05	0.000344649	0.000697829	0.000151685	0.000420754	0.0303861	0.0256519	0.0303861	0.0303861	0.0256519	0.0303861	6	1	6	12	3	6	0.013	0.011	0.013	0.013	0.011	0.013	Keratin 78 OS=Mus musculus OX=10090 GN=Krt78 PE=1 SV=1	6	1_1_1_1_1_1_	13	21	34	0.617647
P56212	4	7	3	3	6	5	0.00308216	0.00636941	0.00164324	0.00166357	0.00433928	0.00334349	1.91072	1.42103	1.32274	1.91072	2.03389	2.03389	5	9	3	3	9	5	0.464	0.384	0.366	0.464	0.482	0.482	cAMP-regulated phosphoprotein 19 OS=Mus musculus OX=10090 GN=Arpp19 PE=1 SV=2	6	1_1_1_1_1_1_	17	17	34	0.5
Q8R1H0	3	2	3	2	3	5	0.00662031	0.00651483	0.00420188	0.00340311	0.00443835	0.00615568	2.11172	1.26986	2.11172	1.26986	2.11172	4.66239	7	6	5	4	6	6	0.493	0.356	0.493	0.356	0.493	0.753	Homeodomain-only protein OS=Mus musculus OX=10090 GN=Hopx PE=1 SV=1	6	1_1_1_1_1_1_	18	16	34	0.470588
Q8K4L3	0	0	11	1	2	18	0	0	0.000339249	2.86206e-05	4.97695e-05	0.000621242	0	0	0.199499	0.0280163	0.0351422	0.339677	0	0	12	1	2	18	0	0	0.079	0.012	0.015	0.127	Supervillin OS=Mus musculus OX=10090 GN=Svil PE=1 SV=1	4	0_0_1_1_1_1_	12	21	33	0.636364
Q61414	8	2	3	7	5	3	0.0013747	0.000526087	0.000542898	0.00109923	0.000597345	0.00066278	0.258925	0.0839269	0.135011	0.258925	0.188502	0.0839269	9	3	4	8	5	4	0.1	0.035	0.055	0.1	0.075	0.035	Keratin, type I cytoskeletal 15 OS=Mus musculus OX=10090 GN=Krt15 PE=1 SV=2	6	1_1_1_1_1_1_	16	17	33	0.515152
P02088	6	4	6	3	4	3	0.00328764	0.00269605	0.00292131	0.00168998	0.00220408	0.00203794	1.48313	1.44343	1.85759	0.815516	1.44343	0.815516	7	5	7	4	6	4	0.395	0.388	0.456	0.259	0.388	0.259	Hemoglobin subunit beta-1 OS=Mus musculus OX=10090 GN=Hbb-b1 PE=1 SV=2	6	1_1_1_1_1_1_	19	14	33	0.424242
Q9Z1P6	3	3	3	1	9	3	0.00183293	0.00420869	0.0016287	0.000549617	0.00764601	0.00198834	0.840772	0.958845	0.840772	0.224616	4.10505	0.840772	3	6	3	1	16	3	0.265	0.292	0.265	0.088	0.708	0.265	NADH dehydrogenase [ubiquinone] 1 alpha subcomplex subunit 7 OS=Mus musculus OX=10090 GN=Ndufa7 PE=1 SV=3	6	1_1_1_1_1_1_	12	20	32	0.625
E9Q1Z0	5	0	5	9	3	2	0.00102662	0	0.000570144	0.00150072	0.000301115	0.000417625	0.191242	0	0.127197	0.288249	0.109175	0.0889301	8	0	5	13	3	3	0.076	0	0.052	0.11	0.045	0.037	Keratin 90 OS=Mus musculus OX=10090 GN=Krt90 PE=1 SV=1	5	1_0_1_1_1_1_	13	19	32	0.59375
Q9D6F9	0	0	2	17	1	4	0	0	0.00027634	0.00335712	0.000121622	0.000674722	0	0	0.169499	1.09894	0.0864257	0.315225	0	0	2	24	1	4	0	0	0.068	0.322	0.036	0.119	Tubulin beta-4A chain OS=Mus musculus OX=10090 GN=Tubb4a PE=1 SV=3	4	0_0_1_1_1_1_	2	29	31	0.935484
Q9Z2T6	1	0	2	16	0	1	0.000544697	0	0.000242002	0.00281747	0	0.00029544	0.0519619	0	0.0471286	0.438799	0	0.0519619	4	0	2	23	0	2	0.022	0	0.02	0.158	0	0.022	Keratin, type II cuticular Hb5 OS=Mus musculus OX=10090 GN=Krt85 PE=1 SV=2	4	1_0_1_0_1_1_	6	25	31	0.806452
Q3TJD7	1	1	7	1	7	8	0.000151073	0.000173444	0.0013424	0.000135901	0.000827133	0.0018027	0.0616956	0.0568175	0.402814	0.0568175	0.566751	0.489361	1	1	10	1	7	11	0.026	0.024	0.147	0.024	0.195	0.173	PDZ and LIM domain protein 7 OS=Mus musculus OX=10090 GN=Pdlim7 PE=1 SV=1	6	1_1_1_1_1_1_	12	19	31	0.612903
Q8BK30	3	2	3	3	3	3	0.0039831	0.00381076	0.0029494	0.00238872	0.00259615	0.00432081	0.455459	0.455459	0.455459	0.455459	0.455459	0.455459	6	5	5	4	5	6	0.163	0.163	0.163	0.163	0.163	0.163	NADH dehydrogenase [ubiquinone] flavoprotein 3, mitochondrial OS=Mus musculus OX=10090 GN=Ndufv3 PE=1 SV=1	6	1_1_1_1_1_1_	16	15	31	0.483871
P08905	1	7	4	0	6	5	0.000466489	0.00482009	0.00248706	0	0.00364864	0.00253021	0.386756	1.74789	1.01372	0	1.66686	1.38781	1	9	6	0	10	5	0.142	0.439	0.304	0	0.426	0.378	Lysozyme C-2 OS=Mus musculus OX=10090 GN=Lyz2 PE=1 SV=2	5	1_1_0_1_1_1_	16	15	31	0.483871
Q6IFX2	6	2	4	4	2	2	0.00152744	0.000526087	0.000814348	0.00096183	0.000238938	0.000497085	0.276439	0.0839269	0.213389	0.21899	0.0839269	0.101539	10	3	6	7	2	3	0.106	0.035	0.084	0.086	0.035	0.042	Keratin, type I cytoskeletal 42 OS=Mus musculus OX=10090 GN=Krt42 PE=1 SV=1	6	1_1_1_1_1_1_	19	12	31	0.387097
Q922F4	0	0	3	15	1	5	0	0	0.000411728	0.00291777	0.000120805	0.000837742	0	0	0.216186	0.931968	0.0864257	0.367729	0	0	3	21	1	5	0	0	0.085	0.286	0.036	0.136	Tubulin beta-6 chain OS=Mus musculus OX=10090 GN=Tubb6 PE=1 SV=1	4	0_0_1_1_1_1_	3	27	30	0.9
Q497I4	1	1	1	11	1	1	0.000303474	0.000348412	0.00013483	0.00300296	0.000118681	0.000329205	0.0351422	0.0351422	0.0351422	0.339677	0.0351422	0.0351422	2	2	1	22	1	2	0.015	0.015	0.015	0.127	0.015	0.015	Keratin, type I cuticular Ha5 OS=Mus musculus OX=10090 GN=Krt35 PE=1 SV=1	6	1_1_1_1_1_1_	5	25	30	0.833333
P62631	3	1	3	9	2	3	0.000745576	0.000171196	0.00053	0.0020121	0.000233261	0.000485275	0.276439	0.0568175	0.161449	0.438799	0.109175	0.161449	5	1	4	15	2	3	0.106	0.024	0.065	0.158	0.045	0.065	Elongation factor 1-alpha 2 OS=Mus musculus OX=10090 GN=Eef1a2 PE=1 SV=1	6	1_1_1_1_1_1_	10	20	30	0.666667
Q9CQR2	5	3	2	4	6	4	0.00665449	0.00286495	0.00147825	0.0029931	0.00585542	0.00360936	2.48337	0.892344	0.892344	1.50035	1.79254	1.50035	8	3	2	4	9	4	0.542	0.277	0.277	0.398	0.446	0.398	40S ribosomal protein S21 OS=Mus musculus OX=10090 GN=Rps21 PE=1 SV=1	6	1_1_1_1_1_1_	13	17	30	0.566667
P02535	5	2	2	3	6	3	0.000968988	0.000556237	0.000322882	0.000326878	0.000663157	0.000656966	0.213389	0.0789467	0.0789467	0.119438	0.264736	0.119438	8	4	3	3	7	5	0.084	0.033	0.033	0.049	0.102	0.049	Keratin, type I cytoskeletal 10 OS=Mus musculus OX=10090 GN=Krt10 PE=1 SV=3	6	1_1_1_1_1_1_	15	15	30	0.5
Q9DBG5	0	0	2	22	1	1	0	0	0.000280767	0.00355302	0.00012357	0.000171382	0	0	0.14025	1.51189	0.0715193	0.0764652	0	0	2	25	1	1	0	0	0.057	0.4	0.03	0.032	Perilipin-3 OS=Mus musculus OX=10090 GN=Plin3 PE=1 SV=1	4	0_0_1_1_1_1_	2	27	29	0.931034
Q921U8	0	0	7	3	5	11	0	0	0.000531723	0.000201864	0.000351029	0.000973705	0	0	0.264736	0.0839269	0.148154	0.442115	0	0	8	3	6	12	0	0	0.102	0.035	0.06	0.159	Smoothelin OS=Mus musculus OX=10090 GN=Smtn PE=1 SV=2	4	0_0_1_1_1_1_	8	21	29	0.724138
Q9D312	2	0	6	13	0	4	0.000320373	0	0.000996364	0.00201739	0	0.000868841	0.0616956	0	0.238797	0.972423	0	0.238797	2	0	7	14	0	5	0.026	0	0.093	0.295	0	0.093	Keratin, type I cytoskeletal 20 OS=Mus musculus OX=10090 GN=Krt20 PE=1 SV=1	4	1_0_1_0_1_1_	9	19	28	0.678571
P43276	0	0	8	7	3	3	0	0	0.00275101	0.00278506	0.000968609	0.00134339	0	0	0.840772	0.674943	0.348963	0.348963	0	0	10	10	4	4	0	0	0.265	0.224	0.13	0.13	Histone H1.5 OS=Mus musculus OX=10090 GN=H1-5 PE=1 SV=2	4	0_0_1_1_1_1_	10	18	28	0.642857
Q9WVA4	4	2	3	5	5	3	0.00208162	0.000796621	0.00123312	0.00187257	0.00162814	0.00150541	0.741807	0.336596	0.465548	0.95434	0.95434	0.465548	6	2	4	6	6	4	0.241	0.126	0.166	0.291	0.291	0.166	Transgelin-2 OS=Mus musculus OX=10090 GN=Tagln2 PE=1 SV=4	6	1_1_1_1_1_1_	12	16	28	0.571429
Q8R1M2	3	2	6	5	3	3	0.00214079	0.0012289	0.0038045	0.00337013	0.00125581	0.0023223	1.35505	0.402814	2.36512	1.2751	0.648162	0.648162	4	2	8	7	3	4	0.372	0.147	0.527	0.357	0.217	0.217	Histone H2A.J OS=Mus musculus OX=10090 GN=H2aj PE=1 SV=1	6	1_1_1_1_1_1_	14	14	28	0.5
Q8CGP7	3	2	6	5	3	3	0.00212432	0.00121944	0.00377523	0.00334421	0.00124615	0.00230443	1.33884	0.399587	2.33426	1.25944	0.64059	0.64059	4	2	8	7	3	4	0.369	0.146	0.523	0.354	0.215	0.215	Histone H2A type 1-K OS=Mus musculus OX=10090 GN=H2ac15 PE=1 SV=3	6	1_1_1_1_1_1_	14	14	28	0.5
Q8CGP6	3	2	6	5	3	3	0.00215751	0.0012385	0.00383422	0.00339646	0.00126562	0.00234044	1.37137	0.406048	2.39625	1.2856	0.65577	0.65577	4	2	8	7	3	4	0.375	0.148	0.531	0.359	0.219	0.219	Histone H2A type 1-H OS=Mus musculus OX=10090 GN=H2ac12 PE=1 SV=3	6	1_1_1_1_1_1_	14	14	28	0.5
Q8CGP5	3	2	6	5	3	3	0.00212432	0.00121944	0.00377523	0.00334421	0.00124615	0.00230443	1.33884	0.399587	2.33426	1.25944	0.64059	0.64059	4	2	8	7	3	4	0.369	0.146	0.523	0.354	0.215	0.215	Histone H2A type 1-F OS=Mus musculus OX=10090 GN=Hist1h2af PE=1 SV=3	6	1_1_1_1_1_1_	14	14	28	0.5
Q8BFU2	3	2	6	5	3	3	0.00212432	0.00121944	0.00377523	0.00334421	0.00124615	0.00230443	1.33884	0.399587	2.33426	1.25944	0.64059	0.64059	4	2	8	7	3	4	0.369	0.146	0.523	0.354	0.215	0.215	Histone H2A type 3 OS=Mus musculus OX=10090 GN=H2aw PE=1 SV=3	6	1_1_1_1_1_1_	14	14	28	0.5
C0HKE9	3	2	6	5	3	3	0.00212432	0.00121944	0.00377523	0.00334421	0.00124615	0.00230443	1.33884	0.399587	2.33426	1.25944	0.64059	0.64059	4	2	8	7	3	4	0.369	0.146	0.523	0.354	0.215	0.215	Histone H2A type 1-P OS=Mus musculus OX=10090 GN=Hist1h2ap PE=1 SV=1	6	1_1_1_1_1_1_	14	14	28	0.5
C0HKE8	3	2	6	5	3	3	0.00212432	0.00121944	0.00377523	0.00334421	0.00124615	0.00230443	1.33884	0.399587	2.33426	1.25944	0.64059	0.64059	4	2	8	7	3	4	0.369	0.146	0.523	0.354	0.215	0.215	Histone H2A type 1-O OS=Mus musculus OX=10090 GN=Hist1h2ao PE=1 SV=1	6	1_1_1_1_1_1_	14	14	28	0.5
C0HKE7	3	2	6	5	3	3	0.00212432	0.00121944	0.00377523	0.00334421	0.00124615	0.00230443	1.33884	0.399587	2.33426	1.25944	0.64059	0.64059	4	2	8	7	3	4	0.369	0.146	0.523	0.354	0.215	0.215	Histone H2A type 1-N OS=Mus musculus OX=10090 GN=Hist1h2an PE=1 SV=1	6	1_1_1_1_1_1_	14	14	28	0.5
C0HKE6	3	2	6	5	3	3	0.00212432	0.00121944	0.00377523	0.00334421	0.00124615	0.00230443	1.33884	0.399587	2.33426	1.25944	0.64059	0.64059	4	2	8	7	3	4	0.369	0.146	0.523	0.354	0.215	0.215	Histone H2A type 1-I OS=Mus musculus OX=10090 GN=H2ac13 PE=1 SV=1	6	1_1_1_1_1_1_	14	14	28	0.5
C0HKE5	3	2	6	5	3	3	0.00212432	0.00121944	0.00377523	0.00334421	0.00124615	0.00230443	1.33884	0.399587	2.33426	1.25944	0.64059	0.64059	4	2	8	7	3	4	0.369	0.146	0.523	0.354	0.215	0.215	Histone H2A type 1-G OS=Mus musculus OX=10090 GN=H2ac11 PE=1 SV=1	6	1_1_1_1_1_1_	14	14	28	0.5
C0HKE4	3	2	6	5	3	3	0.00212432	0.00121944	0.00377523	0.00334421	0.00124615	0.00230443	1.33884	0.399587	2.33426	1.25944	0.64059	0.64059	4	2	8	7	3	4	0.369	0.146	0.523	0.354	0.215	0.215	Histone H2A type 1-E OS=Mus musculus OX=10090 GN=H2ac8 PE=1 SV=1	6	1_1_1_1_1_1_	14	14	28	0.5
C0HKE3	3	2	6	5	3	3	0.00212432	0.00121944	0.00377523	0.00334421	0.00124615	0.00230443	1.33884	0.399587	2.33426	1.25944	0.64059	0.64059	4	2	8	7	3	4	0.369	0.146	0.523	0.354	0.215	0.215	Histone H2A type 1-D OS=Mus musculus OX=10090 GN=H2ac7 PE=1 SV=1	6	1_1_1_1_1_1_	14	14	28	0.5
C0HKE2	3	2	6	5	3	3	0.00212432	0.00121944	0.00377523	0.00334421	0.00124615	0.00230443	1.33884	0.399587	2.33426	1.25944	0.64059	0.64059	4	2	8	7	3	4	0.369	0.146	0.523	0.354	0.215	0.215	Histone H2A type 1-C OS=Mus musculus OX=10090 GN=H2ac6 PE=1 SV=1	6	1_1_1_1_1_1_	14	14	28	0.5
C0HKE1	3	2	6	5	3	3	0.00212432	0.00121944	0.00377523	0.00334421	0.00124615	0.00230443	1.33884	0.399587	2.33426	1.25944	0.64059	0.64059	4	2	8	7	3	4	0.369	0.146	0.523	0.354	0.215	0.215	Histone H2A type 1-B OS=Mus musculus OX=10090 GN=H2ac4 PE=1 SV=1	6	1_1_1_1_1_1_	14	14	28	0.5
O54724	0	0	11	3	3	4	0	0	0.00234748	0.000633742	0.00055102	0.000955282	0	0	0.527566	0.241652	0.235947	0.250259	0	0	15	4	4	5	0	0	0.184	0.094	0.092	0.097	Caveolae-associated protein 1 OS=Mus musculus OX=10090 GN=Cavin1 PE=1 SV=1	4	0_0_1_1_1_1_	15	13	28	0.464286
Q5G865	6	6	5	2	2	1	0.00519659	0.00596609	0.00461756	0.00133563	0.00174193	0.000805313	3.20727	3.20727	1.37684	0.563148	0.524053	0.188502	7	7	7	2	3	1	0.624	0.624	0.376	0.194	0.183	0.075	Alpha-defensin 24 OS=Mus musculus OX=10090 GN=Defa24 PE=3 SV=1	6	1_1_1_1_1_1_	21	6	27	0.222222
Q62417	0	0	9	4	3	8	0	0	0.000428006	0.000240724	0.000125581	0.000580575	0	0	0.207814	0.0964782	0.0519619	0.177606	0	0	9	5	3	10	0	0	0.082	0.04	0.022	0.071	Sorbin and SH3 domain-containing protein 1 OS=Mus musculus OX=10090 GN=Sorbs1 PE=1 SV=2	4	0_0_1_1_1_1_	9	18	27	0.666667
Q3UMT1	0	0	11	2	4	9	0	0	0.000941394	0.000158841	0.000276215	0.000861953	0	0	0.520548	0.0914403	0.276439	0.506607	0	0	12	2	4	9	0	0	0.182	0.038	0.106	0.178	Protein phosphatase 1 regulatory subunit 12C OS=Mus musculus OX=10090 GN=Ppp1r12c PE=1 SV=1	4	0_0_1_1_1_1_	12	15	27	0.555556
Q9D0S9	3	5	1	0	5	2	0.00127068	0.00486281	0.000376365	0	0.00364417	0.000918946	0.967886	0.887991	0.202264	0	1.50611	0.485936	3	10	1	0	11	2	0.294	0.276	0.08	0	0.399	0.172	Adenosine 5'-monophosphoramidase HINT2 OS=Mus musculus OX=10090 GN=Hint2 PE=1 SV=1	5	1_1_0_1_1_1_	14	13	27	0.481481
Q61781	7	2	3	5	3	2	0.00114116	0.000491304	0.000507004	0.000769918	0.00033471	0.00046422	0.30017	0.0789467	0.148154	0.279381	0.127197	0.1324	8	3	4	6	3	3	0.114	0.033	0.06	0.107	0.052	0.054	Keratin, type I cytoskeletal 14 OS=Mus musculus OX=10090 GN=Krt14 PE=1 SV=2	6	1_1_1_1_1_1_	15	12	27	0.444444
Q45VN2	3	3	5	2	2	2	0.00290696	0.00333742	0.00516611	0.00196127	0.00227368	0.00236508	2.79315	2.79315	3.38531	0.51008	0.51008	0.51008	4	4	8	3	4	3	0.579	0.579	0.642	0.179	0.179	0.179	Alpha-defensin 20 OS=Mus musculus OX=10090 GN=Defa20 PE=3 SV=2	6	1_1_1_1_1_1_	16	10	26	0.384615
Q9D646	0	0	0	10	0	0	0	0	0	0.00411933	0	0	0	0	0	0.534617	0	0	0	0	0	26	0	0	0	0	0	0.186	0	0	Keratin, type I cuticular Ha4 OS=Mus musculus OX=10090 GN=Krt34 PE=2 SV=1	1	0_0_1_0_0_0_	0	26	26	1
Q9D8Y0	0	0	6	11	6	2	0	0	0.00153369	0.00310534	0.00135	0.000624118	0	0	0.584893	0.710015	0.438799	0.235947	0	0	6	12	6	2	0	0	0.2	0.233	0.158	0.092	EF-hand domain-containing protein D2 OS=Mus musculus OX=10090 GN=Efhd2 PE=1 SV=1	4	0_0_1_1_1_1_	6	20	26	0.769231
Q9QXS1	0	0	8	12	0	5	0	0	0.000104622	0.000172114	0	7.98275e-05	0	0	0.0495424	0.0789467	0	0.0399202	0	0	8	13	0	5	0	0	0.021	0.033	0	0.017	Plectin OS=Mus musculus OX=10090 GN=Plec PE=1 SV=3	3	0_0_1_0_1_1_	8	18	26	0.692308
P48678	1	0	6	6	2	5	0.00010382	0	0.000738015	0.000747149	0.000243609	0.000675736	0.0495424	0	0.202264	0.202264	0.0939563	0.148154	1	0	8	8	3	6	0.021	0	0.08	0.08	0.039	0.06	Prelamin-A/C OS=Mus musculus OX=10090 GN=Lmna PE=1 SV=2	5	1_0_1_1_1_1_	9	17	26	0.653846
Q9D727	3	3	4	3	3	6	0.00181685	0.00278118	0.00269068	0.00217918	0.00189474	0.0039418	2.49945	1.15278	3.83059	0.986095	1.58226	4.79429	3	4	5	4	4	6	0.544	0.333	0.684	0.298	0.412	0.763	Uncharacterized protein C6orf226 homolog OS=Mus musculus OX=10090 PE=1 SV=1	6	1_1_1_1_1_1_	12	14	26	0.538462
P08730	7	1	2	6	4	3	0.0012639	0.000362763	0.000280767	0.000852724	0.000494279	0.00068553	0.2218	0.0375284	0.0889301	0.207814	0.153453	0.0889301	8	2	2	6	4	4	0.087	0.016	0.037	0.082	0.062	0.037	Keratin, type I cytoskeletal 13 OS=Mus musculus OX=10090 GN=Krt13 PE=1 SV=2	6	1_1_1_1_1_1_	12	14	26	0.538462
P27661	3	2	5	4	3	3	0.0019312	0.00110858	0.00300303	0.00260588	0.00113287	0.00209494	1.1677	0.358313	1.50611	0.757924	0.570363	0.570363	4	2	7	6	3	4	0.336	0.133	0.399	0.245	0.196	0.196	Histone H2AX OS=Mus musculus OX=10090 GN=H2ax PE=1 SV=2	6	1_1_1_1_1_1_	13	13	26	0.5
Q8K2Q5	4	4	4	1	6	2	0.0040612	0.00466257	0.00433041	0.000730668	0.00444706	0.00176221	0.674943	0.674943	0.674943	0.629296	1.13305	0.674943	5	5	6	1	7	2	0.224	0.224	0.224	0.212	0.329	0.224	Coiled-coil-helix-coiled-coil-helix domain-containing protein 7 OS=Mus musculus OX=10090 GN=Chchd7 PE=1 SV=1	6	1_1_1_1_1_1_	16	10	26	0.384615
D3YX03	5	6	8	2	0	0	0.00476141	0.00478316	0.00423086	0.00107081	0	0	1.86418	1.86418	1.86418	0.577611	0	0	8	7	8	2	0	0	0.457	0.457	0.457	0.198	0	0	Defensin, alpha, 42 OS=Mus musculus OX=10090 GN=Defa42 PE=1 SV=1	4	1_1_1_0_0_1_	23	2	25	0.08
Q62523	1	0	5	5	6	5	0.000122412	0	0.000652633	0.000550592	0.000670212	0.000796746	0.0495424	0	0.297179	0.235947	0.297179	0.448772	1	0	6	5	7	6	0.021	0	0.113	0.092	0.113	0.161	Zyxin OS=Mus musculus OX=10090 GN=Zyx PE=1 SV=2	5	1_0_1_1_1_1_	7	18	25	0.72
Q9DCV7	2	0	7	6	2	1	0.000755365	0	0.000939678	0.00122311	0.000236324	0.000327764	0.106624	0	0.294196	0.247383	0.101539	0.0568175	5	0	7	9	2	2	0.044	0	0.112	0.096	0.042	0.024	Keratin, type II cytoskeletal 7 OS=Mus musculus OX=10090 GN=Krt7 PE=1 SV=1	5	1_0_1_1_1_1_	12	13	25	0.52
Q8VED5	4	1	3	5	2	1	0.000780117	0.000298545	0.000462128	0.000935695	0.000305084	0.000282087	0.153453	0.0543869	0.0964782	0.142878	0.0864257	0.0543869	6	2	4	8	3	2	0.062	0.023	0.04	0.058	0.036	0.023	Keratin, type II cytoskeletal 79 OS=Mus musculus OX=10090 GN=Krt79 PE=1 SV=2	6	1_1_1_1_1_1_	12	13	25	0.52
Q61152	3	3	4	3	3	5	0.000762035	0.000524926	0.0005417	0.000411303	0.000476821	0.000991975	0.270574	0.389953	0.389953	0.188502	0.270574	0.479108	5	3	4	3	4	6	0.104	0.143	0.143	0.075	0.104	0.17	Tyrosine-protein phosphatase non-receptor type 18 OS=Mus musculus OX=10090 GN=Ptpn18 PE=1 SV=1	6	1_1_1_1_1_1_	12	13	25	0.52
P62774	3	3	4	0	4	5	0.00234035	0.00268691	0.00259947	0	0.00228813	0.00444287	1.01837	1.01837	1.14289	0	1.31206	1.31206	4	4	5	0	5	7	0.305	0.305	0.331	0	0.364	0.364	Myotrophin OS=Mus musculus OX=10090 GN=Mtpn PE=1 SV=2	5	1_1_0_1_1_1_	13	12	25	0.48
P63254	4	4	5	3	4	2	0.00358651	0.005147	0.00478033	0.00241974	0.00350649	0.0019453	2.11889	0.766038	1.68534	0.766038	0.766038	0.348963	4	5	6	3	5	2	0.494	0.247	0.429	0.247	0.247	0.13	Cysteine-rich protein 1 OS=Mus musculus OX=10090 GN=Crip1 PE=1 SV=2	6	1_1_1_1_1_1_	15	10	25	0.4
P97425	4	5	4	0	4	3	0.00221283	0.00406481	0.00157301	0	0.00173077	0.00144027	1.49459	1.49459	0.832314	0	0.832314	0.603245	5	8	4	0	5	3	0.397	0.397	0.263	0	0.263	0.205	Eosinophil cationic protein 2 OS=Mus musculus OX=10090 GN=Ear2 PE=2 SV=1	5	1_1_0_1_1_1_	17	8	25	0.32
P50713	3	5	6	2	2	1	0.00296948	0.00511379	0.00527721	0.00133563	0.00174193	0.000805313	0.81134	1.37684	1.97167	0.563148	0.524053	0.188502	4	6	8	2	3	1	0.258	0.376	0.473	0.194	0.183	0.075	Alpha-defensin 15 OS=Mus musculus OX=10090 GN=Defa15 PE=2 SV=2	6	1_1_1_1_1_1_	18	6	24	0.25
P50707	3	5	6	2	2	1	0.00296948	0.00511379	0.00527721	0.00133563	0.00174193	0.000805313	0.81134	1.37684	1.97167	0.563148	0.524053	0.188502	4	6	8	2	3	1	0.258	0.376	0.473	0.194	0.183	0.075	Alpha-defensin 9 OS=Mus musculus OX=10090 GN=Defa9 PE=2 SV=2	6	1_1_1_1_1_1_	18	6	24	0.25
Q5G866	3	6	6	2	1	1	0.00296948	0.00596609	0.00527721	0.00133563	0.00116129	0.000805313	2.28095	2.28095	2.28095	0.563148	0.188502	0.188502	4	7	8	2	2	1	0.516	0.516	0.516	0.194	0.075	0.075	Alpha-defensin 23 OS=Mus musculus OX=10090 GN=Defa23 PE=3 SV=1	6	1_1_1_1_1_1_	19	5	24	0.208333
Q03265	3	3	3	4	5	5	0.000374541	0.000430002	0.000332808	0.000449235	0.000585895	0.000677162	0.16681	0.161449	0.16681	0.2218	0.315225	0.30017	3	3	3	4	6	5	0.067	0.065	0.067	0.087	0.119	0.114	ATP synthase subunit alpha, mitochondrial OS=Mus musculus OX=10090 GN=Atp5f1a PE=1 SV=1	6	1_1_1_1_1_1_	9	15	24	0.625
Q8CGP4	2	2	4	5	3	3	0.00107039	0.0012289	0.00285337	0.00337013	0.00125581	0.0023223	0.402814	0.402814	1.00447	1.2751	0.648162	0.648162	2	2	6	7	3	4	0.147	0.147	0.302	0.357	0.217	0.217	Histone H2A OS=Mus musculus OX=10090 GN=H2ac1 PE=1 SV=1	6	1_1_1_1_1_1_	10	14	24	0.583333
Q60605	3	4	5	3	4	3	0.00137166	0.0020997	0.00243765	0.00123391	0.00143046	0.00198395	0.729816	0.757924	0.986095	0.757924	0.927525	0.531088	3	4	6	3	4	4	0.238	0.245	0.298	0.245	0.285	0.185	Myosin light polypeptide 6 OS=Mus musculus OX=10090 GN=Myl6 PE=1 SV=3	6	1_1_1_1_1_1_	13	11	24	0.458333
P97426	5	3	4	1	5	3	0.00311795	0.00204552	0.00158316	0.000400689	0.00174193	0.00144956	0.892344	0.606941	0.840772	0.193988	0.892344	0.606941	7	4	4	1	5	3	0.277	0.206	0.265	0.077	0.277	0.206	Eosinophil cationic protein 1 OS=Mus musculus OX=10090 GN=Ear1 PE=2 SV=1	6	1_1_1_1_1_1_	15	9	24	0.375
P50709	3	5	5	2	2	1	0.00324896	0.00559509	0.00505215	0.00146134	0.00190588	0.000881107	0.914256	1.58226	1.58226	0.629296	0.584893	0.207814	4	6	7	2	3	1	0.282	0.412	0.412	0.212	0.2	0.082	Alpha-defensin 11 (Fragment) OS=Mus musculus OX=10090 GN=Defa11 PE=2 SV=2	6	1_1_1_1_1_1_	17	6	23	0.26087
P50704	3	5	5	2	2	1	0.00296948	0.00511379	0.00461756	0.00133563	0.00174193	0.000805313	0.81134	1.37684	1.37684	0.563148	0.524053	0.188502	4	6	7	2	3	1	0.258	0.376	0.376	0.194	0.183	0.075	Alpha-defensin 6/12 OS=Mus musculus OX=10090 GN=Defa12 PE=1 SV=2	6	1_1_1_1_1_1_	17	6	23	0.26087
P17533	5	5	7	2	0	0	0.00476141	0.00409985	0.00370201	0.00107081	0	0	1.86418	1.21309	1.21309	0.577611	0	0	8	6	7	2	0	0	0.457	0.345	0.345	0.198	0	0	Alpha-defensin 29 OS=Mus musculus OX=10090 GN=Defa29 PE=2 SV=2	4	1_1_1_0_0_1_	21	2	23	0.0869565
E9Q1Y9	0	0	0	16	0	0	0	0	0	0.00298216	0	0	0	0	0	0.442115	0	0	0	0	0	23	0	0	0	0	0	0.159	0	0	Keratin 83 OS=Mus musculus OX=10090 GN=Krt83 PE=1 SV=1	1	0_0_1_0_0_0_	0	23	23	1
Q9ET54	0	0	3	2	2	14	0	0	0.000174283	8.82198e-05	7.67045e-05	0.000797878	0	0	0.0495424	0.0543869	0.0303861	0.153453	0	0	4	2	2	15	0	0	0.021	0.023	0.013	0.062	Palladin OS=Mus musculus OX=10090 GN=Palld PE=1 SV=2	4	0_0_1_1_1_1_	4	19	23	0.826087
P60335	0	0	4	16	1	1	0	0	0.000689298	0.00296577	0.000151685	0.000210377	0	0	0.364583	2.04088	0.0739894	0.109175	0	0	4	17	1	1	0	0	0.135	0.483	0.031	0.045	Poly(rC)-binding protein 1 OS=Mus musculus OX=10090 GN=Pcbp1 PE=1 SV=1	4	0_0_1_1_1_1_	4	19	23	0.826087
Q3TTY5	2	1	3	6	3	2	0.000292958	0.000112113	0.000260315	0.000702764	0.000305516	0.000423729	0.0789467	0.0471286	0.0789467	0.1508	0.0990058	0.0789467	3	1	3	8	4	4	0.033	0.02	0.033	0.061	0.041	0.033	Keratin, type II cytoskeletal 2 epidermal OS=Mus musculus OX=10090 GN=Krt2 PE=1 SV=1	6	1_1_1_1_1_1_	7	16	23	0.695652
Q9CPN9	4	0	3	2	5	3	0.00111806	0	0.000993482	0.000754333	0.00174899	0.00121286	0.321296	0	0.193988	0.183042	0.336596	0.321296	4	0	4	3	8	4	0.121	0	0.077	0.073	0.126	0.121	RIKEN cDNA 2210010C04 gene OS=Mus musculus OX=10090 GN=2210010C04Rik PE=1 SV=1	5	1_0_1_1_1_1_	8	15	23	0.652174
P22005	3	1	1	2	3	2	0.00103045	0.00059152	0.000686726	0.00115871	0.00120895	0.000838367	0.361445	0.109175	0.109175	0.270574	0.294196	0.339677	4	2	3	5	6	3	0.134	0.045	0.045	0.104	0.112	0.127	Proenkephalin-A OS=Mus musculus OX=10090 GN=Penk PE=1 SV=2	6	1_1_1_1_1_1_	9	14	23	0.608696
Q6GSS7	2	2	4	4	3	3	0.00106216	0.00121944	0.00283142	0.00286647	0.00124615	0.00230443	0.399587	0.399587	1.03236	0.857804	0.64059	0.64059	2	2	6	6	3	4	0.146	0.146	0.308	0.269	0.215	0.215	Histone H2A type 2-A OS=Mus musculus OX=10090 GN=Hist2h2aa2 PE=1 SV=3	6	1_1_1_1_1_1_	10	13	23	0.565217
Q64523	2	2	4	4	3	3	0.00107039	0.0012289	0.00285337	0.00288869	0.00125581	0.0023223	0.402814	0.402814	1.04174	0.86638	0.648162	0.648162	2	2	6	6	3	4	0.147	0.147	0.31	0.271	0.217	0.217	Histone H2A type 2-C OS=Mus musculus OX=10090 GN=H2ac20 PE=1 SV=3	6	1_1_1_1_1_1_	10	13	23	0.565217
Q0VGU4	4	3	4	4	4	3	0.000559484	0.000385399	0.000397715	0.000402637	0.000350081	0.000364153	0.235947	0.153453	0.191242	0.241652	0.247383	0.101539	5	3	4	4	4	3	0.092	0.062	0.076	0.094	0.096	0.042	Neurosecretory protein VGF OS=Mus musculus OX=10090 GN=Vgf PE=1 SV=1	6	1_1_1_1_1_1_	12	11	23	0.478261
P63101	3	3	4	4	3	3	0.00112719	0.0012941	0.00100159	0.00101399	0.000881632	0.000917071	0.377209	0.377209	0.541701	0.513561	0.377209	0.513561	4	4	4	4	4	3	0.139	0.139	0.188	0.18	0.139	0.18	14-3-3 protein zeta/delta OS=Mus musculus OX=10090 GN=Ywhaz PE=1 SV=1	6	1_1_1_1_1_1_	12	11	23	0.478261
Q8BGS2	5	4	3	0	4	3	0.00481677	0.00460836	0.00285337	0	0.00313953	0.00261259	3.2462	3.2462	2.52371	0	1.69153	2.52371	6	5	4	0	5	3	0.628	0.628	0.547	0	0.43	0.547	BolA-like protein 2 OS=Mus musculus OX=10090 GN=Bola2 PE=1 SV=1	5	1_1_0_1_1_1_	15	8	23	0.347826
Q5ERJ0	5	5	7	2	0	0	0.00476141	0.00409985	0.00370201	0.00107081	0	0	1.86418	1.21309	1.21309	0.577611	0	0	8	6	7	2	0	0	0.457	0.345	0.345	0.198	0	0	CRS1C-2 OS=Mus musculus OX=10090 GN=Defa38 PE=2 SV=1	4	1_1_1_0_0_1_	21	2	23	0.0869565
O09049	4	0	1	3	4	4	0.00198392	0	0.000352572	0.00107081	0.00217241	0.00258256	1.33346	0	0.202264	1.01837	1.33346	1.01837	5	0	1	3	7	6	0.368	0	0.08	0.305	0.368	0.305	Regenerating islet-derived protein 3-gamma OS=Mus musculus OX=10090 GN=Reg3g PE=1 SV=1	5	1_0_1_1_1_1_	6	16	22	0.727273
Q8K1I7	0	4	2	2	6	2	0	0.000803892	0.000373311	0.000251954	0.0009858	0.000455745	0	0.318257	0.135011	0.135011	0.438799	0.156112	0	5	3	2	9	3	0	0.12	0.055	0.055	0.158	0.063	WAS/WASL-interacting protein family member 1 OS=Mus musculus OX=10090 GN=Wipf1 PE=1 SV=1	5	0_1_1_1_1_1_	8	14	22	0.636364
Q64522	2	2	4	3	3	3	0.00106216	0.00121944	0.00283142	0.00238872	0.00124615	0.00230443	0.399587	0.399587	1.03236	0.64059	0.64059	0.64059	2	2	6	5	3	4	0.146	0.146	0.308	0.215	0.215	0.215	Histone H2A type 2-B OS=Mus musculus OX=10090 GN=H2ac21 PE=1 SV=3	6	1_1_1_1_1_1_	10	12	22	0.545455
Q9CQX8	4	2	3	3	5	2	0.00338433	0.00155419	0.00240579	0.00182667	0.00317647	0.00146851	1.30675	0.717908	1.30675	1.30675	3.96592	0.717908	5	2	4	3	6	2	0.363	0.235	0.363	0.363	0.696	0.235	Alpha-ketoglutarate dehydrogenase component 4 OS=Mus musculus OX=10090 GN=Mrps36 PE=1 SV=1	6	1_1_1_1_1_1_	11	11	22	0.5
Q6URW6	0	0	3	15	0	2	0	0	9.20213e-05	0.000496854	0	7.48941e-05	0	0	0.0519619	0.235947	0	0.0423174	0	0	3	16	0	2	0	0	0.022	0.092	0	0.018	Myosin-14 OS=Mus musculus OX=10090 GN=Myh14 PE=1 SV=1	3	0_0_1_0_1_1_	3	18	21	0.857143
P30999	0	0	6	9	2	2	0	0	0.000392415	0.000662119	0.000115138	0.000239533	0	0	0.210598	0.3122	0.0519619	0.0519619	0	0	6	10	2	3	0	0	0.083	0.118	0.022	0.022	Catenin delta-1 OS=Mus musculus OX=10090 GN=Ctnnd1 PE=1 SV=2	4	0_0_1_1_1_1_	6	15	21	0.714286
Q61207	3	1	3	3	4	4	0.000495802	0.000142305	0.000330418	0.000446009	0.000484739	0.000537839	0.137627	0.0423174	0.137627	0.14025	0.188502	0.180321	4	1	3	4	5	4	0.056	0.018	0.056	0.057	0.075	0.072	Prosaposin OS=Mus musculus OX=10090 GN=Psap PE=1 SV=2	6	1_1_1_1_1_1_	8	13	21	0.619048
O88569	0	0	6	4	3	2	0	0	0.00139031	0.00105564	0.000611897	0.000636494	0	0	0.247383	0.177606	0.247383	0.177606	0	0	8	6	4	3	0	0	0.096	0.071	0.096	0.071	Heterogeneous nuclear ribonucleoproteins A2/B1 OS=Mus musculus OX=10090 GN=Hnrnpa2b1 PE=1 SV=2	4	0_0_1_1_1_1_	8	13	21	0.619048
P48428	3	3	2	3	4	2	0.00191779	0.00220177	0.0017041	0.00230025	0.003	0.00138693	1.10863	1.10863	0.531088	0.778279	1.61216	0.741807	3	3	3	4	6	2	0.324	0.324	0.185	0.25	0.417	0.241	Tubulin-specific chaperone A OS=Mus musculus OX=10090 GN=Tbca PE=1 SV=3	6	1_1_1_1_1_1_	9	12	21	0.571429
P99029	4	4	4	2	2	5	0.00131506	0.00150979	0.00116852	0.000591493	0.000514285	0.00178319	0.330454	0.786488	0.548817	0.358313	0.34586	0.849269	4	4	4	2	2	5	0.124	0.252	0.19	0.133	0.129	0.267	Peroxiredoxin-5, mitochondrial OS=Mus musculus OX=10090 GN=Prdx5 PE=1 SV=2	6	1_1_1_1_1_1_	12	9	21	0.428571
Q9D8Z2	5	4	4	1	4	3	0.00454213	0.00417178	0.00322882	0.000817194	0.0028421	0.00295635	1.13305	1.13305	1.13305	0.273503	0.674943	1.13305	5	4	4	1	4	3	0.329	0.329	0.329	0.105	0.224	0.329	TP53-regulated inhibitor of apoptosis 1 OS=Mus musculus OX=10090 GN=Triap1 PE=1 SV=1	6	1_1_1_1_1_1_	13	8	21	0.380952
P50712	2	4	5	2	1	1	0.00243672	0.00466257	0.00505215	0.00146134	0.00127059	0.000881107	0.462177	0.967886	1.51189	0.629296	0.207814	0.207814	3	5	7	2	2	1	0.165	0.294	0.4	0.212	0.082	0.082	Alpha-defensin 14 (Fragment) OS=Mus musculus OX=10090 GN=Defa14 PE=2 SV=2	6	1_1_1_1_1_1_	15	5	20	0.25
P50708	2	4	5	2	1	1	0.00222711	0.00426149	0.00461756	0.00133563	0.00116129	0.000805313	0.415794	0.857804	1.32274	0.563148	0.188502	0.188502	3	5	7	2	2	1	0.151	0.269	0.366	0.194	0.075	0.075	Alpha-defensin 10 OS=Mus musculus OX=10090 GN=Defa10 PE=2 SV=3	6	1_1_1_1_1_1_	15	5	20	0.25
P50706	2	4	5	2	1	1	0.00255705	0.00489282	0.00530164	0.0015335	0.00133333	0.000924619	0.489361	1.03704	1.63027	0.667247	0.21899	0.21899	3	5	7	2	2	1	0.173	0.309	0.42	0.222	0.086	0.086	Alpha-defensin 8 (Fragment) OS=Mus musculus OX=10090 GN=Defa8 PE=2 SV=2	6	1_1_1_1_1_1_	15	5	20	0.25
P50705	2	4	5	2	1	1	0.00222711	0.00426149	0.00461756	0.00133563	0.00116129	0.000805313	0.415794	0.857804	1.32274	0.563148	0.188502	0.188502	3	5	7	2	2	1	0.151	0.269	0.366	0.194	0.075	0.075	Alpha-defensin 7 OS=Mus musculus OX=10090 GN=Defa7 PE=2 SV=2	6	1_1_1_1_1_1_	15	5	20	0.25
P28310	2	4	5	2	1	1	0.00222711	0.00426149	0.00461756	0.00133563	0.00116129	0.000805313	0.415794	0.857804	1.32274	0.563148	0.188502	0.188502	3	5	7	2	2	1	0.151	0.269	0.366	0.194	0.075	0.075	Alpha-defensin 3 OS=Mus musculus OX=10090 GN=Defa3 PE=1 SV=2	6	1_1_1_1_1_1_	15	5	20	0.25
E9QPZ2	2	4	5	2	1	1	0.00222711	0.00426149	0.00461756	0.00133563	0.00116129	0.000805313	0.415794	0.857804	1.32274	0.563148	0.188502	0.188502	3	5	7	2	2	1	0.151	0.269	0.366	0.194	0.075	0.075	Defensin, alpha, 30 OS=Mus musculus OX=10090 GN=Defa30 PE=1 SV=1	6	1_1_1_1_1_1_	15	5	20	0.25
Q9ERE2	0	0	0	14	0	0	0	0	0	0.0025824	0	0	0	0	0	0.377209	0	0	0	0	0	20	0	0	0	0	0	0.139	0	0	Keratin, type II cuticular Hb1 OS=Mus musculus OX=10090 GN=Krt81 PE=2 SV=2	1	0_0_1_0_0_0_	0	20	20	1
P97861	0	0	0	14	0	0	0	0	0	0.00255583	0	0	0	0	0	0.374042	0	0	0	0	0	20	0	0	0	0	0	0.138	0	0	Keratin, type II cuticular Hb6 OS=Mus musculus OX=10090 GN=Krt86 PE=2 SV=2	1	0_0_1_0_0_0_	0	20	20	1
P30933	0	0	3	5	10	0	0	0	0.00150855	0.00305443	0.00486885	0	0	0	0.729816	1.42661	2.22107	0	0	0	3	6	11	0	0	0	0.238	0.385	0.508	0	Seminal vesicle secretory protein 5 OS=Mus musculus OX=10090 GN=Svs5 PE=2 SV=1	3	0_0_1_1_0_1_	3	17	20	0.85
Q9JKS4	0	0	5	4	2	7	0	0	0.000509108	0.000343606	0.000149377	0.000828704	0	0	0.273503	0.161449	0.161449	0.367729	0	0	6	4	2	8	0	0	0.105	0.065	0.065	0.136	LIM domain-binding protein 3 OS=Mus musculus OX=10090 GN=Ldb3 PE=1 SV=1	4	0_0_1_1_1_1_	6	14	20	0.7
P16858	2	1	3	3	3	4	0.000414657	0.000238029	0.000736907	0.000746027	0.000648648	0.00112454	0.2218	0.109175	0.374042	0.374042	0.374042	0.513561	2	1	4	4	4	5	0.087	0.045	0.138	0.138	0.138	0.18	Glyceraldehyde-3-phosphate dehydrogenase OS=Mus musculus OX=10090 GN=Gapdh PE=1 SV=2	6	1_1_1_1_1_1_	7	13	20	0.65
P26339	2	2	2	6	1	2	0.000447346	0.000513588	0.000265	0.000804839	0.000233261	0.000647033	0.142878	0.156112	0.156112	0.25603	0.0939563	0.0939563	3	3	2	6	2	4	0.058	0.063	0.063	0.099	0.039	0.039	Chromogranin-A OS=Mus musculus OX=10090 GN=Chga PE=1 SV=1	6	1_1_1_1_1_1_	8	12	20	0.6
Q8BFZ3	1	1	4	2	3	3	0.000367236	0.000421616	0.000815792	0.000495532	0.000430851	0.000995933	0.104079	0.104079	0.224616	0.172195	0.253141	0.172195	2	2	5	3	3	5	0.043	0.043	0.088	0.069	0.098	0.069	Beta-actin-like protein 2 OS=Mus musculus OX=10090 GN=Actbl2 PE=1 SV=1	6	1_1_1_1_1_1_	9	11	20	0.55
P02089	3	2	4	2	2	2	0.00140899	0.00161763	0.00208665	0.00126748	0.00110204	0.00152845	0.412538	0.412538	0.651962	0.412538	0.412538	0.412538	3	3	5	3	3	3	0.15	0.15	0.218	0.15	0.15	0.15	Hemoglobin subunit beta-2 OS=Mus musculus OX=10090 GN=Hbb-b2 PE=1 SV=2	6	1_1_1_1_1_1_	11	9	20	0.45
A0A0N4SUI7	2	2	2	2	2	2	0.0030459	0.00582822	0.00270651	0.00274	0.00238235	0.00330415	1.49459	1.49459	1.49459	1.49459	1.49459	1.49459	3	5	3	3	3	3	0.397	0.397	0.397	0.397	0.397	0.397	Negative regulator of P-body association OS=Mus musculus OX=10090 GN=Nbdy PE=1 SV=1	6	1_1_1_1_1_1_	11	9	20	0.45
P51881	2	3	5	2	2	2	0.000695037	0.00106394	0.00123518	0.000416824	0.000543624	0.000502645	0.361445	0.279381	0.472312	0.193988	0.193988	0.193988	3	4	6	2	3	2	0.134	0.107	0.168	0.077	0.077	0.077	ADP/ATP translocase 2 OS=Mus musculus OX=10090 GN=Slc25a5 PE=1 SV=3	6	1_1_1_1_1_1_	13	7	20	0.35
Q64016	2	4	4	2	1	1	0.00252587	0.00483316	0.00448884	0.0015148	0.00131707	0.000913343	0.482518	1.01837	1.01837	0.659587	0.216186	0.216186	3	5	6	2	2	1	0.171	0.305	0.305	0.22	0.085	0.085	Alpha-defensin 17 (Fragment) OS=Mus musculus OX=10090 GN=Defa17 PE=2 SV=1	6	1_1_1_1_1_1_	14	5	19	0.263158
P50714	2	4	4	2	1	1	0.00222711	0.00426149	0.0039579	0.00133563	0.00116129	0.000805313	0.415794	0.857804	0.857804	0.563148	0.188502	0.188502	3	5	6	2	2	1	0.151	0.269	0.269	0.194	0.075	0.075	Alpha-defensin 16 OS=Mus musculus OX=10090 GN=Defa16 PE=2 SV=2	6	1_1_1_1_1_1_	14	5	19	0.263158
P50711	2	4	4	2	1	1	0.00222711	0.00426149	0.0039579	0.00133563	0.00116129	0.000805313	0.415794	0.857804	0.857804	0.563148	0.188502	0.188502	3	5	6	2	2	1	0.151	0.269	0.269	0.194	0.075	0.075	Alpha-defensin 13 OS=Mus musculus OX=10090 GN=Defa13 PE=2 SV=2	6	1_1_1_1_1_1_	14	5	19	0.263158
P28309	2	4	4	2	1	1	0.00222711	0.00426149	0.0039579	0.00133563	0.00116129	0.000805313	0.415794	0.857804	0.857804	0.563148	0.188502	0.188502	3	5	6	2	2	1	0.151	0.269	0.269	0.194	0.075	0.075	Alpha-defensin 2 OS=Mus musculus OX=10090 GN=Defa2 PE=1 SV=2	6	1_1_1_1_1_1_	14	5	19	0.263158
Q6IMF0	0	0	0	13	0	0	0	0	0	0.0023839	0	0	0	0	0	0.34586	0	0	0	0	0	19	0	0	0	0	0	0.129	0	0	Keratin, type II cuticular 87 OS=Mus musculus OX=10090 GN=Krt87 PE=2 SV=2	1	0_0_1_0_0_0_	0	19	19	1
Q9ERD7	0	0	1	12	0	2	0	0	0.000136328	0.00220824	0	0.000332863	0	0	0.0739894	0.559552	0	0.129796	0	0	1	16	0	2	0	0	0.031	0.193	0	0.053	Tubulin beta-3 chain OS=Mus musculus OX=10090 GN=Tubb3 PE=1 SV=1	3	0_0_1_0_1_1_	1	18	19	0.947368
Q6IFX3	1	1	1	7	1	1	0.000314535	0.000361111	0.000139744	0.00155621	0.000123007	0.000341203	0.0375284	0.0375284	0.0375284	0.258925	0.0375284	0.0375284	2	2	1	11	1	2	0.016	0.016	0.016	0.1	0.016	0.016	Keratin, type I cytoskeletal 40 OS=Mus musculus OX=10090 GN=Krt40 PE=2 SV=1	6	1_1_1_1_1_1_	5	14	19	0.736842
P05784	2	1	2	5	3	3	0.000489648	0.00037477	0.000290059	0.000734122	0.000382978	0.000708219	0.0789467	0.0399202	0.0914403	0.342765	0.1324	0.1324	3	2	2	5	3	4	0.033	0.017	0.038	0.128	0.054	0.054	Keratin, type I cytoskeletal 18 OS=Mus musculus OX=10090 GN=Krt18 PE=1 SV=5	6	1_1_1_1_1_1_	7	12	19	0.631579
Q8BGD8	3	2	2	3	2	2	0.00262179	0.00301002	0.00232965	0.00314465	0.00205063	0.00284408	2.3037	1.01372	1.01372	2.11889	1.01372	1.01372	3	3	3	4	3	3	0.519	0.304	0.304	0.494	0.304	0.304	Cytochrome c oxidase assembly factor 6 homolog OS=Mus musculus OX=10090 GN=Coa6 PE=1 SV=1	6	1_1_1_1_1_1_	9	10	19	0.526316
P07356	2	1	5	5	0	4	0.000407318	0.000467633	0.000904831	0.00109923	0	0.000883707	0.177606	0.0990058	0.555966	0.534617	0	0.396368	2	2	5	6	0	4	0.071	0.041	0.192	0.186	0	0.145	Annexin A2 OS=Mus musculus OX=10090 GN=Anxa2 PE=1 SV=2	5	1_1_1_0_1_1_	9	10	19	0.526316
Q923L6	3	3	3	1	3	3	0.00221283	0.0020324	0.00117976	0.00039812	0.00103846	0.00144027	0.603245	0.603245	0.603245	0.193988	0.603245	0.603245	5	4	3	1	3	3	0.205	0.205	0.205	0.077	0.205	0.205	Eosinophil-associated ribonuclease 10 OS=Mus musculus OX=10090 GN=Ear10 PE=3 SV=1	6	1_1_1_1_1_1_	12	7	19	0.368421
P26039	0	0	4	1	0	12	0	0	9.65722e-05	2.44419e-05	0	0.000383166	0	0	0.0375284	0.00925291	0	0.135011	0	0	4	1	0	13	0	0	0.016	0.004	0	0.055	Talin-1 OS=Mus musculus OX=10090 GN=Tln1 PE=1 SV=2	3	0_0_1_0_1_1_	4	14	18	0.777778
P19467	1	1	2	6	2	2	0.000120489	0.000138331	0.000214127	0.00086711	0.000282722	0.000392116	0.0616956	0.0616956	0.106624	0.180321	0.106624	0.106624	1	1	2	8	3	3	0.026	0.026	0.044	0.072	0.044	0.044	Mucin-13 OS=Mus musculus OX=10090 GN=Muc13 PE=2 SV=1	6	1_1_1_1_1_1_	4	14	18	0.777778
O88329	0	0	4	12	0	1	0	0	0.000235273	0.000774101	0	7.18065e-05	0	0	0.104079	0.258925	0	0.0256519	0	0	4	13	0	1	0	0	0.043	0.1	0	0.011	Unconventional myosin-Ia OS=Mus musculus OX=10090 GN=Myo1a PE=2 SV=2	3	0_0_1_0_1_1_	4	14	18	0.777778
O35679	1	1	2	5	5	2	0.000802795	0.000921672	0.00142669	0.00361086	0.00439534	0.00174172	0.306171	0.710015	1.23357	1.42103	1.42103	1.23357	1	1	2	5	7	2	0.116	0.233	0.349	0.384	0.384	0.349	Serine protease inhibitor Kazal-type 4 OS=Mus musculus OX=10090 GN=Spink4 PE=2 SV=2	6	1_1_1_1_1_1_	4	14	18	0.777778
Q99P72	1	0	3	3	1	4	5.94151e-05	0	0.000211179	0.000213793	4.64716e-05	0.000515622	0.0256519	0	0.210598	0.210598	0.0641431	0.210598	1	0	4	4	1	8	0.011	0	0.083	0.083	0.027	0.083	Reticulon-4 OS=Mus musculus OX=10090 GN=Rtn4 PE=1 SV=2	5	1_0_1_1_1_1_	5	13	18	0.722222
Q64356	0	0	5	6	5	0	0	0	0.00309836	0.00376405	0.00381818	0	0	0	1.15278	1.10378	1.10378	0	0	0	5	6	7	0	0	0	0.333	0.323	0.323	0	Seminal vesicle secretory protein 6 OS=Mus musculus OX=10090 GN=Svs6 PE=2 SV=1	3	0_0_1_1_0_1_	5	13	18	0.722222
P51125	0	0	4	9	0	3	0	0	0.000389261	0.000788157	0	0.00028513	0	0	0.25603	0.374042	0	0.156112	0	0	5	10	0	3	0	0	0.099	0.138	0	0.063	Calpastatin OS=Mus musculus OX=10090 GN=Cast PE=1 SV=2	3	0_0_1_0_1_1_	5	13	18	0.722222
Q3UV17	2	1	3	5	3	2	0.000232459	0.000133441	0.000309836	0.000731898	0.000272727	0.000252169	0.0715193	0.0351422	0.0715193	0.106624	0.0964782	0.0715193	2	1	3	7	3	2	0.03	0.015	0.03	0.044	0.04	0.03	Keratin, type II cytoskeletal 2 oral OS=Mus musculus OX=10090 GN=Krt76 PE=1 SV=1	6	1_1_1_1_1_1_	6	12	18	0.666667
P62627	2	1	1	2	3	3	0.00287668	0.000825664	0.000639037	0.00129389	0.003375	0.00312059	0.958845	0.333522	0.333522	0.958845	1.15278	1.15278	4	1	1	2	6	4	0.292	0.125	0.125	0.292	0.333	0.333	Dynein light chain roadblock-type 1 OS=Mus musculus OX=10090 GN=Dynlrb1 PE=1 SV=3	6	1_1_1_1_1_1_	6	12	18	0.666667
O08553	1	1	4	3	3	2	0.0001207	0.000138573	0.000536255	0.000434313	0.000377622	0.000392801	0.0839269	0.0839269	0.119438	0.1508	0.1508	0.0839269	1	1	5	4	4	3	0.035	0.035	0.049	0.061	0.061	0.035	Dihydropyrimidinase-related protein 2 OS=Mus musculus OX=10090 GN=Dpysl2 PE=1 SV=2	6	1_1_1_1_1_1_	7	11	18	0.611111
Q9D1L0	3	3	3	3	4	2	0.00135373	0.00155419	0.00120289	0.00121778	0.00141176	0.000979008	0.745822	1.02768	1.02768	1.02768	1.02768	0.412538	3	3	3	3	4	2	0.242	0.307	0.307	0.307	0.307	0.15	Coiled-coil-helix-coiled-coil-helix domain-containing protein 2 OS=Mus musculus OX=10090 GN=Chchd2 PE=2 SV=1	6	1_1_1_1_1_1_	9	9	18	0.5
P19783	2	2	2	3	2	2	0.00122557	0.00140705	0.00108901	0.00110249	0.000958579	0.00132948	0.193988	0.367729	0.367729	0.367729	0.193988	0.193988	3	3	3	3	3	3	0.077	0.136	0.136	0.136	0.077	0.077	Cytochrome c oxidase subunit 4 isoform 1, mitochondrial OS=Mus musculus OX=10090 GN=Cox4i1 PE=1 SV=2	6	1_1_1_1_1_1_	9	9	18	0.5
B2RPU8	3	3	3	3	4	2	0.00027397	0.000314539	0.000243443	0.000246455	0.000285714	0.000198133	0.119438	0.153453	0.153453	0.153453	0.153453	0.0715193	3	3	3	3	4	2	0.049	0.062	0.062	0.062	0.062	0.03	SCAN domain containing 3 OS=Mus musculus OX=10090 GN=Chchd2l PE=1 SV=1	6	1_1_1_1_1_1_	9	9	18	0.5
P17897	0	6	3	0	2	1	0	0.00428453	0.00207255	0	0.00145946	0.000506041	0	1.62422	0.749847	0	0.570363	0.169499	0	8	5	0	4	1	0	0.419	0.243	0	0.196	0.068	Lysozyme C-1 OS=Mus musculus OX=10090 GN=Lyz1 PE=1 SV=1	4	0_1_0_1_1_1_	13	5	18	0.277778
Q80YN3	0	0	2	13	0	0	0	0	0.000193831	0.00147172	0	0	0	0	0.0990058	0.733804	0	0	0	0	2	15	0	0	0	0	0.041	0.239	0	0	Breast carcinoma-amplified sequence 1 homolog OS=Mus musculus OX=10090 GN=Bcas1 PE=1 SV=3	2	0_0_1_0_0_1_	2	15	17	0.882353
Q8BTI8	0	0	4	5	4	3	0	0	0.00011348	0.000114885	7.99111e-05	8.31233e-05	0	0	0.0616956	0.0665962	0.0471286	0.0471286	0	0	5	5	4	3	0	0	0.026	0.028	0.02	0.02	Serine/arginine repetitive matrix protein 2 OS=Mus musculus OX=10090 GN=Srrm2 PE=1 SV=3	4	0_0_1_1_1_1_	5	12	17	0.705882
Q6IME9	2	0	2	6	1	1	0.00039831	0	0.000235952	0.00119436	0.000103846	0.000144027	0.0964782	0	0.0399202	0.156112	0.0303861	0.0543869	3	0	2	10	1	1	0.04	0	0.017	0.063	0.013	0.023	Keratin, type II cytoskeletal 72 OS=Mus musculus OX=10090 GN=Krt72 PE=3 SV=1	5	1_0_1_1_1_1_	5	12	17	0.705882
Q8BG95	0	0	6	2	3	3	0	0	0.000439992	0.000127268	0.000165983	0.000383679	0	0	0.172195	0.0789467	0.106624	0.0864257	0	0	7	2	3	5	0	0	0.069	0.033	0.044	0.036	Protein phosphatase 1 regulatory subunit 12B OS=Mus musculus OX=10090 GN=Ppp1r12b PE=1 SV=2	4	0_0_1_1_1_1_	7	10	17	0.588235
P62962	2	1	1	1	3	4	0.00147944	0.00113234	0.000876393	0.00044362	0.00154286	0.00267479	0.34586	0.34586	0.34586	0.30017	0.694338	1.13305	3	2	2	1	4	5	0.129	0.129	0.129	0.114	0.229	0.329	Profilin-1 OS=Mus musculus OX=10090 GN=Pfn1 PE=1 SV=2	6	1_1_1_1_1_1_	7	10	17	0.588235
P32020	2	2	1	7	1	1	0.000378649	0.000289813	0.000224305	0.000908325	9.87202e-05	0.000136918	0.0839269	0.0889301	0.0423174	0.14025	0.0423174	0.0423174	3	2	2	8	1	1	0.035	0.037	0.018	0.057	0.018	0.018	Sterol carrier protein 2 OS=Mus musculus OX=10090 GN=Scp2 PE=1 SV=3	6	1_1_1_1_1_1_	7	10	17	0.588235
P97816	2	1	2	3	2	1	0.00349572	0.00100334	0.00232965	0.00314465	0.00205063	0.00189605	0.896706	0.419058	0.896706	1.77332	0.896706	0.419058	4	1	3	4	3	2	0.278	0.152	0.278	0.443	0.278	0.152	Protein S100-G OS=Mus musculus OX=10090 GN=S100g PE=1 SV=3	6	1_1_1_1_1_1_	8	9	17	0.529412
Q9Z2K1	5	1	1	4	2	1	0.000883246	0.000338012	0.000130805	0.000529695	0.000230277	0.000319378	0.205036	0.0351422	0.0351422	0.164126	0.081434	0.0351422	6	2	1	4	2	2	0.081	0.015	0.015	0.066	0.034	0.015	Keratin, type I cytoskeletal 16 OS=Mus musculus OX=10090 GN=Krt16 PE=1 SV=3	6	1_1_1_1_1_1_	9	8	17	0.470588
P17751	5	2	4	1	3	2	0.00138635	0.000636657	0.000985502	0.000249425	0.000650602	0.000601559	1.07491	0.294196	0.531088	0.148154	0.422329	0.294196	5	2	4	1	3	2	0.317	0.112	0.185	0.06	0.153	0.112	Triosephosphate isomerase OS=Mus musculus OX=10090 GN=Tpi1 PE=1 SV=5	6	1_1_1_1_1_1_	11	6	17	0.352941
Q8CGN5	0	0	11	3	2	0	0	0	0.00142393	0.000360387	0.000208897	0	0	0	0.86638	0.282331	0.158777	0	0	0	12	3	2	0	0	0	0.271	0.108	0.064	0	Perilipin-1 OS=Mus musculus OX=10090 GN=Plin1 PE=1 SV=2	3	0_0_1_1_0_1_	12	5	17	0.294118
P11477	2	3	3	1	1	1	0.00222711	0.00340919	0.00329825	0.000667814	0.00116129	0.000805313	0.415794	0.415794	0.415794	0.188502	0.188502	0.188502	3	4	5	1	2	1	0.151	0.151	0.151	0.075	0.075	0.075	Alpha-defensin 1 OS=Mus musculus OX=10090 GN=Defa1 PE=1 SV=2	6	1_1_1_1_1_1_	12	4	16	0.25
Q9DBP5	0	0	2	11	1	1	0	0	0.000625995	0.00380245	0.00027551	0.000382113	0	0	0.279381	1.38781	0.137627	0.137627	0	0	2	12	1	1	0	0	0.107	0.378	0.056	0.056	UMP-CMP kinase OS=Mus musculus OX=10090 GN=Cmpk1 PE=1 SV=1	4	0_0_1_1_1_1_	2	14	16	0.875
P27546	0	0	3	7	4	1	0	0	0.000163593	0.000386442	0.00024	6.65725e-05	0	0	0.124605	0.244515	0.129796	0.0303861	0	0	3	7	5	1	0	0	0.051	0.095	0.053	0.013	Microtubule-associated protein 4 OS=Mus musculus OX=10090 GN=Map4 PE=1 SV=3	4	0_0_1_1_1_1_	3	13	16	0.8125
S4R1W1	2	1	2	2	2	3	0.000414657	0.000238029	0.00055268	0.00055952	0.000486486	0.000899629	0.2218	0.109175	0.2218	0.2218	0.2218	0.34586	2	1	3	3	3	4	0.087	0.045	0.087	0.087	0.087	0.129	Glyceraldehyde-3-phosphate dehydrogenase OS=Mus musculus OX=10090 GN=Gm3839 PE=1 SV=1	6	1_1_1_1_1_1_	6	10	16	0.625
Q07133	0	1	5	3	3	4	0	0.000381076	0.0014747	0.00089577	0.000778845	0.00144027	0	0.180321	0.318257	0.193988	0.180321	0.193988	0	1	5	3	3	4	0	0.072	0.12	0.077	0.072	0.077	Histone H1t OS=Mus musculus OX=10090 GN=H1-6 PE=1 SV=4	5	0_1_1_1_1_1_	6	10	16	0.625
P47867	1	4	3	4	2	1	0.000146583	0.000673153	0.000390749	0.000659307	0.000229299	0.000159011	0.101539	0.101539	0.101539	0.169499	0.101539	0.101539	1	4	3	5	2	1	0.042	0.042	0.042	0.068	0.042	0.042	Secretogranin-3 OS=Mus musculus OX=10090 GN=Scg3 PE=1 SV=1	6	1_1_1_1_1_1_	8	8	16	0.5
Q9DB20	2	2	2	2	3	1	0.0009724	0.00111639	0.00086405	0.000583162	0.00101408	0.000351616	0.309182	0.309182	0.309182	0.309182	0.475707	0.164126	3	3	3	2	4	1	0.117	0.117	0.117	0.117	0.169	0.066	ATP synthase subunit O, mitochondrial OS=Mus musculus OX=10090 GN=Atp5po PE=1 SV=1	6	1_1_1_1_1_1_	9	7	16	0.4375
Q60876	1	1	1	0	1	1	0.00295044	0.0020324	0.00104868	0	0.00138461	0.00192036	0.840772	0.840772	0.840772	0	0.840772	0.840772	5	3	2	0	3	3	0.265	0.265	0.265	0	0.265	0.265	Eukaryotic translation initiation factor 4E-binding protein 1 OS=Mus musculus OX=10090 GN=Eif4ebp1 PE=1 SV=3	5	1_1_0_1_1_1_	10	6	16	0.375
Q8K0Y2	0	0	0	6	0	0	0	0	0	0.00230594	0	0	0	0	0	0.399587	0	0	0	0	0	15	0	0	0	0	0	0.146	0	0	Keratin, type I cuticular Ha3-I OS=Mus musculus OX=10090 GN=Krt33a PE=1 SV=1	1	0_0_1_0_0_0_	0	15	15	1
Q9R0P5	0	0	2	10	1	0	0	0	0.000743606	0.00451685	0.000327272	0	0	0	0.321296	1.00909	0.1508	0	0	0	2	12	1	0	0	0	0.121	0.303	0.061	0	Destrin OS=Mus musculus OX=10090 GN=Dstn PE=1 SV=3	3	0_0_1_1_0_1_	2	13	15	0.866667
Q9ERG0	0	0	3	6	1	2	0	0	0.000325883	0.000659833	7.17131e-05	0.000198922	0	0	0.122018	0.213389	0.0303861	0.0665962	0	0	4	8	1	2	0	0	0.05	0.084	0.013	0.028	LIM domain and actin-binding protein 1 OS=Mus musculus OX=10090 GN=Lima1 PE=1 SV=3	4	0_0_1_1_1_1_	4	11	15	0.733333
Q62393	0	0	5	9	1	0	0	0	0.00136936	0.00249536	0.000241071	0	0	0	0.479108	0.832314	0.1324	0	0	0	5	9	1	0	0	0	0.17	0.263	0.054	0	Tumor protein D52 OS=Mus musculus OX=10090 GN=Tpd52 PE=1 SV=2	3	0_0_1_1_0_1_	5	10	15	0.666667
Q61033	0	0	5	5	2	3	0	0	0.000442623	0.000448101	0.000155844	0.000324217	0	0	0.2218	0.216186	0.104079	0.104079	0	0	5	5	2	3	0	0	0.087	0.085	0.043	0.043	Lamina-associated polypeptide 2, isoforms alpha/zeta OS=Mus musculus OX=10090 GN=Tmpo PE=1 SV=4	4	0_0_1_1_1_1_	5	10	15	0.666667
P56388	2	1	1	3	4	2	0.00160559	0.000614448	0.000475562	0.00144434	0.00209302	0.00116115	0.592209	0.196741	0.196741	0.592209	0.61808	0.592209	3	1	1	3	5	2	0.202	0.078	0.078	0.202	0.209	0.202	Cocaine- and amphetamine-regulated transcript protein OS=Mus musculus OX=10090 GN=Cartpt PE=1 SV=2	6	1_1_1_1_1_1_	5	10	15	0.666667
P18760	2	2	1	4	1	1	0.000831812	0.000954985	0.000739127	0.00187069	0.000650602	0.000902339	0.415794	0.415794	0.213389	0.717908	0.213389	0.213389	2	2	2	5	2	2	0.151	0.151	0.084	0.235	0.084	0.084	Cofilin-1 OS=Mus musculus OX=10090 GN=Cfl1 PE=1 SV=3	6	1_1_1_1_1_1_	6	9	15	0.6
P06151	3	3	2	1	2	4	0.000623859	0.000716239	0.000369563	0.000187069	0.000325301	0.000902339	0.282331	0.291219	0.14025	0.0715193	0.14025	0.377209	3	3	2	1	2	4	0.108	0.111	0.057	0.03	0.057	0.139	L-lactate dehydrogenase A chain OS=Mus musculus OX=10090 GN=Ldha PE=1 SV=3	6	1_1_1_1_1_1_	8	7	15	0.466667
O88492	0	0	6	1	1	4	0	0	0.000349808	4.42671e-05	7.69778e-05	0.000213526	0	0	0.584893	0.21899	0.21899	0.435489	0	0	8	1	2	4	0	0	0.2	0.086	0.086	0.157	Perilipin-4 OS=Mus musculus OX=10090 GN=Plin4 PE=1 SV=2	4	0_0_1_1_1_1_	8	7	15	0.466667
Q9CPQ1	3	2	4	1	3	2	0.00272528	0.00208589	0.00322882	0.000817194	0.00213158	0.0019709	1.00909	0.527566	1.00909	0.3122	1.00909	0.527566	3	2	4	1	3	2	0.303	0.184	0.303	0.118	0.303	0.184	Cytochrome c oxidase subunit 6C OS=Mus musculus OX=10090 GN=Cox6c PE=1 SV=3	6	1_1_1_1_1_1_	9	6	15	0.4
P26883	4	1	1	1	3	1	0.00319631	0.00146785	0.00113607	0.000575062	0.002	0.000693464	1.20293	0.318257	0.318257	0.318257	1.20293	0.318257	5	2	2	1	4	1	0.343	0.12	0.12	0.12	0.343	0.12	Peptidyl-prolyl cis-trans isomerase FKBP1A OS=Mus musculus OX=10090 GN=Fkbp1a PE=1 SV=2	6	1_1_1_1_1_1_	9	6	15	0.4
Q9WUK2	0	0	4	3	3	2	0	0	0.000989476	0.00100172	0.000653225	0.000905977	0	0	0.448772	0.448772	0.34586	0.34586	0	0	4	4	3	3	0	0	0.161	0.161	0.129	0.129	Eukaryotic translation initiation factor 4H OS=Mus musculus OX=10090 GN=Eif4h PE=1 SV=3	4	0_0_1_1_1_1_	4	10	14	0.714286
P62806	1	2	2	4	2	2	0.000670295	0.0015391	0.00119121	0.00301489	0.00104854	0.00145425	0.196741	0.636817	0.496236	1.04644	0.496236	0.496236	1	2	2	5	2	2	0.078	0.214	0.175	0.311	0.175	0.175	Histone H4 OS=Mus musculus OX=10090 GN=H4f16 PE=1 SV=2	6	1_1_1_1_1_1_	5	9	14	0.642857
A0A1D5RLD8	1	1	2	2	2	3	0.000207328	0.000238029	0.00055268	0.00055952	0.000324324	0.000899629	0.109175	0.109175	0.247383	0.247383	0.247383	0.374042	1	1	3	3	2	4	0.045	0.045	0.096	0.096	0.096	0.138	Glyceraldehyde-3-phosphate dehydrogenase OS=Mus musculus OX=10090 GN=Gm10358 PE=1 SV=1	6	1_1_1_1_1_1_	5	9	14	0.642857
Q99MP3	2	1	1	1	2	2	0.00106216	0.00121944	0.000943808	0.000477744	0.00166154	0.00172833	0.531088	0.352073	0.352073	0.352073	0.531088	0.531088	2	2	2	1	4	3	0.185	0.131	0.131	0.131	0.185	0.185	Calcitonin gene-related peptide 2 OS=Mus musculus OX=10090 GN=Calcb PE=2 SV=1	6	1_1_1_1_1_1_	6	8	14	0.571429
P70296	3	2	2	0	5	1	0.0011076	0.000847741	0.000656123	0	0.00173262	0.000400503	0.717908	0.520548	0.520548	0	1.36592	0.377209	3	2	2	0	6	1	0.235	0.182	0.182	0	0.374	0.139	Phosphatidylethanolamine-binding protein 1 OS=Mus musculus OX=10090 GN=Pebp1 PE=1 SV=3	5	1_1_0_1_1_1_	7	7	14	0.5
P62897	2	2	1	1	5	0	0.00197258	0.00150979	0.00116852	0.000591493	0.00308571	0	0.62181	0.62181	0.191242	0.191242	1.51189	0	3	2	2	1	6	0	0.21	0.21	0.076	0.076	0.4	0	Cytochrome c, somatic OS=Mus musculus OX=10090 GN=Cycs PE=1 SV=2	5	1_1_1_1_0_1_	7	7	14	0.5
P70445	2	2	1	1	2	2	0.00172601	0.00198159	0.00102246	0.000517556	0.000899999	0.00187235	1.32809	0.81134	0.81134	0.81134	0.81134	0.81134	3	3	2	1	2	3	0.367	0.258	0.258	0.258	0.258	0.258	Eukaryotic translation initiation factor 4E-binding protein 2 OS=Mus musculus OX=10090 GN=Eif4ebp2 PE=1 SV=1	6	1_1_1_1_1_1_	8	6	14	0.428571
P68510	1	3	2	3	1	1	0.000561304	0.00128884	0.00049876	0.000757399	0.000439024	0.000304448	0.0789467	0.227439	0.227439	0.227439	0.0789467	0.14025	2	4	2	3	2	1	0.033	0.089	0.089	0.089	0.033	0.057	14-3-3 protein eta OS=Mus musculus OX=10090 GN=Ywhah PE=1 SV=2	6	1_1_1_1_1_1_	8	6	14	0.428571
P08113	0	0	0	12	0	0	0	0	0	0.00100672	0	0	0	0	0	0.247383	0	0	0	0	0	13	0	0	0	0	0	0.096	0	0	Endoplasmin OS=Mus musculus OX=10090 GN=Hsp90b1 PE=1 SV=2	1	0_0_1_0_0_0_	0	13	13	1
Q8CIN4	0	0	1	8	1	1	0	0	0.000234151	0.00106672	0.000103053	0.000142928	0	0	0.0914403	0.573983	0.0914403	0.0914403	0	0	2	9	1	1	0	0	0.038	0.197	0.038	0.038	Serine/threonine-protein kinase PAK 2 OS=Mus musculus OX=10090 GN=Pak2 PE=1 SV=1	4	0_0_1_1_1_1_	2	11	13	0.846154
P60041	0	0	2	3	3	3	0	0	0.00105772	0.00214161	0.00186207	0.00193692	0	0	0.644372	0.644372	0.644372	0.644372	0	0	2	4	4	3	0	0	0.216	0.216	0.216	0.216	Somatostatin OS=Mus musculus OX=10090 GN=Sst PE=1 SV=1	4	0_0_1_1_1_1_	2	11	13	0.846154
P29699	0	0	1	3	3	2	0	0	0.000355638	0.000720078	0.000626086	0.000651253	0	0	0.1508	0.261828	0.261828	0.261828	0	0	2	4	4	3	0	0	0.061	0.101	0.101	0.101	Alpha-2-HS-glycoprotein OS=Mus musculus OX=10090 GN=Ahsg PE=1 SV=1	4	0_0_1_1_1_1_	2	11	13	0.846154
P06728	0	0	2	7	1	3	0	0	0.00031062	0.00110063	0.000136709	0.000568816	0	0	0.1508	0.690441	0.0715193	0.409289	0	0	2	7	1	3	0	0	0.061	0.228	0.03	0.149	Apolipoprotein A-IV OS=Mus musculus OX=10090 GN=Apoa4 PE=1 SV=3	4	0_0_1_1_1_1_	2	11	13	0.846154
Q9JLQ0	0	0	3	5	2	2	0	0	0.000288921	0.000584993	0.000169545	0.000235146	0	0	0.164126	0.25603	0.106624	0.0914403	0	0	3	6	2	2	0	0	0.066	0.099	0.044	0.038	CD2-associated protein OS=Mus musculus OX=10090 GN=Cd2ap PE=1 SV=3	4	0_0_1_1_1_1_	3	10	13	0.769231
Q02257	2	0	1	6	1	3	0.000185343	0	8.23457e-05	0.000500189	7.24832e-05	0.000301587	0.0964782	0	0.0351422	0.261828	0.0375284	0.135011	2	0	1	6	1	3	0.04	0	0.015	0.101	0.016	0.055	Junction plakoglobin OS=Mus musculus OX=10090 GN=Jup PE=1 SV=3	5	1_0_1_1_1_1_	3	10	13	0.769231
P14602	0	0	3	1	3	5	0	0	0.000880586	0.000297161	0.000775119	0.00215007	0	0	0.468926	0.205036	0.588547	1.5527	0	0	3	1	3	6	0	0	0.167	0.081	0.201	0.407	Heat shock protein beta-1 OS=Mus musculus OX=10090 GN=Hspb1 PE=1 SV=3	4	0_0_1_1_1_1_	3	10	13	0.769231
Q9CRB6	0	1	3	3	3	2	0	0.000450362	0.0010457	0.00105864	0.00122727	0.00085107	0	0.202264	0.520548	0.282331	0.520548	0.282331	0	1	3	3	4	2	0	0.08	0.182	0.108	0.182	0.108	Tubulin polymerization-promoting protein family member 3 OS=Mus musculus OX=10090 GN=Tppp3 PE=1 SV=1	5	0_1_1_1_1_1_	4	9	13	0.692308
P70441	0	0	4	6	2	1	0	0	0.00069124	0.00104969	0.000304225	0.000210969	0	0	0.288249	0.496236	0.124605	0.116863	0	0	4	6	2	1	0	0	0.11	0.175	0.051	0.048	Na(+)/H(+) exchange regulatory cofactor NHE-RF1 OS=Mus musculus OX=10090 GN=Slc9a3r1 PE=1 SV=3	4	0_0_1_1_1_1_	4	9	13	0.692308
Q9D1J3	0	0	5	3	3	2	0	0	0.00146066	0.000887239	0.000771428	0.000713277	0	0	0.887991	0.51705	0.51705	0.358313	0	0	5	3	3	2	0	0	0.276	0.181	0.181	0.133	SAP domain-containing ribonucleoprotein OS=Mus musculus OX=10090 GN=Sarnp PE=1 SV=3	4	0_0_1_1_1_1_	5	8	13	0.615385
P10639	1	2	2	2	4	2	0.000657528	0.00150979	0.00116852	0.00118299	0.00205714	0.00142655	0.330454	1.06063	1.06063	1.06063	1.06063	1.06063	1	2	2	2	4	2	0.124	0.314	0.314	0.314	0.314	0.314	Thioredoxin OS=Mus musculus OX=10090 GN=Txn PE=1 SV=3	6	1_1_1_1_1_1_	5	8	13	0.615385
E9PV24	1	0	3	2	3	2	8.75036e-05	0	0.000311014	0.000157432	0.000273764	0.000189846	0.0519619	0	0.0839269	0.0519619	0.0839269	0.0839269	1	0	4	2	4	2	0.022	0	0.035	0.022	0.035	0.035	Fibrinogen alpha chain OS=Mus musculus OX=10090 GN=Fga PE=1 SV=1	5	1_0_1_1_1_1_	5	8	13	0.615385
Q62425	2	2	2	1	2	3	0.00168391	0.00193326	0.00149628	0.0015148	0.00131707	0.00274003	0.853532	0.853532	0.853532	0.324342	0.853532	1.32274	2	2	2	2	2	3	0.268	0.268	0.268	0.122	0.268	0.366	Cytochrome c oxidase subunit NDUFA4 OS=Mus musculus OX=10090 GN=Ndufa4 PE=1 SV=2	6	1_1_1_1_1_1_	6	7	13	0.538462
Q9Z172	1	1	1	1	1	1	0.00125528	0.00144116	0.00167311	0.00112921	0.000981817	0.00136171	0.285287	0.285287	0.285287	0.285287	0.285287	0.285287	2	2	3	2	2	2	0.109	0.109	0.109	0.109	0.109	0.109	Small ubiquitin-related modifier 3 OS=Mus musculus OX=10090 GN=Sumo3 PE=1 SV=1	6	1_1_1_1_1_1_	7	6	13	0.461538
P61982	2	1	2	2	2	1	0.000838547	0.000641812	0.000496741	0.000502889	0.00065587	0.000303215	0.227439	0.0764652	0.227439	0.227439	0.227439	0.14025	3	2	2	2	3	1	0.089	0.032	0.089	0.089	0.089	0.057	14-3-3 protein gamma OS=Mus musculus OX=10090 GN=Ywhag PE=1 SV=2	6	1_1_1_1_1_1_	7	6	13	0.461538
P61957	1	1	1	1	1	1	0.00145348	0.00166871	0.00193729	0.00130751	0.00113684	0.00157672	0.336596	0.336596	0.336596	0.336596	0.336596	0.336596	2	2	3	2	2	2	0.126	0.126	0.126	0.126	0.126	0.126	Small ubiquitin-related modifier 2 OS=Mus musculus OX=10090 GN=Sumo2 PE=1 SV=1	6	1_1_1_1_1_1_	7	6	13	0.461538
P19157	2	1	2	0	2	2	0.000657528	0.000754893	0.000876393	0	0.000514285	0.00142655	0.34586	0.127197	0.34586	0	0.34586	0.34586	2	2	3	0	2	4	0.129	0.052	0.129	0	0.129	0.129	Glutathione S-transferase P 1 OS=Mus musculus OX=10090 GN=Gstp1 PE=1 SV=2	5	1_1_0_1_1_1_	7	6	13	0.461538
Q9CQC7	1	2	2	1	1	1	0.00107039	0.00245779	0.00142669	0.000481448	0.000418604	0.00116115	0.563148	0.86638	0.86638	0.563148	0.563148	0.563148	2	4	3	1	1	2	0.194	0.271	0.271	0.194	0.194	0.194	NADH dehydrogenase [ubiquinone] 1 beta subcomplex subunit 4 OS=Mus musculus OX=10090 GN=Ndufb4 PE=1 SV=3	6	1_1_1_1_1_1_	9	4	13	0.307692
Q3UQ44	0	0	0	11	0	0	0	0	0	0.000473194	0	0	0	0	0	0.210598	0	0	0	0	0	12	0	0	0	0	0	0.083	0	0	Ras GTPase-activating-like protein IQGAP2 OS=Mus musculus OX=10090 GN=Iqgap2 PE=1 SV=2	1	0_0_1_0_0_0_	0	12	12	1
Q60997	1	0	0	1	7	2	3.31129e-05	0	0	2.97874e-05	0.000207194	7.18409e-05	0.0162487	0	0	0.0115795	0.0715193	0.0280163	1	0	0	1	8	2	0.007	0	0	0.005	0.03	0.012	Deleted in malignant brain tumors 1 protein OS=Mus musculus OX=10090 GN=Dmbt1 PE=1 SV=2	4	1_0_1_1_1_0_	1	11	12	0.916667
Q8VDJ3	0	0	2	9	1	0	0	0	9.67627e-05	0.000440821	4.25867e-05	0	0	0	0.0568175	0.210598	0.023293	0	0	0	2	9	1	0	0	0	0.024	0.083	0.01	0	Vigilin OS=Mus musculus OX=10090 GN=Hdlbp PE=1 SV=1	3	0_0_1_1_0_1_	2	10	12	0.833333
Q6A0A9	0	0	3	6	2	1	0	0	0.000165506	0.000335108	9.71222e-05	6.73508e-05	0	0	0.0764652	0.188502	0.0471286	0.0185914	0	0	3	6	2	1	0	0	0.032	0.075	0.02	0.008	Constitutive coactivator of PPAR-gamma-like protein 1 OS=Mus musculus OX=10090 GN=FAM120A PE=1 SV=2	4	0_0_1_1_1_1_	3	9	12	0.75
P63325	0	0	3	3	2	2	0	0	0.00111541	0.00150562	0.000981817	0.000907808	0	0	0.233105	0.233105	0.233105	0.233105	0	0	3	4	3	2	0	0	0.091	0.091	0.091	0.091	40S ribosomal protein S10 OS=Mus musculus OX=10090 GN=Rps10 PE=1 SV=1	4	0_0_1_1_1_1_	3	9	12	0.75
P07744	1	0	2	4	2	1	0.000131505	0	0.000233705	0.000709791	0.000205714	0.000142655	0.0399202	0	0.0399202	0.0764652	0.0690548	0.0399202	1	0	2	6	2	1	0.017	0	0.017	0.032	0.029	0.017	Keratin, type II cytoskeletal 4 OS=Mus musculus OX=10090 GN=Krt4 PE=1 SV=2	5	1_0_1_1_1_1_	3	9	12	0.75
Q99PT1	0	1	3	4	1	2	0	0.000388548	0.000902169	0.00152222	0.000264706	0.000734256	0	0.196741	0.468926	0.485936	0.196741	0.196741	0	1	3	5	1	2	0	0.078	0.167	0.172	0.078	0.078	Rho GDP-dissociation inhibitor 1 OS=Mus musculus OX=10090 GN=Arhgdia PE=1 SV=3	5	0_1_1_1_1_1_	4	8	12	0.666667
Q99K30	0	0	3	5	1	1	0	0	0.000336612	0.000511167	7.4074e-05	0.000102735	0	0	0.119438	0.279381	0.0495424	0.0495424	0	0	4	6	1	1	0	0	0.049	0.107	0.021	0.021	Epidermal growth factor receptor kinase substrate 8-like protein 2 OS=Mus musculus OX=10090 GN=Eps8l2 PE=1 SV=1	4	0_0_1_1_1_1_	4	8	12	0.666667
Q9WV98	2	1	2	0	5	1	0.00155147	0.000890604	0.0013786	0	0.00364045	0.000841507	0.475707	0.475707	0.81134	0	1.74157	0.475707	2	1	2	0	6	1	0.169	0.169	0.258	0	0.438	0.169	Mitochondrial import inner membrane translocase subunit Tim9 OS=Mus musculus OX=10090 GN=Timm9 PE=1 SV=1	5	1_1_0_1_1_1_	5	7	12	0.583333
Q925B0	0	1	3	2	1	4	0	0.000238029	0.000736907	0.000373014	0.000162162	0.000899629	0	0.101539	0.81134	0.230269	0.101539	0.836538	0	1	4	2	1	4	0	0.042	0.258	0.09	0.042	0.264	PRKC apoptosis WT1 regulator protein OS=Mus musculus OX=10090 GN=Pawr PE=1 SV=2	5	0_1_1_1_1_1_	5	7	12	0.583333
Q6PGH2	2	1	2	4	2	1	0.000726741	0.000417178	0.000645763	0.00130751	0.000568421	0.00039418	0.402814	0.185769	0.370882	0.644372	0.644372	0.185769	2	1	2	4	2	1	0.147	0.074	0.137	0.216	0.216	0.074	Jupiter microtubule associated homolog 2 OS=Mus musculus OX=10090 GN=Jpt2 PE=1 SV=1	6	1_1_1_1_1_1_	5	7	12	0.583333
P63239	1	2	2	1	2	3	9.16871e-05	0.000210528	0.000162942	8.24791e-05	0.000143426	0.000397844	0.0495424	0.0592537	0.0592537	0.0592537	0.0592537	0.0592537	1	2	2	1	2	4	0.021	0.025	0.025	0.025	0.025	0.025	Neuroendocrine convertase 1 OS=Mus musculus OX=10090 GN=Pcsk1 PE=1 SV=1	6	1_1_1_1_1_1_	5	7	12	0.583333
P35700	2	2	1	1	3	3	0.000693873	0.000796621	0.000308279	0.000312094	0.00081407	0.00112906	0.244515	0.244515	0.109175	0.109175	0.415794	0.415794	2	2	1	1	3	3	0.095	0.095	0.045	0.045	0.151	0.151	Peroxiredoxin-1 OS=Mus musculus OX=10090 GN=Prdx1 PE=1 SV=1	6	1_1_1_1_1_1_	5	7	12	0.583333
B1AQ75	1	1	1	3	1	1	0.000291926	0.000335153	0.000129699	0.000525216	0.000114165	0.000316677	0.0351422	0.0351422	0.0351422	0.145513	0.0351422	0.0351422	2	2	1	4	1	2	0.015	0.015	0.015	0.059	0.015	0.015	Keratin, type I cuticular Ha6 OS=Mus musculus OX=10090 GN=Krt36 PE=1 SV=1	6	1_1_1_1_1_1_	5	7	12	0.583333
Q9CQ75	1	1	1	1	2	1	0.00139476	0.00240193	0.000619672	0.000627341	0.00218182	0.000756506	0.383566	0.383566	0.383566	0.383566	0.745822	0.383566	2	3	1	1	4	1	0.141	0.141	0.141	0.141	0.242	0.141	NADH dehydrogenase [ubiquinone] 1 alpha subcomplex subunit 2 OS=Mus musculus OX=10090 GN=Ndufa2 PE=1 SV=3	6	1_1_1_1_1_1_	6	6	12	0.5
P02104	1	1	2	1	1	1	0.000469662	0.00107842	0.00125199	0.00084499	0.000734693	0.00101897	0.169499	0.169499	0.169499	0.169499	0.169499	0.169499	1	2	3	2	2	2	0.068	0.068	0.068	0.068	0.068	0.068	Hemoglobin subunit epsilon-Y2 OS=Mus musculus OX=10090 GN=Hbb-y PE=1 SV=2	6	1_1_1_1_1_1_	6	6	12	0.5
Q8R0P4	3	1	3	0	4	0	0.00226362	0.000649703	0.00150855	0	0.00177049	0	0.794734	0.230269	0.794734	0	1.1677	0	4	1	3	0	4	0	0.254	0.09	0.254	0	0.336	0	Mth938 domain-containing protein OS=Mus musculus OX=10090 GN=Aamdc PE=1 SV=1	4	1_1_0_1_0_1_	8	4	12	0.333333
P12787	3	2	3	0	2	2	0.00141864	0.0010858	0.00126057	0	0.000739725	0.00102595	0.603245	0.555966	0.737801	0	0.288249	0.288249	3	2	3	0	2	2	0.205	0.192	0.24	0	0.11	0.11	Cytochrome c oxidase subunit 5A, mitochondrial OS=Mus musculus OX=10090 GN=Cox5a PE=1 SV=2	5	1_1_0_1_1_1_	8	4	12	0.333333
Q10738	3	2	2	1	1	1	0.00104607	0.000600483	0.000697131	0.000235253	0.000204545	0.00028369	0.2218	0.2218	0.2218	0.2218	0.202264	0.2218	4	2	3	1	1	1	0.087	0.087	0.087	0.087	0.08	0.087	Matrilysin OS=Mus musculus OX=10090 GN=Mmp7 PE=2 SV=1	6	1_1_1_1_1_1_	9	3	12	0.25
P17182	5	1	1	0	1	1	0.00127263	0.000182635	0.000141354	0	0.000124424	0.000172567	0.374042	0.0990058	0.124605	0	0.0990058	0.0665962	8	1	1	0	1	1	0.138	0.041	0.051	0	0.041	0.028	Alpha-enolase OS=Mus musculus OX=10090 GN=Eno1 PE=1 SV=3	5	1_1_0_1_1_1_	10	2	12	0.166667
P28311	1	2	3	2	1	1	0.000750439	0.00172313	0.00266728	0.00135015	0.000586956	0.000814067	0.161449	0.531088	0.570363	0.531088	0.161449	0.161449	1	2	4	2	1	1	0.065	0.185	0.196	0.185	0.065	0.065	Defensin alpha 4 OS=Mus musculus OX=10090 GN=Defa4 PE=1 SV=4	6	1_1_1_1_1_1_	7	4	11	0.363636
Q62468	0	0	1	6	0	0	0	0	7.41808e-05	0.000750988	0	0	0	0	0.0715193	0.14025	0	0	0	0	1	10	0	0	0	0	0.03	0.057	0	0	Villin-1 OS=Mus musculus OX=10090 GN=Vil1 PE=1 SV=3	2	0_0_1_0_0_1_	1	10	11	0.909091
Q9CY58	0	0	1	5	1	1	0	0	0.000301462	0.00106817	0.000132678	0.000184015	0	0	0.127197	0.419058	0.127197	0.127197	0	0	2	7	1	1	0	0	0.052	0.152	0.052	0.052	Plasminogen activator inhibitor 1 RNA-binding protein OS=Mus musculus OX=10090 GN=Serbp1 PE=1 SV=2	4	0_0_1_1_1_1_	2	9	11	0.818182
Q8R1Q8	0	0	2	4	2	2	0	0	0.000234599	0.000593755	0.000206501	0.000286402	0	0	0.172195	0.177606	0.172195	0.172195	0	0	2	5	2	2	0	0	0.069	0.071	0.069	0.069	Cytoplasmic dynein 1 light intermediate chain 1 OS=Mus musculus OX=10090 GN=Dync1li1 PE=1 SV=1	4	0_0_1_1_1_1_	2	9	11	0.818182
Q3U0V1	0	0	3	4	3	1	0	0	0.000246046	0.000332122	0.000216577	0.000100126	0	0	0.148154	0.1508	0.148154	0.0280163	0	0	3	4	3	1	0	0	0.06	0.061	0.06	0.012	Far upstream element-binding protein 2 OS=Mus musculus OX=10090 GN=Khsrp PE=1 SV=2	4	0_0_1_1_1_1_	3	8	11	0.727273
Q3TGF2	0	2	1	1	6	1	0	0.00121013	0.000468302	0.000474097	0.00247328	0.000571711	0	0.303167	0.25603	0.25603	0.949845	0.25603	0	2	1	1	6	1	0	0.115	0.099	0.099	0.29	0.099	Protein FAM107B OS=Mus musculus OX=10090 GN=Fam107b PE=1 SV=2	5	0_1_1_1_1_1_	3	8	11	0.727273
P09240	1	1	1	1	3	3	0.000600351	0.00068925	0.000533457	0.000540059	0.00140869	0.00260501	0.1508	0.297179	0.297179	0.297179	0.823896	0.823896	1	1	1	1	3	4	0.061	0.113	0.113	0.113	0.261	0.261	Cholecystokinin OS=Mus musculus OX=10090 GN=Cck PE=1 SV=3	6	1_1_1_1_1_1_	3	8	11	0.727273
Q80UG5	0	0	3	4	1	1	0	0	0.000420909	0.000532648	9.26243e-05	0.000128463	0	0	0.161449	0.25603	0.0616956	0.0641431	0	0	4	5	1	1	0	0	0.065	0.099	0.026	0.027	Septin-9 OS=Mus musculus OX=10090 GN=Septin9 PE=1 SV=1	4	0_0_1_1_1_1_	4	7	11	0.636364
P97371	1	1	1	3	2	1	0.000277271	0.000318328	0.000492751	0.000748274	0.000650602	0.00030078	0.106624	0.106624	0.106624	0.531088	0.224616	0.106624	1	1	2	3	3	1	0.044	0.044	0.044	0.185	0.088	0.044	Proteasome activator complex subunit 1 OS=Mus musculus OX=10090 GN=Psme1 PE=1 SV=2	6	1_1_1_1_1_1_	4	7	11	0.636364
P58252	2	0	1	4	2	1	0.0002414	0	7.15006e-05	0.000289542	0.000125874	8.72892e-05	0.0964782	0	0.0280163	0.127197	0.0641431	0.0280163	3	0	1	4	2	1	0.04	0	0.012	0.052	0.027	0.012	Elongation factor 2 OS=Mus musculus OX=10090 GN=Eef2 PE=1 SV=2	5	1_0_1_1_1_1_	4	7	11	0.636364
P29391	1	1	1	2	2	1	0.00037727	0.00086627	0.000335232	0.00101814	0.000885245	0.000409257	0.177606	0.177606	0.177606	0.2218	0.193988	0.193988	1	2	1	3	3	1	0.071	0.071	0.071	0.087	0.077	0.077	Ferritin light chain 1 OS=Mus musculus OX=10090 GN=Ftl1 PE=1 SV=2	6	1_1_1_1_1_1_	4	7	11	0.636364
Q8BT51	1	1	2	1	3	2	0.00158714	0.000911078	0.00141029	0.000713871	0.00186207	0.0017217	0.303167	0.741807	1.26986	0.303167	1.46037	1.26986	2	1	2	1	3	2	0.115	0.241	0.356	0.115	0.391	0.356	Cytochrome c oxidase assembly factor 4 homolog, mitochondrial OS=Mus musculus OX=10090 GN=COA4 PE=3 SV=1	6	1_1_1_1_1_1_	5	6	11	0.545455
Q6NZJ6	0	0	4	3	1	1	0	0	0.000191711	0.000155267	3.375e-05	4.68088e-05	0	0	0.0789467	0.0789467	0.0256519	0.0256519	0	0	5	4	1	1	0	0	0.033	0.033	0.011	0.011	Eukaryotic translation initiation factor 4 gamma 1 OS=Mus musculus OX=10090 GN=Eif4g1 PE=1 SV=1	4	0_0_1_1_1_1_	5	6	11	0.545455
Q62168	1	1	1	2	1	1	0.000339265	0.000389502	0.000150731	0.000457789	0.000132678	0.00036803	0.0399202	0.0399202	0.0399202	0.0889301	0.0399202	0.0399202	2	2	1	3	1	2	0.017	0.017	0.017	0.037	0.017	0.017	Keratin, type I cuticular Ha2 OS=Mus musculus OX=10090 GN=Krt32 PE=1 SV=2	6	1_1_1_1_1_1_	5	6	11	0.545455
P10107	1	1	2	1	2	1	0.000199539	0.000229086	0.000531915	0.000179499	0.000468208	0.000432914	0.0964782	0.0964782	0.0964782	0.0964782	0.0964782	0.0964782	1	1	3	1	3	2	0.04	0.04	0.04	0.04	0.04	0.04	Annexin A1 OS=Mus musculus OX=10090 GN=Anxa1 PE=1 SV=2	6	1_1_1_1_1_1_	5	6	11	0.545455
P05064	2	2	1	2	2	2	0.000379343	0.000435515	0.000168537	0.000341246	0.000296703	0.000411506	0.233105	0.148154	0.0715193	0.172195	0.25603	0.233105	2	2	1	2	2	2	0.091	0.06	0.03	0.069	0.099	0.091	Fructose-bisphosphate aldolase A OS=Mus musculus OX=10090 GN=Aldoa PE=1 SV=2	6	1_1_1_1_1_1_	5	6	11	0.545455
P01887	1	2	2	0	3	1	0.000580171	0.00133216	0.00103105	0	0.00226891	0.000629362	0.191242	0.261828	0.261828	0	0.531088	0.191242	1	2	2	0	5	1	0.076	0.101	0.101	0	0.185	0.076	Beta-2-microglobulin OS=Mus musculus OX=10090 GN=B2m PE=1 SV=2	5	1_1_0_1_1_1_	5	6	11	0.545455
P56480	2	2	2	1	2	2	0.000261022	0.000299674	0.000231938	0.000117404	0.000204159	0.000283154	0.180321	0.180321	0.14025	0.0864257	0.135011	0.180321	2	2	2	1	2	2	0.072	0.072	0.057	0.036	0.055	0.072	ATP synthase subunit beta, mitochondrial OS=Mus musculus OX=10090 GN=Atp5f1b PE=1 SV=2	6	1_1_1_1_1_1_	6	5	11	0.454545
P41539	1	3	1	1	3	1	0.00106216	0.00182916	0.000471904	0.000477744	0.00124615	0.000576109	0.172195	0.503142	0.172195	0.172195	0.503142	0.282331	2	3	1	1	3	1	0.069	0.177	0.069	0.069	0.177	0.108	Protachykinin-1 OS=Mus musculus OX=10090 GN=Tac1 PE=2 SV=1	6	1_1_1_1_1_1_	6	5	11	0.454545
P62073	3	2	2	0	3	1	0.00230135	0.00176142	0.00136328	0	0.0018	0.000832157	0.710015	0.710015	0.710015	0	0.710015	0.432188	3	2	2	0	3	1	0.233	0.233	0.233	0	0.233	0.156	Mitochondrial import inner membrane translocase subunit Tim10 OS=Mus musculus OX=10090 GN=Timm10 PE=1 SV=1	5	1_1_0_1_1_1_	7	4	11	0.363636
A2AQ07	0	0	1	4	0	2	0	0	0.000136026	0.000963963	0	0.000332125	0	0	0.0423174	0.233105	0	0.0964782	0	0	1	7	0	2	0	0	0.018	0.091	0	0.04	Tubulin beta-1 chain OS=Mus musculus OX=10090 GN=Tubb1 PE=1 SV=1	3	0_0_1_0_1_1_	1	9	10	0.9
Q62266	0	1	1	2	3	3	0	0.000550443	0.000426024	0.000862594	0.001125	0.00156029	0	0.492794	0.492794	0.927525	1.40991	1.40991	0	1	1	2	3	3	0	0.174	0.174	0.285	0.382	0.382	Cornifin-A OS=Mus musculus OX=10090 GN=Sprr1a PE=1 SV=1	5	0_1_1_1_1_1_	2	8	10	0.8
E9Q0B5	0	0	1	3	3	2	0	0	4.7501e-05	7.21333e-05	6.27177e-05	5.799e-05	0	0	0.00693166	0.0351422	0.0303861	0.0209395	0	0	2	3	3	2	0	0	0.003	0.015	0.013	0.009	Fc fragment of IgG-binding protein OS=Mus musculus OX=10090 GN=Fcgbp PE=1 SV=1	4	0_0_1_1_1_1_	2	8	10	0.8
Q8VDD5	0	0	3	4	1	2	0	0	9.38993e-05	0.000126748	2.7551e-05	7.64226e-05	0	0	0.0399202	0.0280163	0.0162487	0.0375284	0	0	3	4	1	2	0	0	0.017	0.012	0.007	0.016	Myosin-9 OS=Mus musculus OX=10090 GN=Myh9 PE=1 SV=4	4	0_0_1_1_1_1_	3	7	10	0.7
Q64467	1	0	2	2	2	2	0.00015691	0	0.000278852	0.000282303	0.000368181	0.000340428	0.0764652	0	0.174898	0.174898	0.174898	0.174898	1	0	2	2	3	2	0.032	0	0.07	0.07	0.07	0.07	Glyceraldehyde-3-phosphate dehydrogenase, testis-specific OS=Mus musculus OX=10090 GN=Gapdhs PE=1 SV=1	5	1_0_1_1_1_1_	3	7	10	0.7
Q62418	0	0	2	4	1	2	0	0	0.000422116	0.000569787	0.000123853	0.000343551	0	0	0.153453	0.380384	0.0889301	0.153453	0	0	3	4	1	2	0	0	0.062	0.14	0.037	0.062	Drebrin-like protein OS=Mus musculus OX=10090 GN=Dbnl PE=1 SV=2	4	0_0_1_1_1_1_	3	7	10	0.7
O55111	0	0	3	2	2	3	0	0	0.000164031	0.000110707	9.62566e-05	0.000200252	0	0	0.114295	0.0641431	0.0641431	0.114295	0	0	3	2	2	3	0	0	0.047	0.027	0.027	0.047	Desmoglein-2 OS=Mus musculus OX=10090 GN=Dsg2 PE=1 SV=3	4	0_0_1_1_1_1_	3	7	10	0.7
Q07797	1	1	2	1	3	2	0.000119654	0.000137372	0.000212643	0.000107637	0.000280762	0.000259598	0.119438	0.119438	0.145513	0.119438	0.153453	0.202264	1	1	2	1	3	2	0.049	0.049	0.059	0.049	0.062	0.08	Galectin-3-binding protein OS=Mus musculus OX=10090 GN=Lgals3bp PE=1 SV=1	6	1_1_1_1_1_1_	4	6	10	0.6
P62077	2	1	1	1	3	1	0.00166362	0.000954985	0.000739127	0.000748274	0.00260241	0.000902339	0.840772	0.358313	0.358313	0.358313	1.23357	0.358313	2	1	1	1	4	1	0.265	0.133	0.133	0.133	0.349	0.133	Mitochondrial import inner membrane translocase subunit Tim8 B OS=Mus musculus OX=10090 GN=Timm8b PE=1 SV=1	6	1_1_1_1_1_1_	4	6	10	0.6
Q9WVA2	2	1	2	0	2	3	0.00142351	0.000817152	0.0012649	0	0.0011134	0.00231631	0.686553	0.297179	0.686553	0	0.686553	0.94536	2	1	2	0	2	3	0.227	0.113	0.227	0	0.227	0.289	Mitochondrial import inner membrane translocase subunit Tim8 A OS=Mus musculus OX=10090 GN=Timm8a1 PE=1 SV=1	5	1_1_0_1_1_1_	5	5	10	0.5
Q9WTP6	1	2	2	2	2	1	0.000288872	0.000663295	0.000513368	0.000519722	0.000451882	0.000313365	0.111732	0.258925	0.258925	0.258925	0.258925	0.111732	1	2	2	2	2	1	0.046	0.1	0.1	0.1	0.1	0.046	Adenylate kinase 2, mitochondrial OS=Mus musculus OX=10090 GN=Ak2 PE=1 SV=5	6	1_1_1_1_1_1_	5	5	10	0.5
Q9DC77	1	1	1	1	1	1	0.00162448	0.000932515	0.00144347	0.00146134	0.000635294	0.00176221	0.541701	0.541701	0.541701	0.541701	0.541701	0.541701	2	1	2	2	1	2	0.188	0.188	0.188	0.188	0.188	0.188	Small muscular protein OS=Mus musculus OX=10090 GN=Smpx PE=1 SV=2	6	1_1_1_1_1_1_	5	5	10	0.5
P20029	4	1	0	0	1	3	0.000527026	0.000121013	0	0	8.24427e-05	0.000343027	0.196741	0.0495424	0	0	0.0495424	0.111732	5	1	0	0	1	3	0.078	0.021	0	0	0.021	0.046	Endoplasmic reticulum chaperone BiP OS=Mus musculus OX=10090 GN=Hspa5 PE=1 SV=3	4	1_1_0_1_1_0_	6	4	10	0.4
P03995	1	0	2	1	0	1	0.000642236	0	0.000285337	0.000288869	0	0.000348345	0.0616956	0	0.0543869	0.0616956	0	0.0616956	4	0	2	2	0	2	0.026	0	0.023	0.026	0	0.026	Glial fibrillary acidic protein OS=Mus musculus OX=10090 GN=Gfap PE=1 SV=4	4	1_0_1_0_1_1_	6	4	10	0.4
Q9QWG7	0	0	0	9	0	0	0	0	0	0.00186943	0	0	0	0	0	0.458814	0	0	0	0	0	9	0	0	0	0	0	0.164	0	0	Sulfotransferase 1B1 OS=Mus musculus OX=10090 GN=Sult1b1 PE=1 SV=2	1	0_0_1_0_0_0_	0	9	9	1
Q3UHJ0	0	0	0	5	2	1	0	0	0	0.00032381	0.000112617	0.000156192	0	0	0	0.164126	0.0864257	0.0375284	0	0	0	5	2	2	0	0	0	0.066	0.036	0.016	AP2-associated protein kinase 1 OS=Mus musculus OX=10090 GN=Aak1 PE=1 SV=2	3	0_0_1_1_1_0_	0	9	9	1
E9Q557	0	0	0	7	0	2	0	0	0	0.000150797	0	5.19557e-05	0	0	0	0.0690548	0	0.0209395	0	0	0	7	0	2	0	0	0	0.029	0	0.009	Desmoplakin OS=Mus musculus OX=10090 GN=Dsp PE=1 SV=1	2	0_0_1_0_1_0_	0	9	9	1
P62960	0	0	1	6	0	1	0	0	0.00019052	0.00135015	0	0.00023259	0	0	0.153453	0.648162	0	0.153453	0	0	1	7	0	1	0	0	0.062	0.217	0	0.062	Y-box-binding protein 1 OS=Mus musculus OX=10090 GN=Ybx1 PE=1 SV=3	3	0_0_1_0_1_1_	1	8	9	0.888889
Q8CI51	0	0	2	5	1	1	0	0	0.000207606	0.000525438	9.13705e-05	0.000126724	0	0	0.101539	0.273503	0.0568175	0.0568175	0	0	2	5	1	1	0	0	0.042	0.105	0.024	0.024	PDZ and LIM domain protein 5 OS=Mus musculus OX=10090 GN=Pdlim5 PE=1 SV=4	4	0_0_1_1_1_1_	2	7	9	0.777778
Q8BGD9	0	0	2	6	0	1	0	0	0.00020081	0.000609886	0	0.000122576	0	0	0.0939563	0.383566	0	0.0616956	0	0	2	6	0	1	0	0	0.039	0.141	0	0.026	Eukaryotic translation initiation factor 4B OS=Mus musculus OX=10090 GN=Eif4b PE=1 SV=1	3	0_0_1_0_1_1_	2	7	9	0.777778
Q61990	0	0	2	5	1	1	0	0	0.000338937	0.000857828	0.000149171	0.00020689	0	0	0.188502	0.581248	0.106624	0.106624	0	0	2	5	1	1	0	0	0.075	0.199	0.044	0.044	Poly(rC)-binding protein 2 OS=Mus musculus OX=10090 GN=Pcbp2 PE=1 SV=1	4	0_0_1_1_1_1_	2	7	9	0.777778
Q4VAA2	0	1	1	3	1	2	0	0.000282077	0.000218319	0.000884082	0.000192171	0.000533054	0	0.207814	0.0665962	0.288249	0.0665962	0.288249	0	1	1	4	1	2	0	0.082	0.028	0.11	0.028	0.11	Protein CDV3 OS=Mus musculus OX=10090 GN=Cdv3 PE=1 SV=2	5	0_1_1_1_1_1_	2	7	9	0.777778
Q99M73	1	0	2	3	1	0	0.000114495	0	0.000203474	0.000514981	8.95522e-05	0	0.0351422	0	0.0351422	0.0351422	0.0280163	0	1	0	2	5	1	0	0.015	0	0.015	0.015	0.012	0	Keratin, type II cuticular Hb4 OS=Mus musculus OX=10090 GN=Krt84 PE=2 SV=2	4	1_0_1_1_0_1_	3	6	9	0.666667
Q3THW5	0	0	2	3	1	1	0	0	0.00143783	0.00194084	0.000421875	0.00058511	0	0	0.406048	0.595879	0.174898	0.174898	0	0	3	4	1	1	0	0	0.148	0.203	0.07	0.07	Histone H2A.V OS=Mus musculus OX=10090 GN=H2az2 PE=1 SV=3	4	0_0_1_1_1_1_	3	6	9	0.666667
P26231	0	0	3	3	1	2	0	0	0.000203137	0.000205651	5.96026e-05	0.000165329	0	0	0.0764652	0.0939563	0.0447202	0.0764652	0	0	3	3	1	2	0	0	0.032	0.039	0.019	0.032	Catenin alpha-1 OS=Mus musculus OX=10090 GN=Ctnna1 PE=1 SV=1	4	0_0_1_1_1_1_	3	6	9	0.666667
P26040	0	0	3	4	0	2	0	0	0.000314066	0.000423937	0	0.000255611	0	0	0.1508	0.183042	0	0.0939563	0	0	3	4	0	2	0	0	0.061	0.073	0	0.039	Ezrin OS=Mus musculus OX=10090 GN=Ezr PE=1 SV=3	3	0_0_1_0_1_1_	3	6	9	0.666667
P0C0S6	0	0	2	3	1	1	0	0	0.00143783	0.00194084	0.000421875	0.00058511	0	0	0.406048	0.595879	0.174898	0.174898	0	0	3	4	1	1	0	0	0.148	0.203	0.07	0.07	Histone H2A.Z OS=Mus musculus OX=10090 GN=H2az1 PE=1 SV=2	4	0_0_1_1_1_1_	3	6	9	0.666667
A0A0A6YXW6	1	1	1	2	1	1	0.000177482	0.000203763	0.000157706	0.000319315	0.000277635	0.00038506	0.0665962	0.0665962	0.0665962	0.180321	0.0665962	0.0665962	1	1	1	2	2	2	0.028	0.028	0.028	0.072	0.028	0.028	Immunoglobulin heavy constant alpha (Fragment) OS=Mus musculus OX=10090 GN=Igha PE=1 SV=1	6	1_1_1_1_1_1_	3	6	9	0.666667
Q9QZL0	0	0	3	2	2	1	0	0	0.000504918	0.000255583	0.000222222	0.000154103	0	0	0.273503	0.164126	0.164126	0.0889301	0	0	4	2	2	1	0	0	0.105	0.066	0.066	0.037	Receptor-interacting serine/threonine-protein kinase 3 OS=Mus musculus OX=10090 GN=Ripk3 PE=1 SV=2	4	0_0_1_1_1_1_	4	5	9	0.555556
Q9D0J8	1	0	2	1	1	1	0.000683568	0	0.0018222	0.00184475	0.000534653	0.000741526	0.285287	0	0.690441	0.285287	0.285287	0.285287	1	0	3	3	1	1	0.109	0	0.228	0.109	0.109	0.109	Parathymosin OS=Mus musculus OX=10090 GN=Ptms PE=1 SV=3	5	1_0_1_1_1_1_	4	5	9	0.555556
Q3UHX2	0	0	4	3	1	1	0	0	0.00135575	0.00102939	0.000298342	0.00041378	0	0	0.663413	0.44544	0.180321	0.180321	0	0	4	3	1	1	0	0	0.221	0.16	0.072	0.072	28 kDa heat- and acid-stable phosphoprotein OS=Mus musculus OX=10090 GN=Pdap1 PE=1 SV=1	4	0_0_1_1_1_1_	4	5	9	0.555556
Q9CQV8	1	1	1	2	1	0	0.000561304	0.000644421	0.00024938	0.000504933	0.000439024	0	0.0789467	0.0789467	0.0789467	0.183042	0.0789467	0	2	2	1	2	2	0	0.033	0.033	0.033	0.073	0.033	0	14-3-3 protein beta/alpha OS=Mus musculus OX=10090 GN=Ywhab PE=1 SV=3	5	1_1_1_1_0_1_	5	4	9	0.444444
P56376	2	1	1	1	1	1	0.00139476	0.00160129	0.000619672	0.000627341	0.000545454	0.00151301	0.706082	0.383566	0.383566	0.383566	0.383566	0.383566	2	2	1	1	1	2	0.232	0.141	0.141	0.141	0.141	0.141	Acylphosphatase-1 OS=Mus musculus OX=10090 GN=Acyp1 PE=1 SV=2	6	1_1_1_1_1_1_	5	4	9	0.444444
A6BLY7	1	1	1	1	1	1	0.000298876	0.000343133	0.000132787	0.00013443	0.000116883	0.000324217	0.0351422	0.0351422	0.0351422	0.0351422	0.0351422	0.0351422	2	2	1	1	1	2	0.015	0.015	0.015	0.015	0.015	0.015	Keratin, type I cytoskeletal 28 OS=Mus musculus OX=10090 GN=Krt28 PE=1 SV=1	6	1_1_1_1_1_1_	5	4	9	0.444444
A1L317	1	1	1	1	1	1	0.000269689	0.000309624	0.000119819	0.000121302	0.000105469	0.000292555	0.0327615	0.0327615	0.0327615	0.0327615	0.0327615	0.0327615	2	2	1	1	1	2	0.014	0.014	0.014	0.014	0.014	0.014	Keratin, type I cytoskeletal 24 OS=Mus musculus OX=10090 GN=Krt24 PE=2 SV=2	6	1_1_1_1_1_1_	5	4	9	0.444444
P70349	1	2	1	0	2	1	0.00109588	0.00188723	0.000486885	0	0.000857142	0.000594398	0.291219	0.468926	0.291219	0	0.468926	0.291219	2	3	1	0	2	1	0.111	0.167	0.111	0	0.167	0.111	Adenosine 5'-monophosphoramidase HINT1 OS=Mus musculus OX=10090 GN=Hint1 PE=1 SV=3	5	1_1_0_1_1_1_	6	3	9	0.333333
P48962	2	1	3	1	1	1	0.000463358	0.000265986	0.000617592	0.000208412	0.000181208	0.000251323	0.361445	0.0641431	0.2218	0.081434	0.081434	0.081434	2	1	3	1	1	1	0.134	0.027	0.087	0.034	0.034	0.034	ADP/ATP translocase 1 OS=Mus musculus OX=10090 GN=Slc25a4 PE=1 SV=4	6	1_1_1_1_1_1_	6	3	9	0.333333
P03930	2	2	2	0	1	1	0.00206091	0.00236608	0.0027469	0	0.000805969	0.00111782	1.20293	1.20293	1.20293	0	0.409289	0.563148	2	2	3	0	1	1	0.343	0.343	0.343	0	0.149	0.194	ATP synthase protein 8 OS=Mus musculus OX=10090 GN=Mtatp8 PE=1 SV=1	5	1_1_0_1_1_1_	7	2	9	0.222222
Q9D848	2	1	2	1	0	0	0.00297588	0.000683308	0.00105772	0.000535403	0	0	0.267652	0.267652	0.267652	0.267652	0	0	5	1	2	1	0	0	0.103	0.103	0.103	0.103	0	0	CRS1C-3 OS=Mus musculus OX=10090 GN=Defa39 PE=1 SV=1	4	1_1_1_0_0_1_	8	1	9	0.111111
P21550	3	1	1	0	1	0	0.000954475	0.000182635	0.000141354	0	0.000124424	0	0.235947	0.0990058	0.124605	0	0.0990058	0	6	1	1	0	1	0	0.092	0.041	0.051	0	0.041	0	Beta-enolase OS=Mus musculus OX=10090 GN=Eno3 PE=1 SV=3	4	1_1_0_1_0_1_	8	1	9	0.111111
P17183	3	1	1	0	1	0	0.000954475	0.000182635	0.000141354	0	0.000124424	0	0.235947	0.0990058	0.124605	0	0.0990058	0	6	1	1	0	1	0	0.092	0.041	0.051	0	0.041	0	Gamma-enolase OS=Mus musculus OX=10090 GN=Eno2 PE=1 SV=2	4	1_1_0_1_0_1_	8	1	9	0.111111
P28312	2	1	1	1	1	1	0.00148474	0.000852298	0.0013193	0.000667814	0.000580645	0.000805313	0.64059	0.161449	0.161449	0.161449	0.161449	0.161449	2	1	2	1	1	1	0.215	0.065	0.065	0.065	0.065	0.065	Alpha-defensin 5 OS=Mus musculus OX=10090 GN=Defa5 PE=1 SV=2	6	1_1_1_1_1_1_	5	3	8	0.375
K9J724	2	1	1	1	1	1	0.00148474	0.000852298	0.0013193	0.000667814	0.000580645	0.000805313	0.64059	0.161449	0.161449	0.161449	0.161449	0.161449	2	1	2	1	1	1	0.215	0.065	0.065	0.065	0.065	0.065	Defensin, alpha, 36 OS=Mus musculus OX=10090 GN=Defa36 PE=3 SV=1	6	1_1_1_1_1_1_	5	3	8	0.375
F2Z403	1	1	2	1	1	1	0.00074237	0.000852298	0.00197895	0.000667814	0.000580645	0.000805313	0.161449	0.161449	0.725838	0.161449	0.161449	0.161449	1	1	3	1	1	1	0.065	0.065	0.237	0.065	0.065	0.065	Defensin, alpha, 27 OS=Mus musculus OX=10090 GN=Defa27 PE=3 SV=2	6	1_1_1_1_1_1_	5	3	8	0.375
D3Z0J0	2	1	1	1	1	1	0.00148474	0.000852298	0.0013193	0.000667814	0.000580645	0.000805313	0.64059	0.161449	0.161449	0.161449	0.161449	0.161449	2	1	2	1	1	1	0.215	0.065	0.065	0.065	0.065	0.065	Defensin, alpha, 34 OS=Mus musculus OX=10090 GN=Defa34 PE=3 SV=1	6	1_1_1_1_1_1_	5	3	8	0.375
P11499	0	0	0	7	0	0	0	0	0	0.000686262	0	0	0	0	0	0.241652	0	0	0	0	0	8	0	0	0	0	0	0.094	0	0	Heat shock protein HSP 90-beta OS=Mus musculus OX=10090 GN=Hsp90ab1 PE=1 SV=3	1	0_0_1_0_0_0_	0	8	8	1
E9PYF4	0	0	0	7	0	0	0	0	0	0.000292439	0	0	0	0	0	0.142878	0	0	0	0	0	8	0	0	0	0	0	0.058	0	0	LIM domain only 7 OS=Mus musculus OX=10090 GN=Lmo7 PE=1 SV=1	1	0_0_1_0_0_0_	0	8	8	1
Q9DBS5	0	0	1	6	0	1	0	0	9.91075e-05	0.000602004	0	0.000120992	0	0	0.0423174	0.267652	0	0.0423174	0	0	1	6	0	1	0	0	0.018	0.103	0	0.018	Kinesin light chain 4 OS=Mus musculus OX=10090 GN=Klc4 PE=1 SV=1	3	0_0_1_0_1_1_	1	7	8	0.875
Q99M74	0	0	1	4	0	0	0	0	0.000118891	0.000842533	0	0	0	0	0.0399202	0.148154	0	0	0	0	1	7	0	0	0	0	0.017	0.06	0	0	Keratin, type II cuticular Hb2 OS=Mus musculus OX=10090 GN=Krt82 PE=1 SV=2	2	0_0_1_0_0_1_	1	7	8	0.875
P43275	0	0	1	4	1	1	0	0	0.000288017	0.0014579	0.000253521	0.000351616	0	0	0.114295	0.555966	0.114295	0.114295	0	0	1	5	1	1	0	0	0.047	0.192	0.047	0.047	Histone H1.1 OS=Mus musculus OX=10090 GN=H1-1 PE=1 SV=2	4	0_0_1_1_1_1_	1	7	8	0.875
Q6P8I4	0	0	2	4	1	1	0	0	0.000689298	0.00139566	0.000303371	0.000420754	0	0	0.330454	0.633052	0.124605	0.124605	0	0	2	4	1	1	0	0	0.124	0.213	0.051	0.051	PEST proteolytic signal-containing nuclear protein OS=Mus musculus OX=10090 GN=Pcnp PE=1 SV=1	4	0_0_1_1_1_1_	2	6	8	0.75
P97792	0	1	1	4	1	1	0	0.000217161	0.000168075	0.000680622	0.000147945	0.000205189	0	0.164126	0.164126	0.261828	0.164126	0.164126	0	1	1	4	1	1	0	0.066	0.066	0.101	0.066	0.066	Coxsackievirus and adenovirus receptor homolog OS=Mus musculus OX=10090 GN=Cxadr PE=1 SV=1	5	0_1_1_1_1_1_	2	6	8	0.75
P55821	0	1	1	2	3	0	0	0.000442814	0.000342724	0.00069393	0.0012067	0	0	0.122018	0.122018	0.276439	0.294196	0	0	1	1	2	4	0	0	0.05	0.05	0.106	0.112	0	Stathmin-2 OS=Mus musculus OX=10090 GN=Stmn2 PE=1 SV=1	4	0_1_1_1_0_1_	2	6	8	0.75
P35230	2	0	0	1	3	1	0.000789033	0	0	0.000354896	0.00123428	0.000427966	0.250259	0	0	0.111732	0.465548	0.111732	2	0	0	1	4	1	0.097	0	0	0.046	0.166	0.046	Regenerating islet-derived protein 3-beta OS=Mus musculus OX=10090 GN=Reg3b PE=1 SV=1	4	1_0_1_1_1_0_	2	6	8	0.75
O88643	0	0	2	4	1	0	0	0	0.000225129	0.000569787	9.90825e-05	0	0	0	0.153453	0.235947	0.0519619	0	0	0	2	5	1	0	0	0	0.062	0.092	0.022	0	Serine/threonine-protein kinase PAK 1 OS=Mus musculus OX=10090 GN=Pak1 PE=1 SV=1	3	0_0_1_1_0_1_	2	6	8	0.75
Q9Z0G9	0	0	3	2	1	2	0	0	0.000840377	0.000567185	0.000246575	0.000683965	0	0	0.30017	0.207814	0.158777	0.247383	0	0	3	2	1	2	0	0	0.114	0.082	0.064	0.096	Claudin-3 OS=Mus musculus OX=10090 GN=Cldn3 PE=1 SV=1	4	0_0_1_1_1_1_	3	5	8	0.625
Q9R1Q8	1	0	1	2	2	1	0.000346937	0	0.000616558	0.000624188	0.000542713	0.000376352	0.0964782	0	0.0964782	0.291219	0.291219	0.0964782	1	0	2	2	2	1	0.04	0	0.04	0.111	0.111	0.04	Transgelin-3 OS=Mus musculus OX=10090 GN=Tagln3 PE=1 SV=1	5	1_0_1_1_1_1_	3	5	8	0.625
Q9QYC0	0	0	3	3	1	1	0	0	0.000250398	0.000253497	7.34693e-05	0.000101897	0	0	0.158777	0.148154	0.0568175	0.0375284	0	0	3	3	1	1	0	0	0.064	0.06	0.024	0.016	Alpha-adducin OS=Mus musculus OX=10090 GN=Add1 PE=1 SV=2	4	0_0_1_1_1_1_	3	5	8	0.625
Q8VEK3	0	0	3	3	0	1	0	0	0.000230053	0.000310534	0	9.36176e-05	0	0	0.0739894	0.0739894	0	0.0447202	0	0	3	4	0	1	0	0	0.031	0.031	0	0.019	Heterogeneous nuclear ribonucleoprotein U OS=Mus musculus OX=10090 GN=Hnrnpu PE=1 SV=1	3	0_0_1_0_1_1_	3	5	8	0.625
Q8BG05	0	0	3	3	1	1	0	0	0.0004856	0.00049161	0.00014248	0.00019761	0	0	0.142878	0.142878	0.142878	0.142878	0	0	3	3	1	1	0	0	0.058	0.058	0.058	0.058	Heterogeneous nuclear ribonucleoprotein A3 OS=Mus musculus OX=10090 GN=Hnrnpa3 PE=1 SV=1	4	0_0_1_1_1_1_	3	5	8	0.625
Q62318	0	0	2	3	1	1	0	0	0.000220675	0.000223406	6.47481e-05	8.98011e-05	0	0	0.0303861	0.081434	0.0303861	0.0303861	0	0	3	3	1	1	0	0	0.013	0.034	0.013	0.013	Transcription intermediary factor 1-beta OS=Mus musculus OX=10090 GN=Trim28 PE=1 SV=3	4	0_0_1_1_1_1_	3	5	8	0.625
P63038	1	1	1	3	1	1	0.000120489	0.000138331	0.000107064	0.000325166	9.42408e-05	0.000130705	0.106624	0.0495424	0.0375284	0.127197	0.106624	0.106624	1	1	1	3	1	1	0.044	0.021	0.016	0.052	0.044	0.044	60 kDa heat shock protein, mitochondrial OS=Mus musculus OX=10090 GN=Hspd1 PE=1 SV=1	6	1_1_1_1_1_1_	3	5	8	0.625
Q9CWK8	0	0	4	2	1	1	0	0	0.000472813	0.000239332	0.000104046	0.000144305	0	0	0.264736	0.111732	0.0641431	0.0447202	0	0	4	2	1	1	0	0	0.102	0.046	0.027	0.019	Sorting nexin-2 OS=Mus musculus OX=10090 GN=Snx2 PE=1 SV=2	4	0_0_1_1_1_1_	4	4	8	0.5
Q8CI43	1	1	1	1	1	1	0.000333528	0.000382917	0.00059273	0.000300033	0.000260869	0.000723615	0.156112	0.156112	0.156112	0.156112	0.156112	0.156112	1	1	2	1	1	2	0.063	0.063	0.063	0.063	0.063	0.063	Myosin light chain 6B OS=Mus musculus OX=10090 GN=Myl6b PE=1 SV=1	6	1_1_1_1_1_1_	4	4	8	0.5
Q7TNL9	1	0	1	1	1	1	0.00100059	0	0.000889095	0.000450049	0.000782608	0.000542711	0.161449	0	0.161449	0.241652	0.161449	0.161449	2	0	2	1	2	1	0.065	0	0.065	0.094	0.065	0.065	Coiled-coil-helix-coiled-coil-helix domain-containing 10 OS=Mus musculus OX=10090 GN=Chchd10 PE=1 SV=1	5	1_0_1_1_1_1_	4	4	8	0.5
Q6NXN1	2	1	1	2	1	1	0.000908426	0.000521472	0.000403602	0.000817194	0.000355263	0.000492725	0.698244	0.415794	0.199499	0.698244	0.415794	0.415794	2	1	1	2	1	1	0.23	0.151	0.079	0.23	0.151	0.151	SUZ domain-containing protein 1 OS=Mus musculus OX=10090 GN=Szrd1 PE=1 SV=1	6	1_1_1_1_1_1_	4	4	8	0.5
Q62009	0	0	4	0	1	3	0	0	0.000292828	0	6.44391e-05	0.000268117	0	0	0.137627	0	0.0327615	0.104079	0	0	4	0	1	3	0	0	0.056	0	0.014	0.043	Periostin OS=Mus musculus OX=10090 GN=Postn PE=1 SV=2	3	0_0_0_1_1_1_	4	4	8	0.5
P48771	1	1	1	1	2	1	0.00166362	0.000954985	0.000739127	0.000748274	0.0013012	0.000902339	0.318257	0.318257	0.318257	0.318257	0.892344	0.318257	2	1	1	1	2	1	0.12	0.12	0.12	0.12	0.277	0.12	Cytochrome c oxidase subunit 7A2, mitochondrial OS=Mus musculus OX=10090 GN=Cox7a2 PE=1 SV=2	6	1_1_1_1_1_1_	4	4	8	0.5
P17665	1	1	2	1	1	2	0.00109588	0.00125815	0.00194754	0.000985821	0.000857142	0.00237759	0.389953	0.389953	1.07491	0.389953	0.389953	1.07491	1	1	2	1	1	2	0.143	0.143	0.317	0.143	0.143	0.317	Cytochrome c oxidase subunit 7C, mitochondrial OS=Mus musculus OX=10090 GN=Cox7c PE=1 SV=1	6	1_1_1_1_1_1_	4	4	8	0.5
A2AF33	2	2	0	1	2	1	0.00306846	0.00352283	0	0.00138015	0.0024	0.00166431	4.70164	1.64241	0	1.15278	4.70164	1.64241	2	2	0	1	2	1	0.756	0.422	0	0.333	0.756	0.422	Thymosin beta OS=Mus musculus OX=10090 GN=Tmsb15b1 PE=1 SV=1	5	1_1_1_1_1_0_	4	4	8	0.5
P68254	1	1	1	1	1	0	0.000563595	0.000647051	0.000250398	0.000253497	0.000440816	0	0.0789467	0.0789467	0.0789467	0.0789467	0.0789467	0	2	2	1	1	2	0	0.033	0.033	0.033	0.033	0.033	0	14-3-3 protein theta OS=Mus musculus OX=10090 GN=Ywhaq PE=1 SV=1	5	1_1_1_1_0_1_	5	3	8	0.375
P62259	1	1	1	1	1	0	0.000541493	0.000621677	0.000240579	0.000243556	0.000423529	0	0.0739894	0.0739894	0.0739894	0.0739894	0.0739894	0	2	2	1	1	2	0	0.031	0.031	0.031	0.031	0.031	0	14-3-3 protein epsilon OS=Mus musculus OX=10090 GN=Ywhae PE=1 SV=1	5	1_1_1_1_0_1_	5	3	8	0.375
O70456	1	1	1	1	1	0	0.000556777	0.000639224	0.000247369	0.00025043	0.000435483	0	0.0764652	0.0764652	0.0764652	0.0764652	0.0764652	0	2	2	1	1	2	0	0.032	0.032	0.032	0.032	0.032	0	14-3-3 protein sigma OS=Mus musculus OX=10090 GN=Sfn PE=1 SV=2	5	1_1_1_1_0_1_	5	3	8	0.375
A0A7N9VR94	0	0	5	0	0	3	0	0	8.76143e-05	0	0	6.41766e-05	0	0	0.499685	0	0	0.309182	0	0	5	0	0	3	0	0	0.176	0	0	0.117	AHNAK nucleoprotein 2 OS=Mus musculus OX=10090 GN=Ahnak2 PE=1 SV=1	2	0_0_0_0_1_1_	5	3	8	0.375
Q5G864	1	1	1	1	1	1	0.000750439	0.000861563	0.00133364	0.000675073	0.000586956	0.000814067	0.161449	0.161449	0.161449	0.161449	0.161449	0.161449	1	1	2	1	1	1	0.065	0.065	0.065	0.065	0.065	0.065	Alpha-defensin 25 OS=Mus musculus OX=10090 GN=Defa25 PE=3 SV=1	6	1_1_1_1_1_1_	4	3	7	0.428571
E9QLQ1	1	1	1	1	1	1	0.00074237	0.000852298	0.0013193	0.000667814	0.000580645	0.000805313	0.161449	0.161449	0.161449	0.161449	0.161449	0.161449	1	1	2	1	1	1	0.065	0.065	0.065	0.065	0.065	0.065	Defensin, alpha, 35 OS=Mus musculus OX=10090 GN=Defa35 PE=3 SV=1	6	1_1_1_1_1_1_	4	3	7	0.428571
D3YX02	1	1	1	1	1	1	0.00074237	0.000852298	0.0013193	0.000667814	0.000580645	0.000805313	0.161449	0.161449	0.161449	0.161449	0.161449	0.161449	1	1	2	1	1	1	0.065	0.065	0.065	0.065	0.065	0.065	Defensin, alpha, 41 OS=Mus musculus OX=10090 GN=Defa41 PE=3 SV=1	6	1_1_1_1_1_1_	4	3	7	0.428571
Q60598	0	0	0	6	0	0	0	0	0	0.00079624	0	0	0	0	0	0.309182	0	0	0	0	0	7	0	0	0	0	0	0.117	0	0	Src substrate cortactin OS=Mus musculus OX=10090 GN=Cttn PE=1 SV=2	1	0_0_1_0_0_0_	0	7	7	1
Q02819	0	0	0	6	1	0	0	0	0	0.000811853	0.000117647	0	0	0	0	0.448772	0.0616956	0	0	0	0	6	1	0	0	0	0	0.161	0.026	0	Nucleobindin-1 OS=Mus musculus OX=10090 GN=Nucb1 PE=1 SV=2	2	0_0_1_1_0_0_	0	7	7	1
P08226	0	0	1	1	2	2	0	0	0.000197259	0.0001997	0.0005209	0.000481634	0	0	0.0690548	0.101539	0.116863	0.116863	0	0	1	1	3	2	0	0	0.029	0.042	0.048	0.048	Apolipoprotein E OS=Mus musculus OX=10090 GN=Apoe PE=1 SV=2	4	0_0_1_1_1_1_	1	6	7	0.857143
Q9CR86	1	0	1	1	3	0	0.000466489	0	0.00041451	0.00041964	0.00145946	0	0.282331	0	0.185769	0.169499	0.520548	0	1	0	1	1	4	0	0.108	0	0.074	0.068	0.182	0	Calcium-regulated heat stable protein 1 OS=Mus musculus OX=10090 GN=Carhsp1 PE=1 SV=1	4	1_0_1_1_0_1_	2	5	7	0.714286
Q80X50	0	0	2	3	1	1	0	0	0.000110836	0.000168311	4.87804e-05	6.7655e-05	0	0	0.0616956	0.0939563	0.0327615	0.0327615	0	0	2	3	1	1	0	0	0.026	0.039	0.014	0.014	Ubiquitin-associated protein 2-like OS=Mus musculus OX=10090 GN=Ubap2l PE=1 SV=1	4	0_0_1_1_1_1_	2	5	7	0.714286
Q7TSI3	0	1	1	3	1	1	0	9.25978e-05	7.16677e-05	0.000217664	6.3084e-05	8.74931e-05	0	0.0592537	0.0592537	0.156112	0.0592537	0.0592537	0	1	1	3	1	1	0	0.025	0.025	0.063	0.025	0.025	Serine/threonine-protein phosphatase 6 regulatory subunit 1 OS=Mus musculus OX=10090 GN=Ppp6r1 PE=1 SV=1	5	0_1_1_1_1_1_	2	5	7	0.714286
P97855	0	0	2	3	1	1	0	0	0.00026386	0.000400689	0.000116129	0.000161063	0	0	0.161449	0.261828	0.0568175	0.0568175	0	0	2	3	1	1	0	0	0.065	0.101	0.024	0.024	Ras GTPase-activating protein-binding protein 1 OS=Mus musculus OX=10090 GN=G3bp1 PE=1 SV=1	4	0_0_1_1_1_1_	2	5	7	0.714286
P60840	2	0	0	1	1	2	0.00114116	0	0	0.000513279	0.000892561	0.00123792	0.702159	0	0	0.233105	0.233105	1.09894	2	0	0	1	2	2	0.231	0	0	0.091	0.091	0.322	Alpha-endosulfine OS=Mus musculus OX=10090 GN=Ensa PE=1 SV=1	4	1_0_1_1_1_0_	2	5	7	0.714286
P40124	1	0	1	4	1	0	0.000145655	0	0.000129425	0.000524108	0.000113924	0	0.0914403	0	0.0914403	0.318257	0.0914403	0	1	0	1	4	1	0	0.038	0	0.038	0.12	0.038	0	Adenylyl cyclase-associated protein 1 OS=Mus musculus OX=10090 GN=Cap1 PE=1 SV=4	4	1_0_1_1_0_1_	2	5	7	0.714286
O08709	1	0	1	0	3	2	0.000308216	0	0.000273873	0	0.000723214	0.000668698	0.241652	0	0.241652	0	0.51008	0.241652	1	0	1	0	3	2	0.094	0	0.094	0	0.179	0.094	Peroxiredoxin-6 OS=Mus musculus OX=10090 GN=Prdx6 PE=1 SV=3	4	1_0_0_1_1_1_	2	5	7	0.714286
A2AJI0	0	0	2	1	2	2	0	0	0.00014503	7.34122e-05	0.000127659	0.000177055	0	0	0.0789467	0.0399202	0.0889301	0.0789467	0	0	2	1	2	2	0	0	0.033	0.017	0.037	0.033	MAP7 domain-containing protein 1 OS=Mus musculus OX=10090 GN=Map7d1 PE=1 SV=1	4	0_0_1_1_1_1_	2	5	7	0.714286
Q9EQ21	0	1	0	0	1	1	0	0.00286495	0	0	0.00195181	0.000902339	0	0.396368	0	0	0.396368	0.396368	0	3	0	0	3	1	0	0.145	0	0	0.145	0.145	Hepcidin OS=Mus musculus OX=10090 GN=Hamp PE=2 SV=1	3	0_1_0_1_1_0_	3	4	7	0.571429
Q9CZ44	1	0	2	1	1	2	0.000186596	0	0.000331608	0.000167856	0.000145946	0.000404833	0.104079	0	0.183042	0.0715193	0.104079	0.183042	1	0	2	1	1	2	0.043	0	0.073	0.03	0.043	0.073	NSFL1 cofactor p47 OS=Mus musculus OX=10090 GN=Nsfl1c PE=1 SV=1	5	1_0_1_1_1_1_	3	4	7	0.571429
Q9CQW5	1	1	1	3	1	0	0.00053108	0.000609721	0.000471904	0.00143323	0.000415384	0	0.303167	0.303167	0.303167	0.857804	0.303167	0	1	1	1	3	1	0	0.115	0.115	0.115	0.269	0.115	0	Galectin-2 OS=Mus musculus OX=10090 GN=Lgals2 PE=1 SV=1	5	1_1_1_1_0_1_	3	4	7	0.571429
Q99JY9	0	0	2	1	1	1	0	0	0.000440293	0.000297161	0.000129186	0.000179173	0	0	0.205036	0.116863	0.0789467	0.116863	0	0	3	2	1	1	0	0	0.081	0.048	0.033	0.048	Actin-related protein 3 OS=Mus musculus OX=10090 GN=Actr3 PE=1 SV=3	4	0_0_1_1_1_1_	3	4	7	0.571429
P57784	0	0	3	2	0	1	0	0	0.000721736	0.000730668	0	0.000293702	0	0	0.396368	0.253141	0	0.104079	0	0	3	3	0	1	0	0	0.145	0.098	0	0.043	U2 small nuclear ribonucleoprotein A' OS=Mus musculus OX=10090 GN=Snrpa1 PE=1 SV=2	3	0_0_1_0_1_1_	3	4	7	0.571429
B2RXS4	1	1	1	2	1	1	3.74812e-05	4.30314e-05	3.33048e-05	6.7434e-05	2.93159e-05	4.06591e-05	0.0185914	0.0185914	0.0185914	0.0423174	0.0185914	0.0185914	1	1	1	2	1	1	0.008	0.008	0.008	0.018	0.008	0.008	Plexin-B2 OS=Mus musculus OX=10090 GN=Plxnb2 PE=1 SV=1	6	1_1_1_1_1_1_	3	4	7	0.571429
Q9QXK8	1	1	1	1	1	1	0.000396784	0.000911078	0.000352572	0.000356935	0.000310345	0.000430426	0.202264	0.202264	0.202264	0.202264	0.202264	0.202264	1	2	1	1	1	1	0.08	0.08	0.08	0.08	0.08	0.08	Neuromedin-U OS=Mus musculus OX=10090 GN=Nmu PE=2 SV=1	6	1_1_1_1_1_1_	4	3	7	0.428571
Q9DBG9	1	1	1	1	1	1	0.00111355	0.000639224	0.000494738	0.000500861	0.000435483	0.000603985	0.370882	0.370882	0.370882	0.370882	0.370882	0.370882	2	1	1	1	1	1	0.137	0.137	0.137	0.137	0.137	0.137	Tax1-binding protein 3 OS=Mus musculus OX=10090 GN=Tax1bp3 PE=1 SV=1	6	1_1_1_1_1_1_	4	3	7	0.428571
Q9CZS1	1	1	2	1	1	1	0.000133026	0.000152724	0.000236407	0.000119666	0.000104046	0.000144305	0.0889301	0.0889301	0.153453	0.101539	0.0889301	0.0889301	1	1	2	1	1	1	0.037	0.037	0.062	0.042	0.037	0.037	Aldehyde dehydrogenase X, mitochondrial OS=Mus musculus OX=10090 GN=Aldh1b1 PE=1 SV=1	6	1_1_1_1_1_1_	4	3	7	0.428571
Q8R1I2	0	1	1	1	1	1	0	0.0010858	0.000840377	0.000425389	0.000369863	0.000512973	0	0.267652	0.267652	0.267652	0.267652	0.267652	0	2	2	1	1	1	0	0.103	0.103	0.103	0.103	0.103	Gastrin-releasing peptide OS=Mus musculus OX=10090 GN=Grp PE=1 SV=1	5	0_1_1_1_1_1_	4	3	7	0.428571
Q8BZH8	0	0	3	2	1	0	0	0	0.000926	0.00046873	0.000203773	0	0	0	0.342765	0.233105	0.109175	0	0	0	4	2	1	0	0	0	0.128	0.091	0.045	0	Seminal vesicle secretory protein 3B OS=Mus musculus OX=10090 GN=Svs3b PE=2 SV=1	3	0_0_1_1_0_1_	4	3	7	0.428571
Q8BH93	0	1	1	1	1	1	0	0.000655072	0.000507004	0.000256639	0.00022314	0.00030948	0	0.142878	0.142878	0.2218	0.142878	0.142878	0	2	2	1	1	1	0	0.058	0.058	0.087	0.058	0.058	MAPK-interacting and spindle-stabilizing protein-like OS=Mus musculus OX=10090 GN=Mapk1ip1l PE=2 SV=3	5	0_1_1_1_1_1_	4	3	7	0.428571
Q14CH0	1	1	1	1	1	1	8.36853e-05	9.60773e-05	0.000148721	7.52809e-05	6.54545e-05	9.07808e-05	0.0162487	0.0162487	0.0162487	0.0162487	0.0162487	0.0162487	1	1	2	1	1	1	0.007	0.007	0.007	0.007	0.007	0.007	Protein FAM171B OS=Mus musculus OX=10090 GN=Fam171b PE=1 SV=2	6	1_1_1_1_1_1_	4	3	7	0.428571
P61961	3	0	1	0	3	0	0.00243672	0	0.000721736	0	0.00190588	0	2.2961	0	1.13305	0	2.87258	0	3	0	1	0	3	0	0.518	0	0.329	0	0.588	0	Ubiquitin-fold modifier 1 OS=Mus musculus OX=10090 GN=Ufm1 PE=1 SV=1	3	1_0_0_1_0_1_	4	3	7	0.428571
F2Z472	0	0	3	2	1	0	0	0	0.000926	0.00046873	0.000203773	0	0	0	0.342765	0.233105	0.109175	0	0	0	4	2	1	0	0	0	0.128	0.091	0.045	0	Seminal vesicle secretory protein 3A OS=Mus musculus OX=10090 GN=Svs3a PE=1 SV=1	3	0_0_1_1_0_1_	4	3	7	0.428571
P15331	0	0	5	0	0	2	0	0	0.000645763	0	0	0.000315344	0	0	0.191242	0	0	0.111732	0	0	5	0	0	2	0	0	0.076	0	0	0.046	Peripherin OS=Mus musculus OX=10090 GN=Prph PE=1 SV=2	2	0_0_0_0_1_1_	5	2	7	0.285714
O35290	3	1	1	0	2	0	0.0013277	0.000508101	0.000393253	0	0.000692307	0	0.832314	0.555966	0.142878	0	0.177606	0	3	1	1	0	2	0	0.263	0.192	0.058	0	0.071	0	Eosinophil cationic-type ribonuclease 3 OS=Mus musculus OX=10090 GN=Ear3 PE=1 SV=1	4	1_1_0_1_0_1_	5	2	7	0.285714
F8VQM5	1	2	2	2	0	0	3.7976e-05	8.71989e-05	6.7489e-05	6.83243e-05	0	0	0.0162487	0.0303861	0.0303861	0.0256519	0	0	1	2	2	2	0	0	0.007	0.013	0.013	0.011	0	0	Sucrase isomaltase (alpha-glucosidase) OS=Mus musculus OX=10090 GN=Sis PE=1 SV=1	4	1_1_1_0_0_1_	5	2	7	0.285714
P54320	0	0	0	0	2	4	0	0	0	0	0.000125581	0.000348345	0	0	0	0	0.0964782	0.273503	0	0	0	0	2	4	0	0	0	0	0.04	0.105	Elastin OS=Mus musculus OX=10090 GN=Eln PE=1 SV=2	2	0_0_0_1_1_0_	0	6	6	1
Q9Z1Q9	0	0	1	3	0	2	0	0	4.85729e-05	0.000147522	0	0.000118597	0	0	0.0280163	0.0690548	0	0.0690548	0	0	1	3	0	2	0	0	0.012	0.029	0	0.029	Valine--tRNA ligase OS=Mus musculus OX=10090 GN=Vars1 PE=1 SV=1	3	0_0_1_0_1_1_	1	5	6	0.833333
Q9JHU4	0	0	1	4	1	0	0	0	1.32101e-05	5.34942e-05	1.16279e-05	0	0	0	0.00461578	0.0256519	0.00461578	0	0	0	1	4	1	0	0	0	0.002	0.011	0.002	0	Cytoplasmic dynein 1 heavy chain 1 OS=Mus musculus OX=10090 GN=Dync1h1 PE=1 SV=2	3	0_0_1_1_0_1_	1	5	6	0.833333
Q9D0E1	0	0	1	3	1	1	0	0	8.4153e-05	0.000255583	7.4074e-05	0.000102735	0	0	0.0495424	0.137627	0.0375284	0.0495424	0	0	1	3	1	1	0	0	0.021	0.056	0.016	0.021	Heterogeneous nuclear ribonucleoprotein M OS=Mus musculus OX=10090 GN=Hnrnpm PE=1 SV=3	4	0_0_1_1_1_1_	1	5	6	0.833333
Q6ZQ58	0	0	1	3	2	0	0	0	5.72272e-05	0.000173806	0.000100746	0	0	0	0.0280163	0.0914403	0.0543869	0	0	0	1	3	2	0	0	0	0.012	0.038	0.023	0	La-related protein 1 OS=Mus musculus OX=10090 GN=Larp1 PE=1 SV=3	3	0_0_1_1_0_1_	1	5	6	0.833333
P55012	0	0	1	2	2	1	0	0	5.09108e-05	0.000103082	8.96265e-05	6.21528e-05	0	0	0.023293	0.0641431	0.0543869	0.023293	0	0	1	2	2	1	0	0	0.01	0.027	0.023	0.01	Solute carrier family 12 member 2 OS=Mus musculus OX=10090 GN=Slc12a2 PE=1 SV=2	4	0_0_1_1_1_1_	1	5	6	0.833333
O08547	0	0	1	2	0	2	0	0	0.000285337	0.000866606	0	0.00069669	0	0	0.114295	0.294196	0	0.294196	0	0	1	3	0	2	0	0	0.047	0.112	0	0.112	Vesicle-trafficking protein SEC22b OS=Mus musculus OX=10090 GN=Sec22b PE=1 SV=3	3	0_0_1_0_1_1_	1	5	6	0.833333
Q9Z0U1	0	0	2	2	1	1	0	0	0.000105137	0.000106438	4.62724e-05	6.41766e-05	0	0	0.0715193	0.0519619	0.0351422	0.0351422	0	0	2	2	1	1	0	0	0.03	0.022	0.015	0.015	Tight junction protein ZO-2 OS=Mus musculus OX=10090 GN=Tjp2 PE=1 SV=2	4	0_0_1_1_1_1_	2	4	6	0.666667
Q9QYB5	0	0	2	1	1	2	0	0	0.000173789	8.79699e-05	7.64872e-05	0.000212165	0	0	0.0471286	0.0327615	0.0471286	0.1508	0	0	2	1	1	2	0	0	0.02	0.014	0.02	0.061	Gamma-adducin OS=Mus musculus OX=10090 GN=Add3 PE=1 SV=2	4	0_0_1_1_1_1_	2	4	6	0.666667
Q9JJU8	1	1	0	0	1	3	0.000605617	0.000695296	0	0	0.000473684	0.0019709	0.438799	0.30017	0	0	0.438799	1.29087	1	1	0	0	1	3	0.158	0.114	0	0	0.158	0.36	SH3 domain-binding glutamic acid-rich-like protein OS=Mus musculus OX=10090 GN=Sh3bgrl PE=1 SV=1	4	1_1_0_1_1_0_	2	4	6	0.666667
Q8R1G6	0	0	2	2	1	1	0	0	0.000351562	0.000355913	0.000154728	0.000214596	0	0	0.180321	0.235947	0.0764652	0.0964782	0	0	2	2	1	1	0	0	0.072	0.092	0.032	0.04	PDZ and LIM domain protein 2 OS=Mus musculus OX=10090 GN=Pdlim2 PE=1 SV=1	4	0_0_1_1_1_1_	2	4	6	0.666667
Q8K2Q9	0	0	2	3	1	0	0	0	0.000194445	0.000295278	8.55784e-05	0	0	0	0.14025	0.1324	0.0789467	0	0	0	2	3	1	0	0	0	0.057	0.054	0.033	0	Shootin-1 OS=Mus musculus OX=10090 GN=Shtn1 PE=1 SV=1	3	0_0_1_1_0_1_	2	4	6	0.666667
Q80XD8	1	1	0	2	2	0	0.000463358	0.000531971	0	0.000833648	0.000724832	0	0.342765	0.342765	0	0.342765	0.342765	0	1	1	0	2	2	0	0.128	0.128	0	0.128	0.128	0	Proline-rich acidic protein 1 OS=Mus musculus OX=10090 GN=Prap1 PE=1 SV=1	4	1_1_1_1_0_0_	2	4	6	0.666667
Q6PIU9	0	0	2	3	1	0	0	0	0.000346596	0.000526328	0.000152542	0	0	0	0.230269	0.330454	0.124605	0	0	0	2	3	1	0	0	0	0.09	0.124	0.051	0	Uncharacterized protein FLJ45252 homolog OS=Mus musculus OX=10090 PE=1 SV=2	3	0_0_1_1_0_1_	2	4	6	0.666667
Q6IFZ8	1	0	1	2	1	0	0.000125073	0	0.000111137	0.000337537	9.7826e-05	0	0.0423174	0	0.0303861	0.0739894	0.0303861	0	1	0	1	3	1	0	0.018	0	0.013	0.031	0.013	0	Predicted gene 5414 OS=Mus musculus OX=10090 GN=Gm5414 PE=1 SV=1	4	1_0_1_1_0_1_	2	4	6	0.666667
Q63918	1	0	1	2	1	1	0.000165168	0	0.000146764	0.000297161	0.000129186	0.000179173	0.0739894	0	0.0739894	0.153453	0.0739894	0.0739894	1	0	1	2	1	1	0.031	0	0.031	0.062	0.031	0.031	Caveolae-associated protein 2 OS=Mus musculus OX=10090 GN=Cavin2 PE=1 SV=3	5	1_0_1_1_1_1_	2	4	6	0.666667
Q62433	0	0	2	1	1	1	0	0	0.000311409	0.000315263	0.000137056	0.000190087	0	0	0.199499	0.0864257	0.104079	0.104079	0	0	2	2	1	1	0	0	0.079	0.036	0.043	0.043	Protein NDRG1 OS=Mus musculus OX=10090 GN=Ndrg1 PE=1 SV=1	4	0_0_1_1_1_1_	2	4	6	0.666667
Q14AA6	0	1	1	2	1	1	0	0.000366962	0.000284016	0.000575062	0.00025	0.000346732	0	0.124605	0.111732	0.210598	0.124605	0.124605	0	1	1	2	1	1	0	0.051	0.046	0.083	0.051	0.051	GTP-binding nuclear protein Ran OS=Mus musculus OX=10090 GN=1700009N14Rik PE=1 SV=1	5	0_1_1_1_1_1_	2	4	6	0.666667
P70158	0	1	1	1	1	1	0	0.000178121	0.00013786	0.000139566	0.000242696	0.000168301	0	0.0641431	0.0641431	0.0641431	0.0641431	0.0641431	0	1	1	1	2	1	0	0.027	0.027	0.027	0.027	0.027	Acid sphingomyelinase-like phosphodiesterase 3a OS=Mus musculus OX=10090 GN=Smpdl3a PE=1 SV=2	5	0_1_1_1_1_1_	2	4	6	0.666667
P62827	0	1	1	2	1	1	0	0.000366962	0.000284016	0.000575062	0.00025	0.000346732	0	0.124605	0.111732	0.210598	0.124605	0.124605	0	1	1	2	1	1	0	0.051	0.046	0.083	0.051	0.051	GTP-binding nuclear protein Ran OS=Mus musculus OX=10090 GN=Ran PE=1 SV=3	5	0_1_1_1_1_1_	2	4	6	0.666667
P59708	1	1	0	0	3	0	0.000552323	0.00063411	0	0	0.001728	0	0.247383	0.294196	0	0	0.97697	0	1	1	0	0	4	0	0.096	0.112	0	0	0.296	0	Splicing factor 3B subunit 6 OS=Mus musculus OX=10090 GN=Sf3b6 PE=1 SV=1	3	1_1_0_1_0_0_	2	4	6	0.666667
O70318	0	0	2	2	1	1	0	0	0.000124185	0.000125722	5.46558e-05	7.58038e-05	0	0	0.124605	0.119438	0.0471286	0.0471286	0	0	2	2	1	1	0	0	0.051	0.049	0.02	0.02	Band 4.1-like protein 2 OS=Mus musculus OX=10090 GN=Epb41l2 PE=1 SV=2	4	0_0_1_1_1_1_	2	4	6	0.666667
Q9JII6	1	1	0	1	1	1	0.000212432	0.000487777	0	0.000191098	0.000166154	0.000230443	0.0964782	0.0964782	0	0.0964782	0.0964782	0.0964782	1	2	0	1	1	1	0.04	0.04	0	0.04	0.04	0.04	Aldo-keto reductase family 1 member A1 OS=Mus musculus OX=10090 GN=Akr1a1 PE=1 SV=3	5	1_1_1_1_1_0_	3	3	6	0.5
Q9D2U9	1	1	1	2	1	0	0.00054794	0.000629077	0.000486885	0.000985821	0.000428571	0	0.177606	0.177606	0.177606	0.199499	0.177606	0	1	1	1	2	1	0	0.071	0.071	0.071	0.079	0.071	0	H2B.U histone 2 OS=Mus musculus OX=10090 GN=H2bu2 PE=1 SV=3	5	1_1_1_1_0_1_	3	3	6	0.5
Q8QZT1	1	1	1	1	1	1	0.000162831	0.000186943	0.000144688	0.000146478	0.000127358	0.000176637	0.0665962	0.0739894	0.0665962	0.0665962	0.0665962	0.0665962	1	1	1	1	1	1	0.028	0.031	0.028	0.028	0.028	0.028	Acetyl-CoA acetyltransferase, mitochondrial OS=Mus musculus OX=10090 GN=Acat1 PE=1 SV=1	6	1_1_1_1_1_1_	3	3	6	0.5
Q8CGP2	1	1	1	2	1	0	0.00054794	0.000629077	0.000486885	0.000985821	0.000428571	0	0.177606	0.177606	0.177606	0.199499	0.177606	0	1	1	1	2	1	0	0.071	0.071	0.071	0.079	0.071	0	Histone H2B type 1-P OS=Mus musculus OX=10090 GN=Hist1h2bp PE=1 SV=3	5	1_1_1_1_0_1_	3	3	6	0.5
Q8CGP1	1	1	1	2	1	0	0.00054794	0.000629077	0.000486885	0.000985821	0.000428571	0	0.177606	0.177606	0.177606	0.199499	0.177606	0	1	1	1	2	1	0	0.071	0.071	0.071	0.079	0.071	0	Histone H2B type 1-K OS=Mus musculus OX=10090 GN=H2bc12 PE=1 SV=3	5	1_1_1_1_0_1_	3	3	6	0.5
Q8CGP0	1	1	1	2	1	0	0.00054794	0.000629077	0.000486885	0.000985821	0.000428571	0	0.177606	0.177606	0.177606	0.199499	0.177606	0	1	1	1	2	1	0	0.071	0.071	0.071	0.079	0.071	0	Histone H2B type 3-B OS=Mus musculus OX=10090 GN=H2bu1 PE=1 SV=3	5	1_1_1_1_0_1_	3	3	6	0.5
Q8BX70	1	0	1	1	1	1	3.68412e-05	0	1.63681e-05	1.65706e-05	1.44077e-05	1.99824e-05	0.00461578	0	0.00461578	0.00461578	0.00461578	0.00461578	2	0	1	1	1	1	0.002	0	0.002	0.002	0.002	0.002	Intermembrane lipid transfer protein VPS13C OS=Mus musculus OX=10090 GN=Vps13c PE=1 SV=2	5	1_0_1_1_1_1_	3	3	6	0.5
Q6ZWY9	1	1	1	2	1	0	0.00054794	0.000629077	0.000486885	0.000985821	0.000428571	0	0.177606	0.177606	0.177606	0.199499	0.177606	0	1	1	1	2	1	0	0.071	0.071	0.071	0.079	0.071	0	Histone H2B type 1-C/E/G OS=Mus musculus OX=10090 GN=H2bc8 PE=1 SV=3	5	1_1_1_1_0_1_	3	3	6	0.5
Q64525	1	1	1	2	1	0	0.00054794	0.000629077	0.000486885	0.000985821	0.000428571	0	0.177606	0.177606	0.177606	0.199499	0.177606	0	1	1	1	2	1	0	0.071	0.071	0.071	0.079	0.071	0	Histone H2B type 2-B OS=Mus musculus OX=10090 GN=Hist2h2bb PE=1 SV=3	5	1_1_1_1_0_1_	3	3	6	0.5
Q64524	1	1	1	2	1	0	0.00054794	0.000629077	0.000486885	0.000985821	0.000428571	0	0.177606	0.177606	0.177606	0.199499	0.177606	0	1	1	1	2	1	0	0.071	0.071	0.071	0.079	0.071	0	Histone H2B type 2-E OS=Mus musculus OX=10090 GN=H2bc21 PE=1 SV=3	5	1_1_1_1_0_1_	3	3	6	0.5
Q64478	1	1	1	2	1	0	0.00054794	0.000629077	0.000486885	0.000985821	0.000428571	0	0.177606	0.177606	0.177606	0.199499	0.177606	0	1	1	1	2	1	0	0.071	0.071	0.071	0.079	0.071	0	Histone H2B type 1-H OS=Mus musculus OX=10090 GN=H2bc9 PE=1 SV=3	5	1_1_1_1_0_1_	3	3	6	0.5
Q64475	1	1	1	2	1	0	0.00054794	0.000629077	0.000486885	0.000985821	0.000428571	0	0.177606	0.177606	0.177606	0.199499	0.177606	0	1	1	1	2	1	0	0.071	0.071	0.071	0.079	0.071	0	Histone H2B type 1-B OS=Mus musculus OX=10090 GN=H2bc3 PE=1 SV=3	5	1_1_1_1_0_1_	3	3	6	0.5
Q04447	1	1	1	1	1	1	0.000181208	0.000208041	0.000161017	0.00016301	0.000141732	0.000196573	0.0690548	0.0690548	0.0690548	0.0690548	0.0690548	0.0690548	1	1	1	1	1	1	0.029	0.029	0.029	0.029	0.029	0.029	Creatine kinase B-type OS=Mus musculus OX=10090 GN=Ckb PE=1 SV=1	6	1_1_1_1_1_1_	3	3	6	0.5
P97429	1	2	0	0	1	2	0.000216428	0.000496951	0	0	0.000169279	0.000469556	0.114295	0.250259	0	0	0.114295	0.250259	1	2	0	0	1	2	0.047	0.097	0	0	0.047	0.097	Annexin A4 OS=Mus musculus OX=10090 GN=Anxa4 PE=1 SV=4	4	1_1_0_1_1_0_	3	3	6	0.5
P84244	1	1	1	1	1	1	0.00050765	0.000582822	0.000451085	0.000456667	0.000397058	0.000550692	0.124605	0.124605	0.124605	0.124605	0.124605	0.124605	1	1	1	1	1	1	0.051	0.051	0.051	0.051	0.051	0.051	Histone H3.3 OS=Mus musculus OX=10090 GN=H3-3b PE=1 SV=2	6	1_1_1_1_1_1_	3	3	6	0.5
P84228	1	1	1	1	1	1	0.00050765	0.000582822	0.000451085	0.000456667	0.000397058	0.000550692	0.124605	0.124605	0.124605	0.124605	0.124605	0.124605	1	1	1	1	1	1	0.051	0.051	0.051	0.051	0.051	0.051	Histone H3.2 OS=Mus musculus OX=10090 GN=H3c15 PE=1 SV=2	6	1_1_1_1_1_1_	3	3	6	0.5
P70696	1	1	1	2	1	0	0.000543625	0.000624124	0.000483051	0.000978059	0.000425196	0	0.177606	0.177606	0.177606	0.199499	0.177606	0	1	1	1	2	1	0	0.071	0.071	0.071	0.079	0.071	0	Histone H2B type 1-A OS=Mus musculus OX=10090 GN=H2bc1 PE=1 SV=3	5	1_1_1_1_0_1_	3	3	6	0.5
P68433	1	1	1	1	1	1	0.00050765	0.000582822	0.000451085	0.000456667	0.000397058	0.000550692	0.124605	0.124605	0.124605	0.124605	0.124605	0.124605	1	1	1	1	1	1	0.051	0.051	0.051	0.051	0.051	0.051	Histone H3.1 OS=Mus musculus OX=10090 GN=H3c11 PE=1 SV=2	6	1_1_1_1_1_1_	3	3	6	0.5
P63046	1	0	1	1	1	1	0.0004862	0	0.000216012	0.000218686	0.000190141	0.000263712	0.0592537	0	0.0592537	0.0592537	0.0592537	0.0592537	2	0	1	1	1	1	0.025	0	0.025	0.025	0.025	0.025	Sulfotransferase 4A1 OS=Mus musculus OX=10090 GN=Sult4a1 PE=1 SV=1	5	1_0_1_1_1_1_	3	3	6	0.5
P62500	2	0	1	1	1	1	0.000128209	0	5.69615e-05	5.76664e-05	5.01392e-05	6.95396e-05	0.129796	0	0.0256519	0.0256519	0.0256519	0.0256519	2	0	1	1	1	1	0.053	0	0.011	0.011	0.011	0.011	TSC22 domain family protein 1 OS=Mus musculus OX=10090 GN=Tsc22d1 PE=1 SV=2	5	1_0_1_1_1_1_	3	3	6	0.5
P62075	1	1	1	0	2	1	0.000726741	0.000834355	0.000645763	0	0.00113684	0.000788359	0.402814	0.402814	0.402814	0	0.790606	0.402814	1	1	1	0	2	1	0.147	0.147	0.147	0	0.253	0.147	Mitochondrial import inner membrane translocase subunit Tim13 OS=Mus musculus OX=10090 GN=Timm13 PE=1 SV=1	5	1_1_0_1_1_1_	3	3	6	0.5
P29758	1	1	1	1	1	1	0.000157267	0.000180555	0.000139744	0.000141473	0.000123007	0.000170602	0.0864257	0.0864257	0.0864257	0.0864257	0.0864257	0.0864257	1	1	1	1	1	1	0.036	0.036	0.036	0.036	0.036	0.036	Ornithine aminotransferase, mitochondrial OS=Mus musculus OX=10090 GN=Oat PE=1 SV=1	6	1_1_1_1_1_1_	3	3	6	0.5
P10854	1	1	1	2	1	0	0.00054794	0.000629077	0.000486885	0.000985821	0.000428571	0	0.177606	0.177606	0.177606	0.199499	0.177606	0	1	1	1	2	1	0	0.071	0.071	0.071	0.079	0.071	0	Histone H2B type 1-M OS=Mus musculus OX=10090 GN=H2bc14 PE=1 SV=2	5	1_1_1_1_0_1_	3	3	6	0.5
P10853	1	1	1	2	1	0	0.00054794	0.000629077	0.000486885	0.000985821	0.000428571	0	0.177606	0.177606	0.177606	0.199499	0.177606	0	1	1	1	2	1	0	0.071	0.071	0.071	0.079	0.071	0	Histone H2B type 1-F/J/L OS=Mus musculus OX=10090 GN=H2bc15 PE=1 SV=2	5	1_1_1_1_0_1_	3	3	6	0.5
P0C7L0	0	1	2	1	1	0	0	0.00016343	0.00025298	0.00025611	0.00011134	0	0	0.0641431	0.114295	0.0641431	0.0641431	0	0	1	2	2	1	0	0	0.027	0.047	0.027	0.027	0	WAS/WASL-interacting protein family member 3 OS=Mus musculus OX=10090 GN=Wipf3 PE=1 SV=1	4	0_1_1_1_0_1_	3	3	6	0.5
P02301	1	1	1	1	1	1	0.00050765	0.000582822	0.000451085	0.000456667	0.000397058	0.000550692	0.124605	0.124605	0.124605	0.124605	0.124605	0.124605	1	1	1	1	1	1	0.051	0.051	0.051	0.051	0.051	0.051	Histone H3.3C OS=Mus musculus OX=10090 GN=H3-5 PE=3 SV=3	6	1_1_1_1_1_1_	3	3	6	0.5
O88325	1	1	0	0	1	1	0.000186848	0.000107258	0	0	7.30716e-05	0.00020269	0.0519619	0.0519619	0	0	0.0519619	0.0519619	2	1	0	0	1	2	0.022	0.022	0	0	0.022	0.022	Alpha-N-acetylglucosaminidase OS=Mus musculus OX=10090 GN=Naglu PE=1 SV=1	4	1_1_0_1_1_0_	3	3	6	0.5
A2AF31	2	0	1	2	1	0	0.00306846	0	0.00136328	0.0027603	0.0012	0	4.70164	0	1.64241	4.70164	1.15278	0	2	0	1	2	1	0	0.756	0	0.422	0.756	0.333	0	Thymosin beta OS=Mus musculus OX=10090 GN=Tmsb15b2 PE=1 SV=1	4	1_0_1_1_0_1_	3	3	6	0.5
A0A8I4SYN6	1	1	1	1	1	1	0.00050765	0.000582822	0.000451085	0.000456667	0.000397058	0.000550692	0.124605	0.124605	0.124605	0.124605	0.124605	0.124605	1	1	1	1	1	1	0.051	0.051	0.051	0.051	0.051	0.051	Histone H3 OS=Mus musculus OX=10090 GN=H3f4 PE=3 SV=1	6	1_1_1_1_1_1_	3	3	6	0.5
Q78IK2	2	1	1	0	1	1	0.0023807	0.00136662	0.00105772	0	0.000931034	0.00129128	0.887991	0.887991	0.815516	0	0.815516	0.887991	2	1	1	0	1	1	0.276	0.276	0.259	0	0.259	0.276	ATP synthase membrane subunit K, mitochondrial OS=Mus musculus OX=10090 GN=Atp5mk PE=1 SV=1	5	1_1_0_1_1_1_	4	2	6	0.333333
Q60932	3	0	2	1	0	0	0.000699734	0	0.00041451	0.00020982	0	0	0.386756	0	0.282331	0.0990058	0	0	3	0	2	1	0	0	0.142	0	0.108	0.041	0	0	Voltage-dependent anion-selective channel protein 1 OS=Mus musculus OX=10090 GN=Vdac1 PE=1 SV=3	3	1_0_1_0_0_1_	5	1	6	0.166667
Q9JKF1	0	0	0	5	0	0	0	0	0	0.000187407	0	0	0	0	0	0.109175	0	0	0	0	0	5	0	0	0	0	0	0.045	0	0	Ras GTPase-activating-like protein IQGAP1 OS=Mus musculus OX=10090 GN=Iqgap1 PE=1 SV=2	1	0_0_1_0_0_0_	0	5	5	1
Q9JJW6	0	0	0	2	1	2	0	0	0	0.000569787	0.000247706	0.000687102	0	0	0	0.210598	0.210598	0.210598	0	0	0	2	1	2	0	0	0	0.083	0.083	0.083	Aly/REF export factor 2 OS=Mus musculus OX=10090 GN=Alyref2 PE=1 SV=1	3	0_0_1_1_1_0_	0	5	5	1
Q5SYD0	0	0	0	4	0	0	0	0	0	0.000308682	0	0	0	0	0	0.0990058	0	0	0	0	0	5	0	0	0	0	0	0.041	0	0	Unconventional myosin-Id OS=Mus musculus OX=10090 GN=Myo1d PE=1 SV=1	1	0_0_1_0_0_0_	0	5	5	1
O70570	0	0	0	2	2	1	0	0	0	0.000161107	0.000140078	9.71389e-05	0	0	0	0.0964782	0.0764652	0.0399202	0	0	0	2	2	1	0	0	0	0.04	0.032	0.017	Polymeric immunoglobulin receptor OS=Mus musculus OX=10090 GN=Pigr PE=1 SV=1	3	0_0_1_1_1_0_	0	5	5	1
O09159	0	0	0	2	2	1	0	0	0	0.000122619	0.000106614	7.3933e-05	0	0	0	0.0303861	0.0303861	0.0303861	0	0	0	2	2	1	0	0	0	0.013	0.013	0.013	Lysosomal alpha-mannosidase OS=Mus musculus OX=10090 GN=Man2b1 PE=1 SV=4	3	0_0_1_1_1_0_	0	5	5	1
O08583	0	0	0	2	1	2	0	0	0	0.000487112	0.000211765	0.000587405	0	0	0	0.177606	0.177606	0.177606	0	0	0	2	1	2	0	0	0	0.071	0.071	0.071	THO complex subunit 4 OS=Mus musculus OX=10090 GN=Alyref PE=1 SV=3	3	0_0_1_1_1_0_	0	5	5	1
Q9WV02	0	0	1	1	1	2	0	0	0.000156899	0.000158841	0.000138107	0.00038309	0	0	0.0789467	0.0789467	0.0789467	0.111732	0	0	1	1	1	2	0	0	0.033	0.033	0.033	0.046	RNA-binding motif protein, X chromosome OS=Mus musculus OX=10090 GN=Rbmx PE=1 SV=1	4	0_0_1_1_1_1_	1	4	5	0.8
Q9ERB0	0	0	1	1	2	1	0	0	0.000235952	0.000238872	0.000415384	0.000288054	0	0	0.111732	0.111732	0.224616	0.247383	0	0	1	1	2	1	0	0	0.046	0.046	0.088	0.096	Synaptosomal-associated protein 29 OS=Mus musculus OX=10090 GN=Snap29 PE=1 SV=1	4	0_0_1_1_1_1_	1	4	5	0.8
Q9DCT8	0	0	1	1	1	2	0	0	0.00029494	0.00029859	0.000259615	0.000720136	0	0	0.425608	0.276439	0.276439	0.425608	0	0	1	1	1	2	0	0	0.154	0.106	0.106	0.154	Cysteine-rich protein 2 OS=Mus musculus OX=10090 GN=Crip2 PE=1 SV=1	4	0_0_1_1_1_1_	1	4	5	0.8
Q9CQ73	0	0	1	2	0	2	0	0	7.71667e-05	0.000156243	0	0.000188413	0	0	0.0327615	0.104079	0	0.104079	0	0	1	2	0	2	0	0	0.014	0.043	0	0.043	Plakophilin 2 OS=Mus musculus OX=10090 GN=Pkp2 PE=1 SV=1	3	0_0_1_0_1_1_	1	4	5	0.8
Q9CPW4	0	0	1	0	1	1	0	0	0.000406275	0	0.000715231	0.000991975	0	0	0.199499	0	0.199499	0.199499	0	0	1	0	2	2	0	0	0.079	0	0.079	0.079	Actin-related protein 2/3 complex subunit 5 OS=Mus musculus OX=10090 GN=Arpc5 PE=1 SV=3	3	0_0_0_1_1_1_	1	4	5	0.8
Q99NB9	0	0	1	2	1	1	0	0	4.70456e-05	9.52557e-05	4.1411e-05	5.74341e-05	0	0	0.0256519	0.0519619	0.0256519	0.0256519	0	0	1	2	1	1	0	0	0.011	0.022	0.011	0.011	Splicing factor 3B subunit 1 OS=Mus musculus OX=10090 GN=Sf3b1 PE=1 SV=1	4	0_0_1_1_1_1_	1	4	5	0.8
Q99KJ8	0	0	1	4	0	0	0	0	0.000152606	0.000617977	0	0	0	0	0.0519619	0.285287	0	0	0	0	1	4	0	0	0	0	0.022	0.109	0	0	Dynactin subunit 2 OS=Mus musculus OX=10090 GN=Dctn2 PE=1 SV=3	2	0_0_1_0_0_1_	1	4	5	0.8
Q91VM5	0	0	1	1	1	2	0	0	0.000158112	0.000160069	0.000139175	0.000386052	0	0	0.081434	0.081434	0.081434	0.111732	0	0	1	1	1	2	0	0	0.034	0.034	0.034	0.046	RNA binding motif protein, X-linked-like-1 OS=Mus musculus OX=10090 GN=Rbmxl1 PE=2 SV=1	4	0_0_1_1_1_1_	1	4	5	0.8
Q8VIJ6	0	0	1	1	1	1	0	0	8.77647e-05	0.000177702	7.72531e-05	0.000107145	0	0	0.0495424	0.0495424	0.0495424	0.0495424	0	0	1	2	1	1	0	0	0.021	0.021	0.021	0.021	Splicing factor, proline- and glutamine-rich OS=Mus musculus OX=10090 GN=Sfpq PE=1 SV=1	4	0_0_1_1_1_1_	1	4	5	0.8
Q8CEI1	0	1	0	0	3	1	0	0.00072058	0	0	0.00147273	0.000680856	0	0.183042	0	0	0.61808	0.367729	0	1	0	0	3	1	0	0.073	0	0	0.209	0.136	BolA-like protein 3 OS=Mus musculus OX=10090 GN=Bola3 PE=1 SV=1	3	0_1_0_1_1_0_	1	4	5	0.8
Q8BX02	0	0	1	1	1	2	0	0	7.27729e-05	7.36735e-05	6.40569e-05	0.000177685	0	0	0.0327615	0.0327615	0.0327615	0.0764652	0	0	1	1	1	2	0	0	0.014	0.014	0.014	0.032	KN motif and ankyrin repeat domain-containing protein 2 OS=Mus musculus OX=10090 GN=Kank2 PE=1 SV=1	4	0_0_1_1_1_1_	1	4	5	0.8
Q8BI29	0	0	1	4	0	0	0	0	0.000101234	0.000409946	0	0	0	0	0.104079	0.294196	0	0	0	0	1	4	0	0	0	0	0.043	0.112	0	0	Specifically androgen-regulated gene protein OS=Mus musculus OX=10090 GN=Sarg PE=1 SV=2	2	0_0_1_0_0_1_	1	4	5	0.8
Q6PDL0	0	0	1	0	2	2	0	0	0.00012469	0	0.000219512	0.000304448	0	0	0.0568175	0	0.14025	0.14025	0	0	1	0	2	2	0	0	0.024	0	0.057	0.057	Cytoplasmic dynein 1 light intermediate chain 2 OS=Mus musculus OX=10090 GN=Dync1li2 PE=1 SV=2	3	0_0_0_1_1_1_	1	4	5	0.8
Q61140	0	0	1	2	1	1	0	0	7.01917e-05	0.000142121	6.17848e-05	8.56912e-05	0	0	0.0568175	0.104079	0.0423174	0.0423174	0	0	1	2	1	1	0	0	0.024	0.043	0.018	0.018	Breast cancer anti-estrogen resistance protein 1 OS=Mus musculus OX=10090 GN=Bcar1 PE=1 SV=2	4	0_0_1_1_1_1_	1	4	5	0.8
P97351	0	0	1	2	1	1	0	0	0.000232377	0.000470506	0.000204545	0.00028369	0	0	0.14025	0.14025	0.14025	0.14025	0	0	1	2	1	1	0	0	0.057	0.057	0.057	0.057	40S ribosomal protein S3a OS=Mus musculus OX=10090 GN=Rps3a PE=1 SV=3	4	0_0_1_1_1_1_	1	4	5	0.8
P47809	0	0	1	2	1	0	0	0	0.000154528	0.00046932	0.00013602	0	0	0	0.0964782	0.104079	0.104079	0	0	0	1	3	1	0	0	0	0.04	0.043	0.043	0	Dual specificity mitogen-activated protein kinase kinase 4 OS=Mus musculus OX=10090 GN=Map2k4 PE=1 SV=2	3	0_0_1_1_0_1_	1	4	5	0.8
P30416	0	0	1	3	1	0	0	0	0.000133947	0.000406813	0.000117904	0	0	0	0.0739894	0.230269	0.0739894	0	0	0	1	3	1	0	0	0	0.031	0.09	0.031	0	Peptidyl-prolyl cis-trans isomerase FKBP4 OS=Mus musculus OX=10090 GN=Fkbp4 PE=1 SV=5	3	0_0_1_1_0_1_	1	4	5	0.8
P21460	0	1	0	0	4	0	0	0.00056617	0	0	0.00154286	0	0	0.238797	0	0	0.96336	0	0	1	0	0	4	0	0	0.093	0	0	0.293	0	Cystatin-C OS=Mus musculus OX=10090 GN=Cst3 PE=1 SV=2	2	0_1_0_1_0_0_	1	4	5	0.8
P12970	0	0	1	1	1	2	0	0	0.00023063	0.000233484	0.000203007	0.000563114	0	0	0.0914403	0.081434	0.081434	0.0914403	0	0	1	1	1	2	0	0	0.038	0.034	0.034	0.038	60S ribosomal protein L7a OS=Mus musculus OX=10090 GN=Rpl7a PE=1 SV=2	4	0_0_1_1_1_1_	1	4	5	0.8
P11276	0	0	1	1	1	2	0	0	2.47669e-05	2.50734e-05	2.18005e-05	6.04716e-05	0	0	0.00925291	0.00925291	0.00925291	0.023293	0	0	1	1	1	2	0	0	0.004	0.004	0.004	0.01	Fibronectin OS=Mus musculus OX=10090 GN=Fn1 PE=1 SV=4	4	0_0_1_1_1_1_	1	4	5	0.8
P04441	1	0	0	1	1	1	0.000247457	0	0	0.000222605	0.000387096	0.000268438	0.169499	0	0	0.0864257	0.0864257	0.169499	1	0	0	1	2	1	0.068	0	0	0.036	0.036	0.068	H-2 class II histocompatibility antigen gamma chain OS=Mus musculus OX=10090 GN=Cd74 PE=1 SV=3	4	1_0_1_1_1_0_	1	4	5	0.8
E9QAT4	0	0	1	3	0	1	0	0	2.60278e-05	7.90497e-05	0	3.17752e-05	0	0	0.0115795	0.0519619	0	0.0139114	0	0	1	3	0	1	0	0	0.005	0.022	0	0.006	Protein transport protein Sec16A OS=Mus musculus OX=10090 GN=Sec16a PE=1 SV=1	3	0_0_1_0_1_1_	1	4	5	0.8
A0A2I3BRL8	0	0	1	1	1	2	0	0	0.000158112	0.000160069	0.000139175	0.000386052	0	0	0.081434	0.081434	0.081434	0.111732	0	0	1	1	1	2	0	0	0.034	0.034	0.034	0.046	Predicted gene 7324 OS=Mus musculus OX=10090 GN=Gm7324 PE=4 SV=1	4	0_0_1_1_1_1_	1	4	5	0.8
Q9WVK4	0	0	2	2	1	0	0	0	0.000229766	0.00023261	0.000101123	0	0	0	0.1324	0.114295	0.0519619	0	0	0	2	2	1	0	0	0	0.054	0.047	0.022	0	EH domain-containing protein 1 OS=Mus musculus OX=10090 GN=Ehd1 PE=1 SV=1	3	0_0_1_1_0_1_	2	3	5	0.6
Q9CQ69	0	1	1	1	1	1	0	0.000966631	0.00074814	0.000757399	0.000658536	0.000913343	0	0.253141	0.253141	0.253141	0.253141	0.253141	0	1	1	1	1	1	0	0.098	0.098	0.098	0.098	0.098	Cytochrome b-c1 complex subunit 8 OS=Mus musculus OX=10090 GN=Uqcrq PE=1 SV=3	5	0_1_1_1_1_1_	2	3	5	0.6
Q91YD9	0	0	2	3	0	0	0	0	0.0002449	0.000371897	0	0	0	0	0.0764652	0.185769	0	0	0	0	2	3	0	0	0	0	0.032	0.074	0	0	Actin nucleation-promoting factor WASL OS=Mus musculus OX=10090 GN=Wasl PE=1 SV=1	2	0_0_1_0_0_1_	2	3	5	0.6
Q8K0H5	0	1	1	1	1	1	0	0.000363595	0.000281411	0.000284893	0.000247706	0.000343551	0	0.303167	0.303167	0.303167	0.303167	0.303167	0	1	1	1	1	1	0	0.115	0.115	0.115	0.115	0.115	Transcription initiation factor TFIID subunit 10 OS=Mus musculus OX=10090 GN=Taf10 PE=1 SV=1	5	0_1_1_1_1_1_	2	3	5	0.6
Q8BVA4	0	0	2	0	1	1	0	0	0.00020621	0	9.07562e-05	0.000251745	0	0	0.0690548	0	0.0303861	0.0964782	0	0	2	0	1	2	0	0	0.029	0	0.013	0.04	Leiomodin-1 OS=Mus musculus OX=10090 GN=Lmod1 PE=1 SV=1	3	0_0_0_1_1_1_	2	3	5	0.6
Q7TPR4	0	0	2	0	0	3	0	0	0.000137551	0	0	0.000251886	0	0	0.0616956	0	0	0.0495424	0	0	2	0	0	3	0	0	0.026	0	0	0.021	Alpha-actinin-1 OS=Mus musculus OX=10090 GN=Actn1 PE=1 SV=1	2	0_0_0_0_1_1_	2	3	5	0.6
Q792Z1	1	1	0	2	0	1	0.000280652	0.00032221	0	0.000504933	0	0.000304448	0.161449	0.172195	0	0.30017	0	0.183042	1	1	0	2	0	1	0.065	0.069	0	0.114	0	0.073	Trypsin 10 OS=Mus musculus OX=10090 GN=Try10 PE=1 SV=1	4	1_1_1_0_1_0_	2	3	5	0.6
Q61696	1	0	1	1	1	1	0.000107707	0	9.5706e-05	9.68904e-05	8.42433e-05	0.00011684	0.0471286	0	0.0471286	0.0471286	0.0471286	0.0471286	1	0	1	1	1	1	0.02	0	0.02	0.02	0.02	0.02	Heat shock 70 kDa protein 1A OS=Mus musculus OX=10090 GN=Hspa1a PE=1 SV=2	5	1_0_1_1_1_1_	2	3	5	0.6
Q61081	0	0	2	2	1	0	0	0	0.000323734	0.00032774	0.00014248	0	0	0	0.142878	0.142878	0.109175	0	0	0	2	2	1	0	0	0	0.058	0.058	0.045	0	Hsp90 co-chaperone Cdc37 OS=Mus musculus OX=10090 GN=Cdc37 PE=1 SV=1	3	0_0_1_1_0_1_	2	3	5	0.6
Q4FZG7	1	0	1	0	1	2	0.000711756	0	0.000632449	0	0.0005567	0.00154421	0.297179	0	0.297179	0	0.297179	0.496236	1	0	1	0	1	2	0.113	0	0.113	0	0.113	0.175	Putative mitochondrial import inner membrane translocase subunit Tim8 A-B OS=Mus musculus OX=10090 GN=Timm8a2 PE=3 SV=1	4	1_0_0_1_1_1_	2	3	5	0.6
P97481	0	1	1	1	1	0	0	9.06908e-05	7.01917e-05	7.10603e-05	0.00012357	0	0	0.0209395	0.0209395	0.0209395	0.0209395	0	0	1	1	1	2	0	0	0.009	0.009	0.009	0.009	0	Endothelial PAS domain-containing protein 1 OS=Mus musculus OX=10090 GN=Epas1 PE=1 SV=2	4	0_1_1_1_0_1_	2	3	5	0.6
P70302	0	0	1	1	0	1	0	0	0.000179117	9.06668e-05	0	0.000218669	0	0	0.0423174	0.0423174	0	0.0423174	0	0	2	1	0	2	0	0	0.018	0.018	0	0.018	Stromal interaction molecule 1 OS=Mus musculus OX=10090 GN=Stim1 PE=1 SV=2	3	0_0_1_0_1_1_	2	3	5	0.6
P63017	1	0	1	1	1	1	0.000106874	0	9.49652e-05	9.61405e-05	8.35912e-05	0.000115935	0.0471286	0	0.0471286	0.0471286	0.0471286	0.0471286	1	0	1	1	1	1	0.02	0	0.02	0.02	0.02	0.02	Heat shock cognate 71 kDa protein OS=Mus musculus OX=10090 GN=Hspa8 PE=1 SV=1	5	1_0_1_1_1_1_	2	3	5	0.6
P45878	0	1	1	1	2	0	0	0.00056617	0.000438197	0.00044362	0.000771428	0	0	0.238797	0.238797	0.21899	0.238797	0	0	1	1	1	2	0	0	0.093	0.093	0.086	0.093	0	Peptidyl-prolyl cis-trans isomerase FKBP2 OS=Mus musculus OX=10090 GN=Fkbp2 PE=1 SV=1	4	0_1_1_1_0_1_	2	3	5	0.6
P42208	0	0	1	1	1	1	0	0	0.000339875	0.000172041	0.000149584	0.000207463	0	0	0.180321	0.180321	0.180321	0.180321	0	0	2	1	1	1	0	0	0.072	0.072	0.072	0.072	Septin-2 OS=Mus musculus OX=10090 GN=Septin2 PE=1 SV=2	4	0_0_1_1_1_1_	2	3	5	0.6
P17879	1	0	1	1	1	1	0.00010754	0	9.55569e-05	9.67395e-05	8.41121e-05	0.000116658	0.0471286	0	0.0471286	0.0471286	0.0471286	0.0471286	1	0	1	1	1	1	0.02	0	0.02	0.02	0.02	0.02	Heat shock 70 kDa protein 1B OS=Mus musculus OX=10090 GN=Hspa1b PE=1 SV=3	5	1_0_1_1_1_1_	2	3	5	0.6
P17156	1	0	1	1	1	1	0.000109069	0	9.69155e-05	9.81149e-05	8.5308e-05	0.000118316	0.0495424	0	0.0495424	0.0495424	0.0495424	0.0495424	1	0	1	1	1	1	0.021	0	0.021	0.021	0.021	0.021	Heat shock-related 70 kDa protein 2 OS=Mus musculus OX=10090 GN=Hspa2 PE=1 SV=2	5	1_0_1_1_1_1_	2	3	5	0.6
P16627	1	0	1	1	1	1	0.000107707	0	9.5706e-05	9.68904e-05	8.42433e-05	0.00011684	0.0471286	0	0.0471286	0.0471286	0.0471286	0.0471286	1	0	1	1	1	1	0.02	0	0.02	0.02	0.02	0.02	Heat shock 70 kDa protein 1-like OS=Mus musculus OX=10090 GN=Hspa1l PE=1 SV=4	5	1_0_1_1_1_1_	2	3	5	0.6
P09813	0	0	2	2	0	0	0	0	0.00120289	0.00182667	0	0	0	0	0.253141	0.253141	0	0	0	0	2	3	0	0	0	0	0.098	0.098	0	0	Apolipoprotein A-II OS=Mus musculus OX=10090 GN=Apoa2 PE=1 SV=2	2	0_0_1_0_0_1_	2	3	5	0.6
E9PY03	1	1	0	0	1	2	0.000519101	0.000595968	0	0	0.000406015	0.00112623	0.342765	0.342765	0	0	0.342765	0.651962	1	1	0	0	1	2	0.128	0.128	0	0	0.128	0.218	Thiosulfate sulfurtransferase (rhodanese)-like domain-containing 1 OS=Mus musculus OX=10090 GN=Tstd1 PE=1 SV=1	4	1_1_0_1_1_0_	2	3	5	0.6
Q9Z2A7	0	0	3	1	0	1	0	0	0.000369563	0.000124712	0	0.00015039	0	0	0.213389	0.122018	0	0.122018	0	0	3	1	0	1	0	0	0.084	0.05	0	0.05	Diacylglycerol O-acyltransferase 1 OS=Mus musculus OX=10090 GN=Dgat1 PE=1 SV=1	3	0_0_1_0_1_1_	3	2	5	0.4
Q9JKB3	0	1	2	1	1	0	0	0.000219567	0.000339875	0.000172041	0.000149584	0	0	0.333522	0.503142	0.129796	0.333522	0	0	1	2	1	1	0	0	0.125	0.177	0.053	0.125	0	Y-box-binding protein 3 OS=Mus musculus OX=10090 GN=Ybx3 PE=1 SV=2	4	0_1_1_1_0_1_	3	2	5	0.4
Q9DAS9	1	1	1	1	1	0	0.000958894	0.00110089	0.000852049	0.000862594	0.000749999	0	0.422329	0.422329	0.422329	0.422329	0.422329	0	1	1	1	1	1	0	0.153	0.153	0.153	0.153	0.153	0	Guanine nucleotide-binding protein G(I)/G(S)/G(O) subunit gamma-12 OS=Mus musculus OX=10090 GN=Gng12 PE=1 SV=3	5	1_1_1_1_0_1_	3	2	5	0.4
Q8K4G1	1	1	1	1	1	0	4.14408e-05	4.75773e-05	3.68232e-05	3.7279e-05	3.24129e-05	0	0.0162487	0.0162487	0.0162487	0.0162487	0.0162487	0	1	1	1	1	1	0	0.007	0.007	0.007	0.007	0.007	0	Latent-transforming growth factor beta-binding protein 4 OS=Mus musculus OX=10090 GN=Ltbp4 PE=1 SV=2	5	1_1_1_1_0_1_	3	2	5	0.4
Q8BTE0	1	0	1	0	1	1	0.0013277	0	0.00058988	0	0.00051923	0.000720136	0.778279	0	0.778279	0	0.778279	0.778279	2	0	1	0	1	1	0.25	0	0.25	0	0.25	0.25	Succinate dehydrogenase assembly factor 4, mitochondrial OS=Mus musculus OX=10090 GN=Sdhaf4 PE=3 SV=2	4	1_0_0_1_1_1_	3	2	5	0.4
Q62241	1	1	1	0	1	1	0.000434216	0.000498514	0.000385833	0	0.000339622	0.000471032	0.297179	0.297179	0.297179	0	0.297179	0.297179	1	1	1	0	1	1	0.113	0.113	0.113	0	0.113	0.113	U1 small nuclear ribonucleoprotein C OS=Mus musculus OX=10090 GN=Snrpc PE=1 SV=1	5	1_1_0_1_1_1_	3	2	5	0.4
Q05144	1	1	1	0	1	1	0.000359585	0.000412832	0.000319518	0	0.00028125	0.000390074	0.127197	0.127197	0.127197	0	0.127197	0.127197	1	1	1	0	1	1	0.052	0.052	0.052	0	0.052	0.052	Ras-related C3 botulinum toxin substrate 2 OS=Mus musculus OX=10090 GN=Rac2 PE=1 SV=1	5	1_1_0_1_1_1_	3	2	5	0.4
P63001	1	1	1	0	1	1	0.000359585	0.000412832	0.000319518	0	0.00028125	0.000390074	0.127197	0.127197	0.127197	0	0.127197	0.127197	1	1	1	0	1	1	0.052	0.052	0.052	0	0.052	0.052	Ras-related C3 botulinum toxin substrate 1 OS=Mus musculus OX=10090 GN=Rac1 PE=1 SV=1	5	1_1_0_1_1_1_	3	2	5	0.4
P60764	1	1	1	0	1	1	0.000359585	0.000412832	0.000319518	0	0.00028125	0.000390074	0.127197	0.127197	0.127197	0	0.127197	0.127197	1	1	1	0	1	1	0.052	0.052	0.052	0	0.052	0.052	Ras-related C3 botulinum toxin substrate 3 OS=Mus musculus OX=10090 GN=Rac3 PE=1 SV=1	5	1_1_0_1_1_1_	3	2	5	0.4
P58774	1	1	1	0	0	2	0.0002431	0.000279098	0.000216012	0	0	0.000527423	0.0939563	0.0939563	0.0939563	0	0	0.285287	1	1	1	0	0	2	0.039	0.039	0.039	0	0	0.109	Tropomyosin beta chain OS=Mus musculus OX=10090 GN=Tpm2 PE=1 SV=1	4	1_1_0_0_1_1_	3	2	5	0.4
P49312	1	0	2	0	1	1	0.000215751	0	0.000383422	0	0.00016875	0.000234044	0.153453	0	0.122018	0	0.122018	0.122018	1	0	2	0	1	1	0.062	0	0.05	0	0.05	0.05	Heterogeneous nuclear ribonucleoprotein A1 OS=Mus musculus OX=10090 GN=Hnrnpa1 PE=1 SV=2	4	1_0_0_1_1_1_	3	2	5	0.4
P13020	2	0	1	1	0	1	0.000177027	0	7.86507e-05	7.9624e-05	0	9.60181e-05	0.124605	0	0.0399202	0.0399202	0	0.0399202	2	0	1	1	0	1	0.051	0	0.017	0.017	0	0.017	Gelsolin OS=Mus musculus OX=10090 GN=Gsn PE=1 SV=3	4	1_0_1_0_1_1_	3	2	5	0.4
P06467	0	1	2	1	1	0	0	0.000558195	0.00086405	0.000437371	0.000380281	0	0	0.156112	0.156112	0.156112	0.156112	0	0	1	2	1	1	0	0	0.063	0.063	0.063	0.063	0	Hemoglobin subunit zeta OS=Mus musculus OX=10090 GN=Hbz PE=2 SV=2	4	0_1_1_1_0_1_	3	2	5	0.4
O54782	0	1	1	0	1	0	0	0.000155724	0.000120526	0	5.30451e-05	0	0	0.0209395	0.0209395	0	0.0209395	0	0	2	2	0	1	0	0	0.009	0.009	0	0.009	0	Epididymis-specific alpha-mannosidase OS=Mus musculus OX=10090 GN=Man2b2 PE=1 SV=2	3	0_1_0_1_0_1_	4	1	5	0.2
Q8R4U7	0	0	0	4	0	0	0	0	0	0.00023261	0	0	0	0	0	0.1324	0	0	0	0	0	4	0	0	0	0	0	0.054	0	0	Leucine zipper protein 1 OS=Mus musculus OX=10090 GN=Luzp1 PE=1 SV=2	1	0_0_1_0_0_0_	0	4	4	1
Q5FWK3	0	0	0	3	0	1	0	0	0	0.00042442	0	0.000170602	0	0	0	0.193988	0	0.0990058	0	0	0	3	0	1	0	0	0	0.077	0	0.041	Rho GTPase-activating protein 1 OS=Mus musculus OX=10090 GN=Arhgap1 PE=1 SV=1	2	0_0_1_0_1_0_	0	4	4	1
Q3UW53	0	0	0	1	1	2	0	0	0	6.70699e-05	5.83153e-05	0.000161758	0	0	0	0.0592537	0.0592537	0.0592537	0	0	0	1	1	2	0	0	0	0.025	0.025	0.025	Protein Niban 1 OS=Mus musculus OX=10090 GN=Niban1 PE=1 SV=2	3	0_0_1_1_1_0_	0	4	4	1
Q3UPL0	0	0	0	3	0	0	0	0	0	0.000201973	0	0	0	0	0	0.0764652	0	0	0	0	0	4	0	0	0	0	0	0.032	0	0	Protein transport protein Sec31A OS=Mus musculus OX=10090 GN=Sec31a PE=1 SV=2	1	0_0_1_0_0_0_	0	4	4	1
P59242	0	0	0	4	0	0	0	0	0	0.000208587	0	0	0	0	0	0.114295	0	0	0	0	0	4	0	0	0	0	0	0.047	0	0	Cingulin OS=Mus musculus OX=10090 GN=Cgn PE=1 SV=1	1	0_0_1_0_0_0_	0	4	4	1
P27784	0	0	0	1	3	0	0	0	0	0.000535403	0.00139655	0	0	0	0	0.244515	0.548817	0	0	0	0	1	3	0	0	0	0	0.095	0.19	0	C-C motif chemokine 6 OS=Mus musculus OX=10090 GN=Ccl6 PE=1 SV=1	2	0_0_1_1_0_0_	0	4	4	1
O88456	0	0	0	3	0	1	0	0	0	0.000695225	0	0.000279456	0	0	0	0.156112	0	0.137627	0	0	0	3	0	1	0	0	0	0.063	0	0.056	Calpain small subunit 1 OS=Mus musculus OX=10090 GN=Capns1 PE=1 SV=2	2	0_0_1_0_1_0_	0	4	4	1
A2ADY9	0	0	0	3	1	0	0	0	0	0.000466968	0.000135338	0	0	0	0	0.342765	0.104079	0	0	0	0	3	1	0	0	0	0	0.128	0.043	0	Protein DDI1 homolog 2 OS=Mus musculus OX=10090 GN=Ddi2 PE=1 SV=1	2	0_0_1_1_0_0_	0	4	4	1
Q9WV32	1	0	0	1	0	2	0.000185592	0	0	0.000166954	0	0.000402657	0.0839269	0	0	0.116863	0	0.210598	1	0	0	1	0	2	0.035	0	0	0.048	0	0.083	Actin-related protein 2/3 complex subunit 1B OS=Mus musculus OX=10090 GN=Arpc1b PE=1 SV=4	3	1_0_1_0_1_0_	1	3	4	0.75
Q9QZS3	0	0	1	1	1	1	0	0	9.39472e-05	9.51099e-05	8.26952e-05	0.000114692	0	0	0.0543869	0.0543869	0.0543869	0.0543869	0	0	1	1	1	1	0	0	0.023	0.023	0.023	0.023	Protein numb homolog OS=Mus musculus OX=10090 GN=Numb PE=1 SV=1	4	0_0_1_1_1_1_	1	3	4	0.75
Q9QYJ0	0	0	1	1	1	1	0	0	0.000148902	0.000150745	0.000131068	0.000181782	0	0	0.0864257	0.0864257	0.0864257	0.0864257	0	0	1	1	1	1	0	0	0.036	0.036	0.036	0.036	DnaJ homolog subfamily A member 2 OS=Mus musculus OX=10090 GN=Dnaja2 PE=1 SV=1	4	0_0_1_1_1_1_	1	3	4	0.75
Q9JM62	0	0	1	1	1	1	0	0	0.000305212	0.000308989	0.000268656	0.000372608	0	0	0.122018	0.122018	0.122018	0.122018	0	0	1	1	1	1	0	0	0.05	0.05	0.05	0.05	Receptor expression-enhancing protein 6 OS=Mus musculus OX=10090 GN=Reep6 PE=1 SV=1	4	0_0_1_1_1_1_	1	3	4	0.75
Q9JKR6	0	0	1	2	0	0	0	0	6.14089e-05	0.000186507	0	0	0	0	0.0543869	0.0889301	0	0	0	0	1	3	0	0	0	0	0.023	0.037	0	0	Hypoxia up-regulated protein 1 OS=Mus musculus OX=10090 GN=Hyou1 PE=1 SV=1	2	0_0_1_0_0_1_	1	3	4	0.75
Q9EPU0	0	0	1	1	1	1	0	0	5.45796e-05	5.52551e-05	4.80427e-05	6.66318e-05	0	0	0.023293	0.0280163	0.023293	0.023293	0	0	1	1	1	1	0	0	0.01	0.012	0.01	0.01	Regulator of nonsense transcripts 1 OS=Mus musculus OX=10090 GN=Upf1 PE=1 SV=2	4	0_0_1_1_1_1_	1	3	4	0.75
Q9DC28	0	0	1	1	1	1	0	0	0.000147825	0.000149655	0.00013012	0.000180468	0	0	0.081434	0.081434	0.081434	0.081434	0	0	1	1	1	1	0	0	0.034	0.034	0.034	0.034	Casein kinase I isoform delta OS=Mus musculus OX=10090 GN=Csnk1d PE=1 SV=2	4	0_0_1_1_1_1_	1	3	4	0.75
Q9D8S3	0	0	1	2	1	0	0	0	0.000117299	0.000237502	0.00010325	0	0	0	0.0789467	0.1324	0.0495424	0	0	0	1	2	1	0	0	0	0.033	0.054	0.021	0	ADP-ribosylation factor GTPase-activating protein 3 OS=Mus musculus OX=10090 GN=Arfgap3 PE=1 SV=2	3	0_0_1_1_0_1_	1	3	4	0.75
Q9D1L9	0	0	1	1	1	1	0	0	0.000674149	0.000682492	0.000593406	0.000823012	0	0	0.659587	0.659587	0.659587	0.659587	0	0	1	1	1	1	0	0	0.22	0.22	0.22	0.22	Ragulator complex protein LAMTOR5 OS=Mus musculus OX=10090 GN=Lamtor5 PE=1 SV=1	4	0_0_1_1_1_1_	1	3	4	0.75
Q9D0A3	0	0	1	3	0	0	0	0	0.000271449	0.000824426	0	0	0	0	0.0839269	0.386756	0	0	0	0	1	3	0	0	0	0	0.035	0.142	0	0	Arpin OS=Mus musculus OX=10090 GN=Arpin PE=1 SV=1	2	0_0_1_0_0_1_	1	3	4	0.75
Q99LX0	1	0	0	0	2	1	0.000365293	0	0	0	0.000571428	0.000396265	0.216186	0	0	0	0.216186	0.216186	1	0	0	0	2	1	0.085	0	0	0	0.085	0.085	Parkinson disease protein 7 homolog OS=Mus musculus OX=10090 GN=Park7 PE=1 SV=1	3	1_0_0_1_1_0_	1	3	4	0.75
Q91Y97	0	0	1	1	1	1	0	0	0.000168537	0.000170623	0.000148352	0.000205753	0	0	0.0864257	0.0519619	0.0864257	0.0864257	0	0	1	1	1	1	0	0	0.036	0.022	0.036	0.036	Fructose-bisphosphate aldolase B OS=Mus musculus OX=10090 GN=Aldob PE=1 SV=3	4	0_0_1_1_1_1_	1	3	4	0.75
Q91V92	0	0	1	2	1	0	0	0	5.62305e-05	0.000113853	4.94958e-05	0	0	0	0.0375284	0.0375284	0.0375284	0	0	0	1	2	1	0	0	0	0.016	0.016	0.016	0	ATP-citrate synthase OS=Mus musculus OX=10090 GN=Acly PE=1 SV=1	3	0_0_1_1_0_1_	1	3	4	0.75
Q8K394	0	0	1	1	1	1	0	0	5.43861e-05	5.50592e-05	4.78723e-05	6.63955e-05	0	0	0.0375284	0.0375284	0.0375284	0.0375284	0	0	1	1	1	1	0	0	0.016	0.016	0.016	0.016	Inactive phospholipase C-like protein 2 OS=Mus musculus OX=10090 GN=Plcl2 PE=1 SV=2	4	0_0_1_1_1_1_	1	3	4	0.75
Q8CI08	0	0	1	1	1	1	0	0	0.00010559	0.000106896	9.29431e-05	0.000128906	0	0	0.0690548	0.0690548	0.0690548	0.0690548	0	0	1	1	1	1	0	0	0.029	0.029	0.029	0.029	SLAIN motif-containing protein 2 OS=Mus musculus OX=10090 GN=Slain2 PE=1 SV=2	4	0_0_1_1_1_1_	1	3	4	0.75
Q8C6J9	1	0	0	0	1	1	8.00004e-05	0	0	0	0.000125145	8.67835e-05	0.0185914	0	0	0	0.0185914	0.0185914	1	0	0	0	2	1	0.008	0	0	0	0.008	0.008	NACHT, LRR and PYD domains-containing protein 4B OS=Mus musculus OX=10090 GN=Nlrp4b PE=2 SV=1	3	1_0_0_1_1_0_	1	3	4	0.75
Q8BHL8	0	0	1	2	1	0	0	0	0.000226375	0.000458352	0.000199262	0	0	0	0.216186	0.358313	0.216186	0	0	0	1	2	1	0	0	0	0.085	0.133	0.085	0	Proteasome inhibitor PI31 subunit OS=Mus musculus OX=10090 GN=Psmf1 PE=1 SV=1	3	0_0_1_1_0_1_	1	3	4	0.75
Q8BH43	0	0	1	3	0	0	0	0	0.000123436	0.00037489	0	0	0	0	0.0471286	0.202264	0	0	0	0	1	3	0	0	0	0	0.02	0.08	0	0	Actin-binding protein WASF2 OS=Mus musculus OX=10090 GN=Wasf2 PE=1 SV=1	2	0_0_1_0_0_1_	1	3	4	0.75
Q7M6Y3	0	0	1	2	0	1	0	0	9.29508e-05	0.000188202	0	0.000113476	0	0	0.0399202	0.106624	0	0.0399202	0	0	1	2	0	1	0	0	0.017	0.044	0	0.017	Phosphatidylinositol-binding clathrin assembly protein OS=Mus musculus OX=10090 GN=Picalm PE=1 SV=1	3	0_0_1_0_1_1_	1	3	4	0.75
Q6PEV3	0	0	1	3	0	0	0	0	0.000139426	0.000423455	0	0	0	0	0.0764652	0.3122	0	0	0	0	1	3	0	0	0	0	0.032	0.118	0	0	WAS/WASL-interacting protein family member 2 OS=Mus musculus OX=10090 GN=Wipf2 PE=1 SV=1	2	0_0_1_0_0_1_	1	3	4	0.75
Q68FL4	0	0	1	2	1	0	0	0	0.000100078	0.000202632	8.80913e-05	0	0	0	0.0690548	0.16681	0.0690548	0	0	0	1	2	1	0	0	0	0.029	0.067	0.029	0	Putative adenosylhomocysteinase 3 OS=Mus musculus OX=10090 GN=Ahcyl2 PE=1 SV=1	3	0_0_1_1_0_1_	1	3	4	0.75
Q62448	0	0	1	2	0	1	0	0	6.77125e-05	0.000137101	0	8.26646e-05	0	0	0.0256519	0.0839269	0	0.0616956	0	0	1	2	0	1	0	0	0.011	0.035	0	0.026	Eukaryotic translation initiation factor 4 gamma 2 OS=Mus musculus OX=10090 GN=Eif4g2 PE=1 SV=2	3	0_0_1_0_1_1_	1	3	4	0.75
Q62273	0	0	1	1	0	1	0	0	8.30142e-05	8.40416e-05	0	0.00020269	0	0	0.0616956	0.0616956	0	0.0616956	0	0	1	1	0	2	0	0	0.026	0.026	0	0.026	Sulfate transporter OS=Mus musculus OX=10090 GN=Slc26a2 PE=1 SV=1	3	0_0_1_0_1_1_	1	3	4	0.75
Q62261	0	0	1	1	0	1	0	0	2.59617e-05	2.6283e-05	0	6.3389e-05	0	0	0.0139114	0.0139114	0	0.0139114	0	0	1	1	0	2	0	0	0.006	0.006	0	0.006	Spectrin beta chain, non-erythrocytic 1 OS=Mus musculus OX=10090 GN=Sptbn1 PE=1 SV=2	3	0_0_1_0_1_1_	1	3	4	0.75
Q61165	0	0	1	1	1	1	0	0	7.4814e-05	7.57399e-05	6.58536e-05	9.13343e-05	0	0	0.0839269	0.0303861	0.0839269	0.0839269	0	0	1	1	1	1	0	0	0.035	0.013	0.035	0.035	Sodium/hydrogen exchanger 1 OS=Mus musculus OX=10090 GN=Slc9a1 PE=1 SV=1	4	0_0_1_1_1_1_	1	3	4	0.75
Q5NBX1	0	0	1	2	0	0	0	0	4.58845e-05	0.000139357	0	0	0	0	0.0303861	0.0715193	0	0	0	0	1	3	0	0	0	0	0.013	0.03	0	0	Protein cordon-bleu OS=Mus musculus OX=10090 GN=Cobl PE=1 SV=1	2	0_0_1_0_0_1_	1	3	4	0.75
Q04857	0	0	1	0	0	3	0	0	5.98512e-05	0	0	0.000219202	0	0	0.0209395	0	0	0.0616956	0	0	1	0	0	3	0	0	0.009	0	0	0.026	Collagen alpha-1(VI) chain OS=Mus musculus OX=10090 GN=Col6a1 PE=1 SV=1	2	0_0_0_0_1_1_	1	3	4	0.75
Q02053	0	0	1	2	0	1	0	0	5.79844e-05	0.000117404	0	7.07884e-05	0	0	0.023293	0.0568175	0	0.0303861	0	0	1	2	0	1	0	0	0.01	0.024	0	0.013	Ubiquitin-like modifier-activating enzyme 1 OS=Mus musculus OX=10090 GN=Uba1 PE=1 SV=1	3	0_0_1_0_1_1_	1	3	4	0.75
P57774	0	1	0	0	3	0	0	0.000817152	0	0	0.0016701	0	0	0.207814	0	0	1.18776	0	0	1	0	0	3	0	0	0.082	0	0	0.34	0	Pro-neuropeptide Y OS=Mus musculus OX=10090 GN=Npy PE=1 SV=2	2	0_1_0_1_0_0_	1	3	4	0.75
P57722	0	0	1	3	0	0	0	0	0.000165357	0.000502211	0	0	0	0	0.0715193	0.321296	0	0	0	0	1	3	0	0	0	0	0.03	0.121	0	0	Poly(rC)-binding protein 3 OS=Mus musculus OX=10090 GN=Pcbp3 PE=1 SV=3	2	0_0_1_0_0_1_	1	3	4	0.75
P17225	0	0	1	2	0	1	0	0	0.000116409	0.000235699	0	0.000142114	0	0	0.135011	0.227439	0	0.124605	0	0	1	2	0	1	0	0	0.055	0.089	0	0.051	Polypyrimidine tract-binding protein 1 OS=Mus musculus OX=10090 GN=Ptbp1 PE=1 SV=2	3	0_0_1_0_1_1_	1	3	4	0.75
P02798	0	0	1	1	1	1	0	0	0.0010057	0.00101814	0.000885245	0.00122777	0	0	0.573983	0.573983	0.573983	0.573983	0	0	1	1	1	1	0	0	0.197	0.197	0.197	0.197	Metallothionein-2 OS=Mus musculus OX=10090 GN=Mt2 PE=1 SV=2	4	0_0_1_1_1_1_	1	3	4	0.75
O35955	0	0	1	3	0	0	0	0	0.000224716	0.000682492	0	0	0	0	0.0964782	0.377209	0	0	0	0	1	3	0	0	0	0	0.04	0.139	0	0	Proteasome subunit beta type-10 OS=Mus musculus OX=10090 GN=Psmb10 PE=1 SV=1	2	0_0_1_0_0_1_	1	3	4	0.75
O09044	0	0	1	1	1	1	0	0	0.000292131	0.000295746	0.000257143	0.000356639	0	0	0.16681	0.16681	0.16681	0.16681	0	0	1	1	1	1	0	0	0.067	0.067	0.067	0.067	Synaptosomal-associated protein 23 OS=Mus musculus OX=10090 GN=Snap23 PE=1 SV=1	4	0_0_1_1_1_1_	1	3	4	0.75
G5E8V9	0	0	1	2	1	0	0	0	0.000164471	0.000333012	0.000144772	0	0	0	0.104079	0.104079	0.104079	0	0	0	1	2	1	0	0	0	0.043	0.043	0.043	0	Arfaptin-1 OS=Mus musculus OX=10090 GN=Arfip1 PE=1 SV=1	3	0_0_1_1_0_1_	1	3	4	0.75
A0A286YCV9	0	0	1	1	0	2	0	0	3.32147e-05	3.36257e-05	0	8.10981e-05	0	0	0.0162487	0.0162487	0	0.0616956	0	0	1	1	0	2	0	0	0.007	0.007	0	0.026	Kinesin family member 13B OS=Mus musculus OX=10090 GN=Kif13b PE=1 SV=1	3	0_0_1_0_1_1_	1	3	4	0.75
Q9Z0F7	1	0	1	0	1	1	0.000561304	0	0.00049876	0	0.000439024	0.000608895	0.348963	0	0.276439	0	0.276439	0.276439	1	0	1	0	1	1	0.13	0	0.106	0	0.106	0.106	Gamma-synuclein OS=Mus musculus OX=10090 GN=Sncg PE=1 SV=1	4	1_0_0_1_1_1_	2	2	4	0.5
Q9QY76	0	0	2	1	0	1	0	0	0.000504918	0.000255583	0	0.000308206	0	0	0.129796	0.119438	0	0.119438	0	0	2	1	0	1	0	0	0.053	0.049	0	0.049	Vesicle-associated membrane protein-associated protein B OS=Mus musculus OX=10090 GN=Vapb PE=1 SV=3	3	0_0_1_0_1_1_	2	2	4	0.5
Q9CRC6	2	0	0	0	1	1	0.00131506	0	0	0	0.000514285	0.000713277	0.931968	0	0	0	0.330454	0.330454	2	0	0	0	1	1	0.286	0	0	0	0.124	0.124	BLOC-1-related complex subunit 7 OS=Mus musculus OX=10090 GN=Borcs7 PE=1 SV=1	3	1_0_0_1_1_0_	2	2	4	0.5
Q99JP4	1	1	0	0	2	0	0.00081224	0.000932515	0	0	0.00127059	0	0.383566	0.34586	0	0	0.383566	0	1	1	0	0	2	0	0.141	0.129	0	0	0.141	0	Anaphase-promoting complex subunit CDC26 OS=Mus musculus OX=10090 GN=Cdc26 PE=1 SV=1	3	1_1_0_1_0_0_	2	2	4	0.5
Q91XV3	0	1	1	1	1	0	0	0.000350725	0.000271449	0.000274809	0.000238938	0	0	0.370882	0.370882	0.370882	0.370882	0	0	1	1	1	1	0	0	0.137	0.137	0.137	0.137	0	Brain acid soluble protein 1 OS=Mus musculus OX=10090 GN=Basp1 PE=1 SV=3	4	0_1_1_1_0_1_	2	2	4	0.5
Q8BJF9	0	0	2	1	1	0	0	0	0.000576033	0.000291581	0.000253521	0	0	0	0.25603	0.114295	0.114295	0	0	0	2	1	1	0	0	0	0.099	0.047	0.047	0	Charged multivesicular body protein 2b OS=Mus musculus OX=10090 GN=Chmp2b PE=1 SV=1	3	0_0_1_1_0_1_	2	2	4	0.5
Q80VJ2	0	0	2	1	0	1	0	0	0.000557705	0.000282303	0	0.000340428	0	0	0.489361	0.207814	0	0.233105	0	0	2	1	0	1	0	0	0.173	0.082	0	0.091	Steroid receptor RNA activator 1 OS=Mus musculus OX=10090 GN=Sra1 PE=1 SV=4	3	0_0_1_0_1_1_	2	2	4	0.5
Q62188	0	0	2	1	1	0	0	0	0.000215254	0.000108959	9.47368e-05	0	0	0	0.0839269	0.0495424	0.0495424	0	0	0	2	1	1	0	0	0	0.035	0.021	0.021	0	Dihydropyrimidinase-related protein 3 OS=Mus musculus OX=10090 GN=Dpysl3 PE=1 SV=1	3	0_0_1_1_0_1_	2	2	4	0.5
Q5PR69	0	0	2	2	0	0	0	0	0.000101653	0.000102911	0	0	0	0	0.0690548	0.0495424	0	0	0	0	2	2	0	0	0	0	0.029	0.021	0	0	Capping protein-inhibiting regulator of actin dynamics OS=Mus musculus OX=10090 GN=Cracd PE=1 SV=3	2	0_0_1_0_0_1_	2	2	4	0.5
Q3THE2	0	1	1	1	0	1	0	0.000460836	0.000356672	0.000361086	0	0.000435431	0	0.142878	0.142878	0.142878	0	0.142878	0	1	1	1	0	1	0	0.058	0.058	0.058	0	0.058	Myosin regulatory light chain 12B OS=Mus musculus OX=10090 GN=Myl12b PE=1 SV=2	4	0_1_1_0_1_1_	2	2	4	0.5
Q01768	1	0	1	1	0	1	0.000454213	0	0.000403602	0.000408597	0	0.000492725	0.199499	0	0.199499	0.199499	0	0.199499	1	0	1	1	0	1	0.079	0	0.079	0.079	0	0.079	Nucleoside diphosphate kinase B OS=Mus musculus OX=10090 GN=Nme2 PE=1 SV=1	4	1_0_1_0_1_1_	2	2	4	0.5
P97493	1	0	1	0	1	1	0.000415906	0	0.000369563	0	0.000325301	0.000451169	0.213389	0	0.213389	0	0.213389	0.213389	1	0	1	0	1	1	0.084	0	0.084	0	0.084	0.084	Thioredoxin, mitochondrial OS=Mus musculus OX=10090 GN=Txn2 PE=1 SV=1	4	1_0_0_1_1_1_	2	2	4	0.5
P46425	1	0	1	0	1	1	0.000328764	0	0.000292131	0	0.000257143	0.000356639	0.191242	0	0.191242	0	0.191242	0.191242	1	0	1	0	1	1	0.076	0	0.076	0	0.076	0.076	Glutathione S-transferase P 2 OS=Mus musculus OX=10090 GN=Gstp2 PE=1 SV=2	4	1_0_0_1_1_1_	2	2	4	0.5
P38647	0	1	1	0	1	1	0	0.000116736	9.03498e-05	0	7.95287e-05	0.000110301	0	0.0495424	0.0495424	0	0.0495424	0.0495424	0	1	1	0	1	1	0	0.021	0.021	0	0.021	0.021	Stress-70 protein, mitochondrial OS=Mus musculus OX=10090 GN=Hspa9 PE=1 SV=3	4	0_1_0_1_1_1_	2	2	4	0.5
P16546	0	0	2	1	0	1	0	0	4.96339e-05	2.51241e-05	0	3.0297e-05	0	0	0.0256519	0.0115795	0	0.0115795	0	0	2	1	0	1	0	0	0.011	0.005	0	0.005	Spectrin alpha chain, non-erythrocytic 1 OS=Mus musculus OX=10090 GN=Sptan1 PE=1 SV=4	3	0_0_1_0_1_1_	2	2	4	0.5
P15532	1	0	1	1	0	1	0.000454213	0	0.000403602	0.000408597	0	0.000492725	0.199499	0	0.199499	0.199499	0	0.199499	1	0	1	1	0	1	0.079	0	0.079	0.079	0	0.079	Nucleoside diphosphate kinase A OS=Mus musculus OX=10090 GN=Nme1 PE=1 SV=1	4	1_0_1_0_1_1_	2	2	4	0.5
P12961	1	0	1	1	1	0	0.000325662	0	0.000289375	0.000292956	0.000254717	0	0.101539	0	0.101539	0.101539	0.101539	0	1	0	1	1	1	0	0.042	0	0.042	0.042	0.042	0	Neuroendocrine protein 7B2 OS=Mus musculus OX=10090 GN=Scg5 PE=1 SV=1	4	1_0_1_1_0_1_	2	2	4	0.5
P0CG14	0	2	0	0	2	0	0	0.000297425	0	0	0.000202626	0	0	0.109175	0	0	0.081434	0	0	2	0	0	2	0	0	0.045	0	0	0.034	0	Decreased expression in renal and prostate cancer protein OS=Mus musculus OX=10090 GN=Derpc PE=1 SV=1	2	0_1_0_1_0_0_	2	2	4	0.5
P00342	1	0	1	0	1	1	0.000207953	0	0.000184782	0	0.00016265	0.000225585	0.0641431	0	0.0641431	0	0.0641431	0.0641431	1	0	1	0	1	1	0.027	0	0.027	0	0.027	0.027	L-lactate dehydrogenase C chain OS=Mus musculus OX=10090 GN=Ldhc PE=1 SV=2	4	1_0_0_1_1_1_	2	2	4	0.5
E9PVG8	0	0	1	1	1	0	0	0	4.75378e-05	2.40631e-05	2.09221e-05	0	0	0	0.00693166	0.00693166	0.00693166	0	0	0	2	1	1	0	0	0	0.003	0.003	0.003	0	RIKEN cDNA 9530053A07 gene OS=Mus musculus OX=10090 GN=9530053A07Rik PE=1 SV=1	3	0_0_1_1_0_1_	2	2	4	0.5
A6ZI46	1	0	1	1	0	1	0.000164774	0	0.000146414	0.000148226	0	0.000178745	0.0616956	0	0.0616956	0.0616956	0	0.0616956	1	0	1	1	0	1	0.026	0	0.026	0.026	0	0.026	Fructose-bisphosphate aldolase OS=Mus musculus OX=10090 GN=Aldoart1 PE=1 SV=1	4	1_0_1_0_1_1_	2	2	4	0.5
Q9R1P4	1	1	1	1	0	0	0.000262511	0.000301383	0.000233261	0.000236147	0	0	0.14025	0.14025	0.14025	0.191242	0	0	1	1	1	1	0	0	0.057	0.057	0.057	0.076	0	0	Proteasome subunit alpha type-1 OS=Mus musculus OX=10090 GN=Psma1 PE=1 SV=1	4	1_1_1_0_0_1_	3	1	4	0.25
Q9ET47	0	1	1	0	1	0	0	9.10032e-05	0.000140867	0	6.19976e-05	0	0	0.0789467	0.0789467	0	0.0789467	0	0	1	2	0	1	0	0	0.033	0.033	0	0.033	0	Espin OS=Mus musculus OX=10090 GN=Espn PE=1 SV=2	3	0_1_0_1_0_1_	3	1	4	0.25
Q9DCX2	2	0	1	0	0	1	0.000857645	0	0.00038104	0	0	0.000465181	0.513561	0	0.276439	0	0	0.188502	2	0	1	0	0	1	0.18	0	0.106	0	0	0.075	ATP synthase subunit d, mitochondrial OS=Mus musculus OX=10090 GN=Atp5pd PE=1 SV=3	3	1_0_0_0_1_1_	3	1	4	0.25
Q9D1T5	1	1	1	1	0	0	0.000565905	0.000649703	0.000502849	0.000509072	0	0	0.603245	0.603245	0.603245	0.485936	0	0	1	1	1	1	0	0	0.205	0.205	0.205	0.172	0	0	Proline-rich protein 15 OS=Mus musculus OX=10090 GN=Prr15 PE=1 SV=1	4	1_1_1_0_0_1_	3	1	4	0.25
Q8C2Q3	0	0	3	0	1	0	0	0	0.000275101	0	8.07174e-05	0	0	0	0.124605	0	0.0423174	0	0	0	3	0	1	0	0	0	0.051	0	0.018	0	RNA-binding protein 14 OS=Mus musculus OX=10090 GN=Rbm14 PE=1 SV=1	2	0_0_0_1_0_1_	3	1	4	0.25
Q6ZQ18	0	1	1	1	0	0	0	9.70181e-05	0.000150178	7.60181e-05	0	0	0	0.0399202	0.0399202	0.0399202	0	0	0	1	2	1	0	0	0	0.017	0.017	0.017	0	0	Protein EFR3 homolog B OS=Mus musculus OX=10090 GN=Efr3b PE=1 SV=2	3	0_1_1_0_0_1_	3	1	4	0.25
Q61908	1	1	1	0	0	1	0.0010153	0.00116564	0.000902169	0	0	0.00110138	0.452112	0.355189	0.355189	0	0	0.452112	1	1	1	0	0	1	0.162	0.132	0.132	0	0	0.162	Cx9C motif-containing protein 4 OS=Mus musculus OX=10090 GN=Cmc4 PE=2 SV=1	4	1_1_0_0_1_1_	3	1	4	0.25
P97821	1	1	1	0	1	0	0.000149438	0.000171567	0.000132787	0	0.000116883	0	0.0399202	0.0399202	0.0399202	0	0.0399202	0	1	1	1	0	1	0	0.017	0.017	0.017	0	0.017	0	Dipeptidyl peptidase 1 OS=Mus musculus OX=10090 GN=Ctsc PE=1 SV=1	4	1_1_0_1_0_1_	3	1	4	0.25
Q80XQ8	1	1	1	0	0	0	0.000355878	0.000817152	0.000316224	0	0	0	0.393157	0.393157	0.393157	0	0	0	1	2	1	0	0	0	0.144	0.144	0.144	0	0	0	Myelin-associated neurite-outgrowth inhibitor OS=Mus musculus OX=10090 GN=Fam168b PE=1 SV=1	3	1_1_0_0_0_1_	4	0	4	0
P16110	3	1	0	0	0	0	0.00078455	0.000300241	0	0	0	0	0.233105	0.101539	0	0	0	0	3	1	0	0	0	0	0.091	0.042	0	0	0	0	Galectin-3 OS=Mus musculus OX=10090 GN=Lgals3 PE=1 SV=3	2	1_1_0_0_0_0_	4	0	4	0
P11087	1	1	2	0	0	0	4.75157e-05	5.45518e-05	8.44426e-05	0	0	0	0.0280163	0.0351422	0.0495424	0	0	0	1	1	2	0	0	0	0.012	0.015	0.021	0	0	0	Collagen alpha-1(I) chain OS=Mus musculus OX=10090 GN=Col1a1 PE=1 SV=4	3	1_1_0_0_0_1_	4	0	4	0
Q9Z2D3	0	0	0	3	0	0	0	0	0	0.000363907	0	0	0	0	0	0.124605	0	0	0	0	0	3	0	0	0	0	0	0.051	0	0	Gasdermin-E OS=Mus musculus OX=10090 GN=Gsdme PE=1 SV=1	1	0_0_1_0_0_0_	0	3	3	1
Q9QZQ1	0	0	0	3	0	0	0	0	0	0.000102374	0	0	0	0	0	0.0568175	0	0	0	0	0	3	0	0	0	0	0	0.024	0	0	Afadin OS=Mus musculus OX=10090 GN=Afdn PE=1 SV=3	1	0_0_1_0_0_0_	0	3	3	1
Q9QZ06	0	0	0	1	0	1	0	0	0	0.000453334	0	0.000273336	0	0	0	0.124605	0	0.124605	0	0	0	2	0	1	0	0	0	0.051	0	0.051	Toll-interacting protein OS=Mus musculus OX=10090 GN=Tollip PE=1 SV=1	2	0_0_1_0_1_0_	0	3	3	1
Q9DCL8	0	0	0	1	1	1	0	0	0	0.000301489	0.000262136	0.000363564	0	0	0	0.2218	0.2218	0.321296	0	0	0	1	1	1	0	0	0	0.087	0.087	0.121	Protein phosphatase inhibitor 2 OS=Mus musculus OX=10090 GN=Ppp1r2 PE=1 SV=3	3	0_0_1_1_1_0_	0	3	3	1
Q9DBP0	0	0	0	3	0	0	0	0	0	0.000267317	0	0	0	0	0	0.101539	0	0	0	0	0	3	0	0	0	0	0	0.042	0	0	Sodium-dependent phosphate transport protein 2B OS=Mus musculus OX=10090 GN=Slc34a2 PE=1 SV=1	1	0_0_1_0_0_0_	0	3	3	1
Q9D8B3	0	0	0	3	0	0	0	0	0	0.000831787	0	0	0	0	0	0.603245	0	0	0	0	0	3	0	0	0	0	0	0.205	0	0	Charged multivesicular body protein 4b OS=Mus musculus OX=10090 GN=Chmp4b PE=1 SV=2	1	0_0_1_0_0_0_	0	3	3	1
Q91VX2	0	0	0	2	1	0	0	0	0	0.000109729	4.77031e-05	0	0	0	0	0.0690548	0.0327615	0	0	0	0	2	1	0	0	0	0	0.029	0.014	0	Ubiquitin-associated protein 2 OS=Mus musculus OX=10090 GN=Ubap2 PE=1 SV=1	2	0_0_1_1_0_0_	0	3	3	1
Q8CGC7	0	0	0	3	0	0	0	0	0	0.000123228	0	0	0	0	0	0.0616956	0	0	0	0	0	3	0	0	0	0	0	0.026	0	0	Bifunctional glutamate/proline--tRNA ligase OS=Mus musculus OX=10090 GN=Eprs1 PE=1 SV=4	1	0_0_1_0_0_0_	0	3	3	1
Q80Z19	0	0	0	2	1	0	0	0	0	4.63483e-05	2.01492e-05	0	0	0	0	0.0303861	0.00925291	0	0	0	0	2	1	0	0	0	0	0.013	0.004	0	Mucin-2 OS=Mus musculus OX=10090 GN=Muc2 PE=1 SV=2	2	0_0_1_1_0_0_	0	3	3	1
Q7TS72	0	0	0	3	0	0	0	0	0	0.000274809	0	0	0	0	0	0.129796	0	0	0	0	0	3	0	0	0	0	0	0.053	0	0	Inositol-trisphosphate 3-kinase C OS=Mus musculus OX=10090 GN=Itpkc PE=1 SV=1	1	0_0_1_0_0_0_	0	3	3	1
Q3TXT3	0	0	0	0	3	0	0	0	0	0	0.00155769	0	0	0	0	0	0.857804	0	0	0	0	0	3	0	0	0	0	0	0.269	0	SOSS complex subunit C OS=Mus musculus OX=10090 GN=Inip PE=3 SV=1	1	0_0_0_1_0_0_	0	3	3	1
Q09098	0	0	0	0	3	0	0	0	0	0	0.00163636	0	0	0	0	0	0.918669	0	0	0	0	0	3	0	0	0	0	0	0.283	0	Prostate and testis expressed protein 4 OS=Mus musculus OX=10090 GN=Pate4 PE=1 SV=3	1	0_0_0_1_0_0_	0	3	3	1
Q07813	0	0	0	1	0	1	0	0	0	0.000646945	0	0.000390074	0	0	0	0.169499	0	0.169499	0	0	0	2	0	1	0	0	0	0.068	0	0.068	Apoptosis regulator BAX OS=Mus musculus OX=10090 GN=Bax PE=1 SV=1	2	0_0_1_0_1_0_	0	3	3	1
Q02013	0	0	0	1	2	0	0	0	0	0.00023088	0.000401487	0	0	0	0	0.116863	0.116863	0	0	0	0	1	2	0	0	0	0	0.048	0.048	0	Aquaporin-1 OS=Mus musculus OX=10090 GN=Aqp1 PE=1 SV=3	2	0_0_1_1_0_0_	0	3	3	1
P63024	0	0	0	1	0	2	0	0	0	0.000602978	0	0.00145425	0	0	0	0.710015	0	1.44343	0	0	0	1	0	2	0	0	0	0.233	0	0.388	Vesicle-associated membrane protein 3 OS=Mus musculus OX=10090 GN=Vamp3 PE=1 SV=1	2	0_0_1_0_1_0_	0	3	3	1
P51432	0	0	0	3	0	0	0	0	0	0.000150989	0	0	0	0	0	0.0592537	0	0	0	0	0	3	0	0	0	0	0	0.025	0	0	1-phosphatidylinositol 4,5-bisphosphate phosphodiesterase beta-3 OS=Mus musculus OX=10090 GN=Plcb3 PE=1 SV=2	1	0_0_1_0_0_0_	0	3	3	1
P47226	0	0	0	3	0	0	0	0	0	0.000440473	0	0	0	0	0	0.158777	0	0	0	0	0	3	0	0	0	0	0	0.064	0	0	Testin OS=Mus musculus OX=10090 GN=Tes PE=1 SV=1	1	0_0_1_0_0_0_	0	3	3	1
P19246	0	0	0	1	1	1	0	0	0	5.69787e-05	4.95412e-05	6.87102e-05	0	0	0	0.0162487	0.0162487	0.0185914	0	0	0	1	1	1	0	0	0	0.007	0.007	0.008	Neurofilament heavy polypeptide OS=Mus musculus OX=10090 GN=Nefh PE=1 SV=3	3	0_0_1_1_1_0_	0	3	3	1
P18654	0	0	0	3	0	0	0	0	0	0.000251784	0	0	0	0	0	0.111732	0	0	0	0	0	3	0	0	0	0	0	0.046	0	0	Ribosomal protein S6 kinase alpha-3 OS=Mus musculus OX=10090 GN=Rps6ka3 PE=1 SV=2	1	0_0_1_0_0_0_	0	3	3	1
P07901	0	0	0	3	0	0	0	0	0	0.000254189	0	0	0	0	0	0.0839269	0	0	0	0	0	3	0	0	0	0	0	0.035	0	0	Heat shock protein HSP 90-alpha OS=Mus musculus OX=10090 GN=Hsp90aa1 PE=1 SV=4	1	0_0_1_0_0_0_	0	3	3	1
P01029	0	0	0	0	1	2	0	0	0	0	3.10702e-05	8.61843e-05	0	0	0	0	0.0303861	0.0303861	0	0	0	0	1	2	0	0	0	0	0.013	0.013	Complement C4-B OS=Mus musculus OX=10090 GN=C4b PE=1 SV=3	2	0_0_0_1_1_0_	0	3	3	1
O35465	0	0	0	2	0	0	0	0	0	0.000463483	0	0	0	0	0	0.188502	0	0	0	0	0	3	0	0	0	0	0	0.075	0	0	Peptidyl-prolyl cis-trans isomerase FKBP8 OS=Mus musculus OX=10090 GN=Fkbp8 PE=1 SV=2	1	0_0_1_0_0_0_	0	3	3	1
Q9Z1D1	0	0	1	1	0	1	0	0	0.000191711	0.000194084	0	0.000234044	0	0	0.233105	0.233105	0	0.233105	0	0	1	1	0	1	0	0	0.091	0.091	0	0.091	Eukaryotic translation initiation factor 3 subunit G OS=Mus musculus OX=10090 GN=Eif3g PE=1 SV=2	3	0_0_1_0_1_1_	1	2	3	0.666667
Q9WV96	0	1	0	0	2	0	0	0.000792637	0	0	0.00108	0	0	0.548817	0	0	0.584893	0	0	1	0	0	2	0	0	0.19	0	0	0.2	0	Mitochondrial import inner membrane translocase subunit Tim10 B OS=Mus musculus OX=10090 GN=Timm10b PE=1 SV=1	2	0_1_0_1_0_0_	1	2	3	0.666667
Q9WUM3	0	0	1	1	1	0	0	0	0.000126751	0.00012832	0.00011157	0	0	0	0.0641431	0.0641431	0.0641431	0	0	0	1	1	1	0	0	0	0.027	0.027	0.027	0	Coronin-1B OS=Mus musculus OX=10090 GN=Coro1b PE=1 SV=1	3	0_0_1_1_0_1_	1	2	3	0.666667
Q9JKM7	0	0	1	1	0	1	0	0	0.000275101	0.000278506	0	0.000335848	0	0	0.119438	0.119438	0	0.119438	0	0	1	1	0	1	0	0	0.049	0.049	0	0.049	Ras-related protein Rab-37 OS=Mus musculus OX=10090 GN=Rab37 PE=1 SV=2	3	0_0_1_0_1_1_	1	2	3	0.666667
Q9ERI2	0	0	1	1	0	1	0	0	0.000277591	0.000281026	0	0.000338887	0	0	0.122018	0.122018	0	0.122018	0	0	1	1	0	1	0	0	0.05	0.05	0	0.05	Ras-related protein Rab-27A OS=Mus musculus OX=10090 GN=Rab27a PE=1 SV=1	3	0_0_1_0_1_1_	1	2	3	0.666667
Q9DCT6	0	1	0	0	1	1	0	0.000463531	0	0	0.000315789	0.000437977	0	0.207814	0	0	0.207814	0.207814	0	1	0	0	1	1	0	0.082	0	0	0.082	0.082	Chromatin complexes subunit BAP18 OS=Mus musculus OX=10090 GN=Bap18 PE=1 SV=1	3	0_1_0_1_1_0_	1	2	3	0.666667
Q9DBR1	0	0	1	0	1	1	0	0	6.45084e-05	0	5.67823e-05	7.8753e-05	0	0	0.0471286	0	0.0471286	0.0471286	0	0	1	0	1	1	0	0	0.02	0	0.02	0.02	5'-3' exoribonuclease 2 OS=Mus musculus OX=10090 GN=Xrn2 PE=1 SV=1	3	0_0_0_1_1_1_	1	2	3	0.666667
Q9D7E4	0	0	1	0	1	1	0	0	0.000562821	0	0.000495412	0.000687102	0	0	0.524053	0	0.402814	0.524053	0	0	1	0	1	1	0	0	0.183	0	0.147	0.183	UPF0449 protein C19orf25 homolog OS=Mus musculus OX=10090 PE=1 SV=1	3	0_0_0_1_1_1_	1	2	3	0.666667
Q9D1G1	0	0	1	1	0	1	0	0	0.000305212	0.000308989	0	0.000372608	0	0	0.135011	0.135011	0	0.135011	0	0	1	1	0	1	0	0	0.055	0.055	0	0.055	Ras-related protein Rab-1B OS=Mus musculus OX=10090 GN=Rab1b PE=1 SV=1	3	0_0_1_0_1_1_	1	2	3	0.666667
Q9D1A2	0	0	1	2	0	0	0	0	0.000129153	0.000261502	0	0	0	0	0.0543869	0.145513	0	0	0	0	1	2	0	0	0	0	0.023	0.059	0	0	Cytosolic non-specific dipeptidase OS=Mus musculus OX=10090 GN=Cndp2 PE=1 SV=1	2	0_0_1_0_0_1_	1	2	3	0.666667
Q9CZT8	0	0	1	1	0	1	0	0	0.000280126	0.000283592	0	0.000341982	0	0	0.122018	0.122018	0	0.122018	0	0	1	1	0	1	0	0	0.05	0.05	0	0.05	Ras-related protein Rab-3B OS=Mus musculus OX=10090 GN=Rab3b PE=1 SV=1	3	0_0_1_0_1_1_	1	2	3	0.666667
Q9CYT6	0	0	1	0	0	2	0	0	0.000128881	0	0	0.000314681	0	0	0.0764652	0	0	0.291219	0	0	1	0	0	2	0	0	0.032	0	0	0.111	Adenylyl cyclase-associated protein 2 OS=Mus musculus OX=10090 GN=Cap2 PE=1 SV=1	2	0_0_0_0_1_1_	1	2	3	0.666667
Q9CR29	0	0	1	1	1	0	0	0	0.00027634	0.00027976	0.000243243	0	0	0	0.122018	0.122018	0.122018	0	0	0	1	1	1	0	0	0	0.05	0.05	0.05	0	Coiled-coil domain-containing protein 43 OS=Mus musculus OX=10090 GN=Ccdc43 PE=1 SV=1	3	0_0_1_1_0_1_	1	2	3	0.666667
Q9CR21	0	0	1	0	1	1	0	0	0.000393253	0	0.000346154	0.000480091	0	0	0.230269	0	0.230269	0.230269	0	0	1	0	1	1	0	0	0.09	0	0.09	0.09	Acyl carrier protein, mitochondrial OS=Mus musculus OX=10090 GN=Ndufab1 PE=1 SV=1	3	0_0_0_1_1_1_	1	2	3	0.666667
Q9CR00	0	1	0	0	2	0	0	0.000357044	0	0	0.000486486	0	0	0.0990058	0	0	0.270574	0	0	1	0	0	2	0	0	0.041	0	0	0.104	0	26S proteasome non-ATPase regulatory subunit 9 OS=Mus musculus OX=10090 GN=Psmd9 PE=1 SV=1	2	0_1_0_1_0_0_	1	2	3	0.666667
Q99P58	0	0	1	1	0	1	0	0	0.000281411	0.000284893	0	0.000343551	0	0	0.122018	0.122018	0	0.122018	0	0	1	1	0	1	0	0	0.05	0.05	0	0.05	Ras-related protein Rab-27B OS=Mus musculus OX=10090 GN=Rab27b PE=1 SV=3	3	0_0_1_0_1_1_	1	2	3	0.666667
Q99LT0	0	0	1	0	1	1	0	0	0.000619672	0	0.000545454	0.000756506	0	0	0.233105	0	0.233105	0.233105	0	0	1	0	1	1	0	0	0.091	0	0.091	0.091	Protein dpy-30 homolog OS=Mus musculus OX=10090 GN=Dpy30 PE=1 SV=1	3	0_0_0_1_1_1_	1	2	3	0.666667
Q923S9	0	0	1	1	0	1	0	0	0.000302205	0.000305945	0	0.000368937	0	0	0.1324	0.1324	0	0.1324	0	0	1	1	0	1	0	0	0.054	0.054	0	0.054	Ras-related protein Rab-30 OS=Mus musculus OX=10090 GN=Rab30 PE=1 SV=1	3	0_0_1_0_1_1_	1	2	3	0.666667
Q91ZX7	0	0	1	1	1	0	0	0	1.34978e-05	1.36649e-05	1.18812e-05	0	0	0	0.00925291	0.00693166	0.00693166	0	0	0	1	1	1	0	0	0	0.004	0.003	0.003	0	Prolow-density lipoprotein receptor-related protein 1 OS=Mus musculus OX=10090 GN=Lrp1 PE=1 SV=1	3	0_0_1_1_0_1_	1	2	3	0.666667
Q91ZR1	0	0	1	1	0	1	0	0	0.000288017	0.000291581	0	0.000351616	0	0	0.127197	0.127197	0	0.127197	0	0	1	1	0	1	0	0	0.052	0.052	0	0.052	Ras-related protein Rab-4B OS=Mus musculus OX=10090 GN=Rab4b PE=1 SV=2	3	0_0_1_0_1_1_	1	2	3	0.666667
Q91X79	0	0	1	0	1	1	0	0	0.00023063	0	0.000203007	0.000281557	0	0	0.119438	0	0.119438	0.119438	0	0	1	0	1	1	0	0	0.049	0	0.049	0.049	Chymotrypsin-like elastase family member 1 OS=Mus musculus OX=10090 GN=Cela1 PE=1 SV=1	3	0_0_0_1_1_1_	1	2	3	0.666667
Q91VW3	0	0	1	0	1	1	0	0	0.000659651	0	0.000580645	0.000805313	0	0	0.282331	0	0.282331	0.282331	0	0	1	0	1	1	0	0	0.108	0	0.108	0.108	SH3 domain-binding glutamic acid-rich-like protein 3 OS=Mus musculus OX=10090 GN=Sh3bgrl3 PE=1 SV=1	3	0_0_0_1_1_1_	1	2	3	0.666667
Q91V41	0	0	1	1	0	1	0	0	0.000285337	0.000288869	0	0.000348345	0	0	0.124605	0.124605	0	0.124605	0	0	1	1	0	1	0	0	0.051	0.051	0	0.051	Ras-related protein Rab-14 OS=Mus musculus OX=10090 GN=Rab14 PE=1 SV=3	3	0_0_1_0_1_1_	1	2	3	0.666667
Q8VCN9	0	0	1	1	1	0	0	0	0.000179905	0.000182131	0.000158358	0	0	0	0.0543869	0.0543869	0.0543869	0	0	0	1	1	1	0	0	0	0.023	0.023	0.023	0	Tubulin-specific chaperone C OS=Mus musculus OX=10090 GN=Tbcc PE=1 SV=1	3	0_0_1_1_0_1_	1	2	3	0.666667
Q8K386	0	0	1	1	0	1	0	0	0.000289375	0.000292956	0	0.000353274	0	0	0.127197	0.127197	0	0.127197	0	0	1	1	0	1	0	0	0.052	0.052	0	0.052	Ras-related protein Rab-15 OS=Mus musculus OX=10090 GN=Rab15 PE=1 SV=1	3	0_0_1_0_1_1_	1	2	3	0.666667
Q8CJ40	0	0	1	1	0	1	0	0	3.05363e-05	3.09143e-05	0	3.72793e-05	0	0	0.00925291	0.00925291	0	0.00925291	0	0	1	1	0	1	0	0	0.004	0.004	0	0.004	Rootletin OS=Mus musculus OX=10090 GN=Crocc PE=1 SV=2	3	0_0_1_0_1_1_	1	2	3	0.666667
Q8CG50	0	0	1	1	0	1	0	0	0.000292131	0.000295746	0	0.000356639	0	0	0.127197	0.127197	0	0.127197	0	0	1	1	0	1	0	0	0.052	0.052	0	0.052	Ras-related protein Rab-43 OS=Mus musculus OX=10090 GN=Rab43 PE=1 SV=1	3	0_0_1_0_1_1_	1	2	3	0.666667
Q8CB87	0	0	1	1	0	1	0	0	6.30499e-05	6.38302e-05	0	7.69724e-05	0	0	0.0256519	0.0256519	0	0.0256519	0	0	1	1	0	1	0	0	0.011	0.011	0	0.011	Ras-related protein Rab-44 OS=Mus musculus OX=10090 GN=Rab44 PE=1 SV=2	3	0_0_1_0_1_1_	1	2	3	0.666667
Q8BYK6	0	0	1	2	0	0	0	0	0.000104868	0.000212331	0	0	0	0	0.0641431	0.135011	0	0	0	0	1	2	0	0	0	0	0.027	0.055	0	0	YTH domain-containing family protein 3 OS=Mus musculus OX=10090 GN=Ythdf3 PE=1 SV=2	2	0_0_1_0_0_1_	1	2	3	0.666667
Q8BTW9	0	0	1	2	0	0	0	0	0.000103453	0.000209466	0	0	0	0	0.0889301	0.164126	0	0	0	0	1	2	0	0	0	0	0.037	0.066	0	0	Serine/threonine-protein kinase PAK 4 OS=Mus musculus OX=10090 GN=Pak4 PE=1 SV=1	2	0_0_1_0_0_1_	1	2	3	0.666667
Q8BJW6	0	0	1	1	0	1	0	0	0.00010559	0.000106896	0	0.000128906	0	0	0.0568175	0.0568175	0	0.0568175	0	0	1	1	0	1	0	0	0.024	0.024	0	0.024	Eukaryotic translation initiation factor 2A OS=Mus musculus OX=10090 GN=Eif2a PE=1 SV=2	3	0_0_1_0_1_1_	1	2	3	0.666667
Q8BHH2	0	0	1	1	0	1	0	0	0.000305212	0.000308989	0	0.000372608	0	0	0.135011	0.135011	0	0.135011	0	0	1	1	0	1	0	0	0.055	0.055	0	0.055	Ras-related protein Rab-9B OS=Mus musculus OX=10090 GN=Rab9b PE=1 SV=1	3	0_0_1_0_1_1_	1	2	3	0.666667
Q8BHD0	0	0	1	1	0	1	0	0	0.000282707	0.000286206	0	0.000345134	0	0	0.124605	0.124605	0	0.124605	0	0	1	1	0	1	0	0	0.051	0.051	0	0.051	Ras-related protein Rab-39A OS=Mus musculus OX=10090 GN=Rab39a PE=1 SV=1	3	0_0_1_0_1_1_	1	2	3	0.666667
Q8BHC1	0	0	1	1	0	1	0	0	0.000288017	0.000291581	0	0.000351616	0	0	0.127197	0.127197	0	0.127197	0	0	1	1	0	1	0	0	0.052	0.052	0	0.052	Ras-related protein Rab-39B OS=Mus musculus OX=10090 GN=Rab39b PE=1 SV=1	3	0_0_1_0_1_1_	1	2	3	0.666667
Q8BG81	0	0	1	1	1	0	0	0	0.000146066	0.000147873	0.000128571	0	0	0	0.0964782	0.0964782	0.0964782	0	0	0	1	1	1	0	0	0	0.04	0.04	0.04	0	Polymerase delta-interacting protein 3 OS=Mus musculus OX=10090 GN=Poldip3 PE=1 SV=1	3	0_0_1_1_0_1_	1	2	3	0.666667
Q810Q5	0	0	1	1	1	0	0	0	0.000739127	0.000748274	0.000650602	0	0	0	0.559552	0.559552	0.559552	0	0	0	1	1	1	0	0	0	0.193	0.193	0.193	0	Normal mucosa of esophagus-specific gene 1 protein OS=Mus musculus OX=10090 GN=Nmes1 PE=1 SV=1	3	0_0_1_1_0_1_	1	2	3	0.666667
Q80WK2	0	0	1	1	0	1	0	0	0.000479278	0.000485209	0	0.00058511	0	0	0.383566	0.383566	0	0.383566	0	0	1	1	0	1	0	0	0.141	0.141	0	0.141	Organic solute transporter subunit beta OS=Mus musculus OX=10090 GN=Slc51b PE=1 SV=1	3	0_0_1_0_1_1_	1	2	3	0.666667
Q78PY7	0	0	1	2	0	0	0	0	6.74149e-05	0.000136498	0	0	0	0	0.0327615	0.0764652	0	0	0	0	1	2	0	0	0	0	0.014	0.032	0	0	Staphylococcal nuclease domain-containing protein 1 OS=Mus musculus OX=10090 GN=Snd1 PE=1 SV=1	2	0_0_1_0_0_1_	1	2	3	0.666667
Q71LX4	0	0	1	0	0	2	0	0	2.58305e-05	0	0	6.30687e-05	0	0	0.0115795	0	0	0.0209395	0	0	1	0	0	2	0	0	0.005	0	0	0.009	Talin-2 OS=Mus musculus OX=10090 GN=Tln2 PE=1 SV=3	2	0_0_0_0_1_1_	1	2	3	0.666667
Q6PHN9	0	0	1	1	0	1	0	0	0.000305212	0.000308989	0	0.000372608	0	0	0.135011	0.135011	0	0.135011	0	0	1	1	0	1	0	0	0.055	0.055	0	0.055	Ras-related protein Rab-35 OS=Mus musculus OX=10090 GN=Rab35 PE=1 SV=1	3	0_0_1_0_1_1_	1	2	3	0.666667
Q6PER3	0	0	1	1	1	0	0	0	0.000218319	0.00022102	0.000192171	0	0	0	0.0939563	0.0939563	0.0939563	0	0	0	1	1	1	0	0	0	0.039	0.039	0.039	0	Microtubule-associated protein RP/EB family member 3 OS=Mus musculus OX=10090 GN=Mapre3 PE=1 SV=1	3	0_0_1_1_0_1_	1	2	3	0.666667
Q6P6L0	0	0	1	0	0	2	0	0	5.42418e-05	0	0	0.000132439	0	0	0.0256519	0	0	0.0568175	0	0	1	0	0	2	0	0	0.011	0	0	0.024	Filamin A-interacting protein 1-like OS=Mus musculus OX=10090 GN=Filip1l PE=1 SV=2	2	0_0_0_0_1_1_	1	2	3	0.666667
Q64008	0	0	1	1	0	1	0	0	0.000236863	0.000239794	0	0.000289166	0	0	0.101539	0.101539	0	0.101539	0	0	1	1	0	1	0	0	0.042	0.042	0	0.042	Ras-related protein Rab-34 OS=Mus musculus OX=10090 GN=Rab34 PE=1 SV=2	3	0_0_1_0_1_1_	1	2	3	0.666667
Q61879	0	0	1	2	0	0	0	0	3.10463e-05	6.28611e-05	0	0	0	0	0.0115795	0.0115795	0	0	0	0	1	2	0	0	0	0	0.005	0.005	0	0	Myosin-10 OS=Mus musculus OX=10090 GN=Myh10 PE=1 SV=2	2	0_0_1_0_0_1_	1	2	3	0.666667
Q61768	0	0	1	2	0	0	0	0	6.37046e-05	0.000128986	0	0	0	0	0.0375284	0.0690548	0	0	0	0	1	2	0	0	0	0	0.016	0.029	0	0	Kinesin-1 heavy chain OS=Mus musculus OX=10090 GN=Kif5b PE=1 SV=3	2	0_0_1_0_0_1_	1	2	3	0.666667
Q61301	0	0	1	0	1	1	0	0	6.43731e-05	0	5.66631e-05	7.85877e-05	0	0	0.0423174	0	0.0423174	0.0423174	0	0	1	0	1	1	0	0	0.018	0	0.018	0.018	Catenin alpha-2 OS=Mus musculus OX=10090 GN=Ctnna2 PE=1 SV=3	3	0_0_0_1_1_1_	1	2	3	0.666667
Q61171	1	0	0	1	0	1	0.000348689	0	0	0.00031367	0	0.000378253	0.137627	0	0	0.137627	0	0.137627	1	0	0	1	0	1	0.056	0	0	0.056	0	0.056	Peroxiredoxin-2 OS=Mus musculus OX=10090 GN=Prdx2 PE=1 SV=3	3	1_0_1_0_1_0_	1	2	3	0.666667
Q60668	0	0	1	1	1	0	0	0	0.00017281	0.000174949	0.000152113	0	0	0	0.0939563	0.0939563	0.0939563	0	0	0	1	1	1	0	0	0	0.039	0.039	0.039	0	Heterogeneous nuclear ribonucleoprotein D0 OS=Mus musculus OX=10090 GN=Hnrnpd PE=1 SV=2	3	0_0_1_1_0_1_	1	2	3	0.666667
Q5RI75	0	0	1	1	0	1	0	0	9.78429e-05	9.90538e-05	0	0.000119448	0	0	0.0423174	0.0423174	0	0.0423174	0	0	1	1	0	1	0	0	0.018	0.018	0	0.018	Ras and EF-hand domain-containing protein homolog OS=Mus musculus OX=10090 GN=Rasef PE=1 SV=1	3	0_0_1_0_1_1_	1	2	3	0.666667
Q504M8	0	0	1	1	0	1	0	0	0.000235952	0.000238872	0	0.000288054	0	0	0.101539	0.101539	0	0.101539	0	0	1	1	0	1	0	0	0.042	0.042	0	0.042	Ras-related protein Rab-26 OS=Mus musculus OX=10090 GN=Rab26 PE=1 SV=1	3	0_0_1_0_1_1_	1	2	3	0.666667
Q3UP38	0	0	1	1	0	1	0	0	8.45007e-05	8.55465e-05	0	0.00010316	0	0	0.0351422	0.0351422	0	0.0351422	0	0	1	1	0	1	0	0	0.015	0.015	0	0.015	EF-hand calcium-binding domain-containing protein 4B OS=Mus musculus OX=10090 GN=Cracr2a PE=2 SV=2	3	0_0_1_0_1_1_	1	2	3	0.666667
Q3UMF0	0	0	1	1	1	0	0	0	4.81913e-05	4.87877e-05	4.24194e-05	0	0	0	0.0256519	0.0256519	0.0256519	0	0	0	1	1	1	0	0	0	0.011	0.011	0.011	0	Cordon-bleu protein-like 1 OS=Mus musculus OX=10090 GN=Cobll1 PE=1 SV=2	3	0_0_1_1_0_1_	1	2	3	0.666667
Q3UJB0	0	0	1	1	1	0	0	0	6.98719e-05	7.07366e-05	6.15034e-05	0	0	0	0.0327615	0.0327615	0.0327615	0	0	0	1	1	1	0	0	0	0.014	0.014	0.014	0	Splicing factor 3b, subunit 2 OS=Mus musculus OX=10090 GN=Sf3b2 PE=1 SV=1	3	0_0_1_1_0_1_	1	2	3	0.666667
Q08535	1	0	0	0	2	0	0.000519101	0	0	0	0.000812029	0	0.230269	0	0	0	0.230269	0	1	0	0	0	2	0	0.09	0	0	0	0.09	0	Secretin OS=Mus musculus OX=10090 GN=Sct PE=2 SV=1	2	1_0_0_1_0_0_	1	2	3	0.666667
P99027	1	0	0	1	0	1	0.000600351	0	0	0.000540059	0	0.000651253	0.462177	0	0	0.524053	0	0.462177	1	0	0	1	0	1	0.165	0	0	0.183	0	0.165	60S acidic ribosomal protein P2 OS=Mus musculus OX=10090 GN=Rplp2 PE=1 SV=3	3	1_0_1_0_1_0_	1	2	3	0.666667
P63011	0	0	1	1	0	1	0	0	0.000278852	0.000282303	0	0.000340428	0	0	0.122018	0.122018	0	0.122018	0	0	1	1	0	1	0	0	0.05	0.05	0	0.05	Ras-related protein Rab-3A OS=Mus musculus OX=10090 GN=Rab3a PE=1 SV=1	3	0_0_1_0_1_1_	1	2	3	0.666667
P62823	0	0	1	1	0	1	0	0	0.000270253	0.000273598	0	0.00032993	0	0	0.116863	0.116863	0	0.116863	0	0	1	1	0	1	0	0	0.048	0.048	0	0.048	Ras-related protein Rab-3C OS=Mus musculus OX=10090 GN=Rab3c PE=1 SV=1	3	0_0_1_0_1_1_	1	2	3	0.666667
P62821	0	0	1	1	0	1	0	0	0.000299256	0.00030296	0	0.000365337	0	0	0.1324	0.1324	0	0.1324	0	0	1	1	0	1	0	0	0.054	0.054	0	0.054	Ras-related protein Rab-1A OS=Mus musculus OX=10090 GN=Rab1A PE=1 SV=3	3	0_0_1_0_1_1_	1	2	3	0.666667
P61924	0	0	1	1	1	0	0	0	0.000346596	0.000350886	0.000305084	0	0	0	0.348963	0.348963	0.348963	0	0	0	1	1	1	0	0	0	0.13	0.13	0.13	0	Coatomer subunit zeta-1 OS=Mus musculus OX=10090 GN=Copz1 PE=1 SV=1	3	0_0_1_1_0_1_	1	2	3	0.666667
P61294	0	0	1	1	0	1	0	0	0.00029494	0.00029859	0	0.000360068	0	0	0.129796	0.129796	0	0.129796	0	0	1	1	0	1	0	0	0.053	0.053	0	0.053	Ras-related protein Rab-6B OS=Mus musculus OX=10090 GN=Rab6b PE=1 SV=1	3	0_0_1_0_1_1_	1	2	3	0.666667
P61028	0	0	1	1	0	1	0	0	0.000296365	0.000300033	0	0.000361807	0	0	0.129796	0.129796	0	0.129796	0	0	1	1	0	1	0	0	0.053	0.053	0	0.053	Ras-related protein Rab-8B OS=Mus musculus OX=10090 GN=Rab8b PE=1 SV=1	3	0_0_1_0_1_1_	1	2	3	0.666667
P61027	0	0	1	1	0	1	0	0	0.000306738	0.000310534	0	0.000374471	0	0	0.135011	0.135011	0	0.135011	0	0	1	1	0	1	0	0	0.055	0.055	0	0.055	Ras-related protein Rab-10 OS=Mus musculus OX=10090 GN=Rab10 PE=1 SV=1	3	0_0_1_0_1_1_	1	2	3	0.666667
P56371	0	0	1	1	0	1	0	0	0.000281411	0.000284893	0	0.000343551	0	0	0.122018	0.122018	0	0.122018	0	0	1	1	0	1	0	0	0.05	0.05	0	0.05	Ras-related protein Rab-4A OS=Mus musculus OX=10090 GN=Rab4a PE=1 SV=2	3	0_0_1_0_1_1_	1	2	3	0.666667
P55258	0	0	1	1	0	1	0	0	0.000296365	0.000300033	0	0.000361807	0	0	0.129796	0.129796	0	0.129796	0	0	1	1	0	1	0	0	0.053	0.053	0	0.053	Ras-related protein Rab-8A OS=Mus musculus OX=10090 GN=Rab8a PE=1 SV=2	3	0_0_1_0_1_1_	1	2	3	0.666667
P54823	0	0	1	1	0	1	0	0	0.000127013	0.000128585	0	0.00015506	0	0	0.0990058	0.0990058	0	0.0990058	0	0	1	1	0	1	0	0	0.041	0.041	0	0.041	Probable ATP-dependent RNA helicase DDX6 OS=Mus musculus OX=10090 GN=Ddx6 PE=1 SV=1	3	0_0_1_0_1_1_	1	2	3	0.666667
P53986	0	0	1	1	0	1	0	0	0.000124437	0.000125977	0	0.000151915	0	0	0.0990058	0.0990058	0	0.0990058	0	0	1	1	0	1	0	0	0.041	0.041	0	0.041	Monocarboxylate transporter 1 OS=Mus musculus OX=10090 GN=Slc16a1 PE=1 SV=1	3	0_0_1_0_1_1_	1	2	3	0.666667
P52795	0	0	1	1	0	1	0	0	0.000177819	0.00018002	0	0.000217084	0	0	0.127197	0.127197	0	0.0914403	0	0	1	1	0	1	0	0	0.052	0.052	0	0.038	Ephrin-B1 OS=Mus musculus OX=10090 GN=Efnb1 PE=1 SV=1	3	0_0_1_0_1_1_	1	2	3	0.666667
P48036	0	1	0	1	0	1	0	0.000248476	0	0.000194692	0	0.000234778	0	0.148154	0	0.0914403	0	0.122018	0	1	0	1	0	1	0	0.06	0	0.038	0	0.05	Annexin A5 OS=Mus musculus OX=10090 GN=Anxa5 PE=1 SV=1	3	0_1_1_0_1_0_	1	2	3	0.666667
P39447	0	0	1	1	0	1	0	0	3.51562e-05	3.55913e-05	0	4.29193e-05	0	0	0.0115795	0.023293	0	0.0115795	0	0	1	1	0	1	0	0	0.005	0.01	0	0.005	Tight junction protein ZO-1 OS=Mus musculus OX=10090 GN=Tjp1 PE=1 SV=2	3	0_0_1_0_1_1_	1	2	3	0.666667
P35283	0	0	1	1	0	1	0	0	0.000252459	0.000255583	0	0.000308206	0	0	0.109175	0.109175	0	0.109175	0	0	1	1	0	1	0	0	0.045	0.045	0	0.045	Ras-related protein Rab-12 OS=Mus musculus OX=10090 GN=Rab12 PE=1 SV=3	3	0_0_1_0_1_1_	1	2	3	0.666667
P35279	0	0	1	1	0	1	0	0	0.00029494	0.00029859	0	0.000360068	0	0	0.129796	0.129796	0	0.129796	0	0	1	1	0	1	0	0	0.053	0.053	0	0.053	Ras-related protein Rab-6A OS=Mus musculus OX=10090 GN=Rab6a PE=1 SV=4	3	0_0_1_0_1_1_	1	2	3	0.666667
P35276	0	0	1	1	0	1	0	0	0.000280126	0.000283592	0	0.000341982	0	0	0.122018	0.122018	0	0.122018	0	0	1	1	0	1	0	0	0.05	0.05	0	0.05	Ras-related protein Rab-3D OS=Mus musculus OX=10090 GN=Rab3d PE=1 SV=1	3	0_0_1_0_1_1_	1	2	3	0.666667
P34884	1	0	0	0	1	1	0.000600351	0	0	0	0.000469565	0.000651253	0.196741	0	0	0	0.196741	0.196741	1	0	0	0	1	1	0.078	0	0	0	0.078	0.078	Macrophage migration inhibitory factor OS=Mus musculus OX=10090 GN=Mif PE=1 SV=2	3	1_0_0_1_1_0_	1	2	3	0.666667
P23116	0	0	1	2	0	0	0	0	4.56455e-05	9.24208e-05	0	0	0	0	0.0209395	0.0303861	0	0	0	0	1	2	0	0	0	0	0.009	0.013	0	0	Eukaryotic translation initiation factor 3 subunit A OS=Mus musculus OX=10090 GN=Eif3a PE=1 SV=5	2	0_0_1_0_0_1_	1	2	3	0.666667
O88487	0	0	1	1	0	1	0	0	0.000100241	0.000101482	0	0.000122376	0	0	0.081434	0.081434	0	0.081434	0	0	1	1	0	1	0	0	0.034	0.034	0	0.034	Cytoplasmic dynein 1 intermediate chain 2 OS=Mus musculus OX=10090 GN=Dync1i2 PE=1 SV=1	3	0_0_1_0_1_1_	1	2	3	0.666667
O88322	0	0	1	0	1	1	0	0	4.3726e-05	0	3.84889e-05	5.33814e-05	0	0	0.0280163	0	0.0280163	0.0280163	0	0	1	0	1	1	0	0	0.012	0	0.012	0.012	Nidogen-2 OS=Mus musculus OX=10090 GN=Nid2 PE=1 SV=2	3	0_0_0_1_1_1_	1	2	3	0.666667
O35963	0	0	1	1	0	1	0	0	0.000267893	0.000271209	0	0.000327049	0	0	0.116863	0.116863	0	0.116863	0	0	1	1	0	1	0	0	0.048	0.048	0	0.048	Ras-related protein Rab-33B OS=Mus musculus OX=10090 GN=Rab33b PE=1 SV=1	3	0_0_1_0_1_1_	1	2	3	0.666667
O35841	0	0	1	0	1	1	0	0	0.000121721	0	0.000107143	0.000148599	0	0	0.0568175	0	0.0568175	0.0568175	0	0	1	0	1	1	0	0	0.024	0	0.024	0.024	Apoptosis inhibitor 5 OS=Mus musculus OX=10090 GN=Api5 PE=1 SV=2	3	0_0_0_1_1_1_	1	2	3	0.666667
G5E8K5	0	0	1	2	0	0	0	0	3.12838e-05	6.33419e-05	0	0	0	0	0.0162487	0.0280163	0	0	0	0	1	2	0	0	0	0	0.007	0.012	0	0	Ankyrin-3 OS=Mus musculus OX=10090 GN=Ank3 PE=1 SV=1	2	0_0_1_0_0_1_	1	2	3	0.666667
F8VPU2	0	0	1	2	0	0	0	0	5.85377e-05	0.000118524	0	0	0	0	0.0303861	0.0665962	0	0	0	0	1	2	0	0	0	0	0.013	0.028	0	0	FERM, ARHGEF and pleckstrin domain-containing protein 1 OS=Mus musculus OX=10090 GN=Farp1 PE=1 SV=1	2	0_0_1_0_0_1_	1	2	3	0.666667
E9PVZ8	0	0	1	2	0	0	0	0	1.89461e-05	3.83612e-05	0	0	0	0	0.00693166	0.0185914	0	0	0	0	1	2	0	0	0	0	0.003	0.008	0	0	Golgi autoantigen, golgin subfamily b, macrogolgin 1 OS=Mus musculus OX=10090 GN=Golgb1 PE=1 SV=1	2	0_0_1_0_0_1_	1	2	3	0.666667
D3YX43	1	0	0	0	1	1	0.000123728	0	0	0	9.67741e-05	0.000134219	0.0303861	0	0	0	0.0303861	0.0303861	1	0	0	0	1	1	0.013	0	0	0	0.013	0.013	V-set and immunoglobulin domain-containing protein 10 OS=Mus musculus OX=10090 GN=Vsig10 PE=3 SV=2	3	1_0_0_1_1_0_	1	2	3	0.666667
A2AN08	0	0	1	2	0	0	0	0	1.18432e-05	2.39794e-05	0	0	0	0	0.00693166	0.00693166	0	0	0	0	1	2	0	0	0	0	0.003	0.003	0	0	E3 ubiquitin-protein ligase UBR4 OS=Mus musculus OX=10090 GN=Ubr4 PE=1 SV=1	2	0_0_1_0_0_1_	1	2	3	0.666667
A0A5F8MPY2	1	0	0	1	0	1	0.000600351	0	0	0.000540059	0	0.000651253	0.462177	0	0	0.524053	0	0.462177	1	0	0	1	0	1	0.165	0	0	0.183	0	0.165	60S acidic ribosomal protein P2 OS=Mus musculus OX=10090 GN=Rplp2-ps1 PE=3 SV=1	3	1_0_1_0_1_0_	1	2	3	0.666667
Q9Z0J0	2	0	0	0	1	0	0.000926717	0	0	0	0.000362416	0	0.541701	0	0	0	0.205036	0	2	0	0	0	1	0	0.188	0	0	0	0.081	0	NPC intracellular cholesterol transporter 2 OS=Mus musculus OX=10090 GN=Npc2 PE=1 SV=1	2	1_0_0_1_0_0_	2	1	3	0.333333
Q9CZU6	0	1	1	0	1	0	0	0.000170827	0.000132214	0	0.000116379	0	0	0.081434	0.081434	0	0.081434	0	0	1	1	0	1	0	0	0.034	0.034	0	0.034	0	Citrate synthase, mitochondrial OS=Mus musculus OX=10090 GN=Cs PE=1 SV=1	3	0_1_0_1_0_1_	2	1	3	0.333333
Q9CRD0	0	1	1	0	1	0	0	0.000320906	0.000248371	0	0.000218623	0	0	0.0764652	0.0764652	0	0.0764652	0	0	1	1	0	1	0	0	0.032	0.032	0	0.032	0	OCIA domain-containing protein 1 OS=Mus musculus OX=10090 GN=Ociad1 PE=1 SV=1	3	0_1_0_1_0_1_	2	1	3	0.333333
Q80X68	0	1	1	0	1	0	0	0.000170094	0.000131647	0	0.00011588	0	0	0.081434	0.081434	0	0.081434	0	0	1	1	0	1	0	0	0.034	0.034	0	0.034	0	Citrate synthase OS=Mus musculus OX=10090 GN=Csl PE=1 SV=1	3	0_1_0_1_0_1_	2	1	3	0.333333
Q7M758	1	0	1	1	0	0	9.26717e-05	0	8.23457e-05	8.33648e-05	0	0	0.0471286	0	0.0471286	0.0471286	0	0	1	0	1	1	0	0	0.02	0	0.02	0.02	0	0	Aminopeptidase NAALADL1 OS=Mus musculus OX=10090 GN=Naaladl1 PE=2 SV=1	3	1_0_1_0_0_1_	2	1	3	0.333333
Q71FD7	0	0	2	1	0	0	0	0	0.000327187	0.000165618	0	0	0	0	0.193988	0.104079	0	0	0	0	2	1	0	0	0	0	0.077	0.043	0	0	Filamin-binding LIM protein 1 OS=Mus musculus OX=10090 GN=Fblim1 PE=1 SV=2	2	0_0_1_0_0_1_	2	1	3	0.333333
Q64727	0	1	1	0	0	1	0	7.43562e-05	5.75493e-05	0	0	7.02571e-05	0	0.0495424	0.0280163	0	0	0.0280163	0	1	1	0	0	1	0	0.021	0.012	0	0	0.012	Vinculin OS=Mus musculus OX=10090 GN=Vcl PE=1 SV=4	3	0_1_0_0_1_1_	2	1	3	0.333333
P82198	0	0	1	0	0	1	0	0	0.000179641	0	0	0.000109655	0	0	0.0447202	0	0	0.0447202	0	0	2	0	0	1	0	0	0.019	0	0	0.019	Transforming growth factor-beta-induced protein ig-h3 OS=Mus musculus OX=10090 GN=Tgfbi PE=1 SV=1	2	0_0_0_0_1_1_	2	1	3	0.333333
P70695	0	1	1	0	0	1	0	0.000233816	0.000180966	0	0	0.000220927	0	0.145513	0.145513	0	0	0.145513	0	1	1	0	0	1	0	0.059	0.059	0	0	0.059	Fructose-1,6-bisphosphatase isozyme 2 OS=Mus musculus OX=10090 GN=Fbp2 PE=1 SV=2	3	0_1_0_0_1_1_	2	1	3	0.333333
P56135	1	0	1	0	0	1	0.00078455	0	0.000697131	0	0	0.00085107	0.367729	0	0.367729	0	0	0.367729	1	0	1	0	0	1	0.136	0	0.136	0	0	0.136	ATP synthase subunit f, mitochondrial OS=Mus musculus OX=10090 GN=Atp5mf PE=1 SV=3	3	1_0_0_0_1_1_	2	1	3	0.333333
P27773	0	0	2	0	0	1	0	0	0.00024296	0	0	0.000148305	0	0	0.101539	0	0	0.0568175	0	0	2	0	0	1	0	0	0.042	0	0	0.024	Protein disulfide-isomerase A3 OS=Mus musculus OX=10090 GN=Pdia3 PE=1 SV=2	2	0_0_0_0_1_1_	2	1	3	0.333333
O55106	0	0	1	1	0	0	0	0	0.000157301	7.9624e-05	0	0	0	0	0.0303861	0.0303861	0	0	0	0	2	1	0	0	0	0	0.013	0.013	0	0	Striatin OS=Mus musculus OX=10090 GN=Strn PE=1 SV=2	2	0_0_1_0_0_1_	2	1	3	0.333333
E9PWQ3	0	0	2	0	0	1	0	0	3.73615e-05	0	0	2.28058e-05	0	0	0.0162487	0	0	0.00461578	0	0	2	0	0	1	0	0	0.007	0	0	0.002	Collagen, type VI, alpha 3 OS=Mus musculus OX=10090 GN=Col6a3 PE=1 SV=2	2	0_0_0_0_1_1_	2	1	3	0.333333
A2A7S8	0	0	2	1	0	0	0	0	0.00012112	6.13097e-05	0	0	0	0	0.0592537	0.0543869	0	0	0	0	2	1	0	0	0	0	0.025	0.023	0	0	Uncharacterized protein KIAA1522 OS=Mus musculus OX=10090 GN=Kiaa1522 PE=1 SV=1	2	0_0_1_0_0_1_	2	1	3	0.333333
Q8BH64	0	0	3	0	0	0	0	0	0.000338937	0	0	0	0	0	0.164126	0	0	0	0	0	3	0	0	0	0	0	0.066	0	0	0	EH domain-containing protein 2 OS=Mus musculus OX=10090 GN=Ehd2 PE=1 SV=1	1	0_0_0_0_0_1_	3	0	3	0
Q6WIZ7	0	0	3	0	0	0	0	0	0.000224442	0	0	0	0	0	0.104079	0	0	0	0	0	3	0	0	0	0	0	0.043	0	0	0	Amine oxidase OS=Mus musculus OX=10090 GN=Aoc1l3 PE=2 SV=1	1	0_0_0_0_0_1_	3	0	3	0
Q61753	2	0	0	0	0	0	0.000388595	0	0	0	0	0	0.0715193	0	0	0	0	0	3	0	0	0	0	0	0.03	0	0	0	0	0	D-3-phosphoglycerate dehydrogenase OS=Mus musculus OX=10090 GN=Phgdh PE=1 SV=3	1	1_0_0_0_0_0_	3	0	3	0
Q3V132	0	1	2	0	0	0	0	0.000247699	0.000383422	0	0	0	0	0.0592537	0.122018	0	0	0	0	1	2	0	0	0	0	0.025	0.05	0	0	0	ADP/ATP translocase 4 OS=Mus musculus OX=10090 GN=Slc25a31 PE=1 SV=1	2	0_1_0_0_0_1_	3	0	3	0
Q9Z2X1	0	0	0	1	0	1	0	0	0	0.000149655	0	0.000180468	0	0	0	0.0568175	0	0.0990058	0	0	0	1	0	1	0	0	0	0.024	0	0.041	Heterogeneous nuclear ribonucleoprotein F OS=Mus musculus OX=10090 GN=Hnrnpf PE=1 SV=3	2	0_0_1_0_1_0_	0	2	2	1
Q9Z2H7	0	0	0	1	0	0	0	0	0	0.000395584	0	0	0	0	0	0.116863	0	0	0	0	0	2	0	0	0	0	0	0.048	0	0	PDZ domain-containing protein GIPC2 OS=Mus musculus OX=10090 GN=Gipc2 PE=1 SV=1	1	0_0_1_0_0_0_	0	2	2	1
Q9WV92	0	0	0	2	0	0	0	0	0	0.000133707	0	0	0	0	0	0.0665962	0	0	0	0	0	2	0	0	0	0	0	0.028	0	0	Band 4.1-like protein 3 OS=Mus musculus OX=10090 GN=Epb41l3 PE=1 SV=1	1	0_0_1_0_0_0_	0	2	2	1
Q9ES97	0	0	0	1	0	1	0	0	0	6.44261e-05	0	7.7691e-05	0	0	0	0.0447202	0	0.0447202	0	0	0	1	0	1	0	0	0	0.019	0	0.019	Reticulon-3 OS=Mus musculus OX=10090 GN=Rtn3 PE=1 SV=2	2	0_0_1_0_1_0_	0	2	2	1
Q9EQP2	0	0	0	2	0	0	0	0	0	0.0002296	0	0	0	0	0	0.145513	0	0	0	0	0	2	0	0	0	0	0	0.059	0	0	EH domain-containing protein 4 OS=Mus musculus OX=10090 GN=Ehd4 PE=1 SV=1	1	0_0_1_0_0_0_	0	2	2	1
Q9DCD0	0	0	0	1	0	0	0	0	0	0.000257171	0	0	0	0	0	0.0543869	0	0	0	0	0	2	0	0	0	0	0	0.023	0	0	6-phosphogluconate dehydrogenase, decarboxylating OS=Mus musculus OX=10090 GN=Pgd PE=1 SV=3	1	0_0_1_0_0_0_	0	2	2	1
Q9D8T2	0	0	0	2	0	0	0	0	0	0.000255059	0	0	0	0	0	0.109175	0	0	0	0	0	2	0	0	0	0	0	0.045	0	0	Gasdermin-D OS=Mus musculus OX=10090 GN=Gsdmd PE=1 SV=1	1	0_0_1_0_0_0_	0	2	2	1
Q9CW46	0	0	0	1	0	1	0	0	0	8.30304e-05	0	0.000100126	0	0	0	0.0351422	0	0.0690548	0	0	0	1	0	1	0	0	0	0.015	0	0.029	Ribonucleoprotein PTB-binding 1 OS=Mus musculus OX=10090 GN=Raver1 PE=1 SV=2	2	0_0_1_0_1_0_	0	2	2	1
Q9CR95	0	0	0	1	0	0	0	0	0	0.000451685	0	0	0	0	0	0.153453	0	0	0	0	0	2	0	0	0	0	0	0.062	0	0	Adaptin ear-binding coat-associated protein 1 OS=Mus musculus OX=10090 GN=Necap1 PE=1 SV=2	1	0_0_1_0_0_0_	0	2	2	1
Q9CQQ7	0	0	0	1	1	0	0	0	0	0.000242604	0.000210937	0	0	0	0	0.104079	0.104079	0	0	0	0	1	1	0	0	0	0	0.043	0.043	0	ATP synthase F(0) complex subunit B1, mitochondrial OS=Mus musculus OX=10090 GN=Atp5pb PE=1 SV=1	2	0_0_1_1_0_0_	0	2	2	1
Q9CPR6	0	0	0	2	0	0	0	0	0	0.000726395	0	0	0	0	0	0.129796	0	0	0	0	0	2	0	0	0	0	0	0.053	0	0	Keratin 88 OS=Mus musculus OX=10090 GN=Krt88 PE=2 SV=1	1	0_0_1_0_0_0_	0	2	2	1
Q91YR1	0	0	0	2	0	0	0	0	0	0.000354896	0	0	0	0	0	0.185769	0	0	0	0	0	2	0	0	0	0	0	0.074	0	0	Twinfilin-1 OS=Mus musculus OX=10090 GN=Twf1 PE=1 SV=2	1	0_0_1_0_0_0_	0	2	2	1
Q91XQ6	0	0	0	1	1	0	0	0	0	0.000273598	0.000237885	0	0	0	0	0.224616	0.224616	0	0	0	0	1	1	0	0	0	0	0.088	0.088	0	Lysosomal-associated transmembrane protein 4B OS=Mus musculus OX=10090 GN=Laptm4b PE=2 SV=1	2	0_0_1_1_0_0_	0	2	2	1
Q91WS2	0	0	0	2	0	0	0	0	0	0.000142938	0	0	0	0	0	0.111732	0	0	0	0	0	2	0	0	0	0	0	0.046	0	0	NACHT, LRR and PYD domains-containing protein 6 OS=Mus musculus OX=10090 GN=Nlrp6 PE=1 SV=3	1	0_0_1_0_0_0_	0	2	2	1
Q91VI7	0	0	0	2	0	0	0	0	0	0.000272398	0	0	0	0	0	0.116863	0	0	0	0	0	2	0	0	0	0	0	0.048	0	0	Ribonuclease inhibitor OS=Mus musculus OX=10090 GN=Rnh1 PE=1 SV=1	1	0_0_1_0_0_0_	0	2	2	1
Q8VC30	0	0	0	1	0	0	0	0	0	0.000214902	0	0	0	0	0	0.0568175	0	0	0	0	0	2	0	0	0	0	0	0.024	0	0	Triokinase/FMN cyclase OS=Mus musculus OX=10090 GN=Tkfc PE=1 SV=1	1	0_0_1_0_0_0_	0	2	2	1
Q8K0Q5	0	0	0	2	0	0	0	0	0	0.000187351	0	0	0	0	0	0.0939563	0	0	0	0	0	2	0	0	0	0	0	0.039	0	0	Rho GTPase-activating protein 18 OS=Mus musculus OX=10090 GN=Arhgap18 PE=1 SV=1	1	0_0_1_0_0_0_	0	2	2	1
Q8JZR0	0	0	0	2	0	0	0	0	0	0.000181865	0	0	0	0	0	0.109175	0	0	0	0	0	2	0	0	0	0	0	0.045	0	0	Long-chain-fatty-acid--CoA ligase 5 OS=Mus musculus OX=10090 GN=Acsl5 PE=1 SV=1	1	0_0_1_0_0_0_	0	2	2	1
Q8CIE6	0	0	0	2	0	0	0	0	0	0.000101482	0	0	0	0	0	0.0375284	0	0	0	0	0	2	0	0	0	0	0	0.016	0	0	Coatomer subunit alpha OS=Mus musculus OX=10090 GN=Copa PE=1 SV=2	1	0_0_1_0_0_0_	0	2	2	1
Q8CEK3	0	0	0	0	2	0	0	0	0	0	0.0012	0	0	0	0	0	1.208	0	0	0	0	0	2	0	0	0	0	0	0.344	0	Serine protease inhibitor kazal-like protein, minor form OS=Mus musculus OX=10090 GN=Spinkl PE=1 SV=1	1	0_0_0_1_0_0_	0	2	2	1
Q8BYN3	0	0	0	2	0	0	0	0	0	0.000296452	0	0	0	0	0	0.273503	0	0	0	0	0	2	0	0	0	0	0	0.105	0	0	Inositol-tetrakisphosphate 1-kinase OS=Mus musculus OX=10090 GN=Itpk1 PE=2 SV=1	1	0_0_1_0_0_0_	0	2	2	1
Q8BUR4	0	0	0	2	0	0	0	0	0	6.66024e-05	0	0	0	0	0	0.0256519	0	0	0	0	0	2	0	0	0	0	0	0.011	0	0	Dedicator of cytokinesis protein 1 OS=Mus musculus OX=10090 GN=Dock1 PE=1 SV=3	1	0_0_1_0_0_0_	0	2	2	1
Q8BR70	0	0	0	2	0	0	0	0	0	0.000526328	0	0	0	0	0	0.135011	0	0	0	0	0	2	0	0	0	0	0	0.055	0	0	Protein YIPF6 OS=Mus musculus OX=10090 GN=Yipf6 PE=1 SV=1	1	0_0_1_0_0_0_	0	2	2	1
Q8BIQ5	0	0	0	1	1	0	0	0	0	0.000107081	9.31034e-05	0	0	0	0	0.0447202	0.0447202	0	0	0	0	1	1	0	0	0	0	0.019	0.019	0	Cleavage stimulation factor subunit 2 OS=Mus musculus OX=10090 GN=Cstf2 PE=1 SV=2	2	0_0_1_1_0_0_	0	2	2	1
Q8BH95	0	0	0	1	1	0	0	0	0	0.000214161	0.000186207	0	0	0	0	0.109175	0.109175	0	0	0	0	1	1	0	0	0	0	0.045	0.045	0	Enoyl-CoA hydratase, mitochondrial OS=Mus musculus OX=10090 GN=Echs1 PE=1 SV=1	2	0_0_1_1_0_0_	0	2	2	1
Q8BG37	0	0	0	0	2	0	0	0	0	0	0.000482142	0	0	0	0	0	0.216186	0	0	0	0	0	2	0	0	0	0	0	0.085	0	Peroxiredoxin-6 OS=Mus musculus OX=10090 GN=Prdx6b PE=1 SV=1	1	0_0_0_1_0_0_	0	2	2	1
Q80VC9	0	0	0	2	0	0	0	0	0	9.92121e-05	0	0	0	0	0	0.0592537	0	0	0	0	0	2	0	0	0	0	0	0.025	0	0	Calmodulin-regulated spectrin-associated protein 3 OS=Mus musculus OX=10090 GN=Camsap3 PE=1 SV=1	1	0_0_1_0_0_0_	0	2	2	1
Q7TQG1	0	0	0	2	0	0	0	0	0	0.000105894	0	0	0	0	0	0.0764652	0	0	0	0	0	2	0	0	0	0	0	0.032	0	0	Pleckstrin homology domain-containing family A member 6 OS=Mus musculus OX=10090 GN=Plekha6 PE=1 SV=1	1	0_0_1_0_0_0_	0	2	2	1
Q7TPV4	0	0	0	1	0	1	0	0	0	4.62104e-05	0	5.57248e-05	0	0	0	0.0280163	0	0.0280163	0	0	0	1	0	1	0	0	0	0.012	0	0.012	Myb-binding protein 1A OS=Mus musculus OX=10090 GN=Mybbp1a PE=1 SV=2	2	0_0_1_0_1_0_	0	2	2	1
Q6P549	0	0	0	1	1	0	0	0	0	4.94087e-05	4.29594e-05	0	0	0	0	0.023293	0.023293	0	0	0	0	1	1	0	0	0	0	0.01	0.01	0	Phosphatidylinositol 3,4,5-trisphosphate 5-phosphatase 2 OS=Mus musculus OX=10090 GN=Inppl1 PE=1 SV=1	2	0_0_1_1_0_0_	0	2	2	1
Q6IFX4	0	0	0	1	0	0	0	0	0	0.000257704	0	0	0	0	0	0.0399202	0	0	0	0	0	2	0	0	0	0	0	0.017	0	0	Keratin, type I cytoskeletal 39 OS=Mus musculus OX=10090 GN=Krt39 PE=2 SV=2	1	0_0_1_0_0_0_	0	2	2	1
Q6DVA0	0	0	0	1	0	1	0	0	0	0.00012154	0	0.000146564	0	0	0	0.0789467	0	0.0789467	0	0	0	1	0	1	0	0	0	0.033	0	0.033	LEM domain-containing protein 2 OS=Mus musculus OX=10090 GN=Lemd2 PE=1 SV=1	2	0_0_1_0_1_0_	0	2	2	1
Q6A068	0	0	0	1	0	1	0	0	0	7.74398e-05	0	9.33842e-05	0	0	0	0.0519619	0	0.0519619	0	0	0	1	0	1	0	0	0	0.022	0	0.022	Cell division cycle 5-like protein OS=Mus musculus OX=10090 GN=Cdc5l PE=1 SV=2	2	0_0_1_0_1_0_	0	2	2	1
Q66JS6	0	0	0	2	0	0	0	0	0	0.000472295	0	0	0	0	0	0.30017	0	0	0	0	0	2	0	0	0	0	0	0.114	0	0	Eukaryotic translation initiation factor 3 subunit J-B OS=Mus musculus OX=10090 GN=Eif3j2 PE=1 SV=1	1	0_0_1_0_0_0_	0	2	2	1
Q64331	0	0	0	2	0	0	0	0	0	9.81925e-05	0	0	0	0	0	0.0399202	0	0	0	0	0	2	0	0	0	0	0	0.017	0	0	Unconventional myosin-VI OS=Mus musculus OX=10090 GN=Myo6 PE=1 SV=1	1	0_0_1_0_0_0_	0	2	2	1
Q63844	0	0	0	1	1	0	0	0	0	0.000163439	0.000142105	0	0	0	0	0.109175	0.109175	0	0	0	0	1	1	0	0	0	0	0.045	0.045	0	Mitogen-activated protein kinase 3 OS=Mus musculus OX=10090 GN=Mapk3 PE=1 SV=5	2	0_0_1_1_0_0_	0	2	2	1
Q61937	0	0	0	0	0	2	0	0	0	0	0	0.000512973	0	0	0	0	0	0.142878	0	0	0	0	0	2	0	0	0	0	0	0.058	Nucleophosmin OS=Mus musculus OX=10090 GN=Npm1 PE=1 SV=1	1	0_0_0_0_1_0_	0	2	2	1
Q61036	0	0	0	2	0	0	0	0	0	0.000222207	0	0	0	0	0	0.0471286	0	0	0	0	0	2	0	0	0	0	0	0.02	0	0	Serine/threonine-protein kinase PAK 3 OS=Mus musculus OX=10090 GN=Pak3 PE=1 SV=2	1	0_0_1_0_0_0_	0	2	2	1
Q5EG47	0	0	0	2	0	0	0	0	0	0.000222207	0	0	0	0	0	0.116863	0	0	0	0	0	2	0	0	0	0	0	0.048	0	0	5'-AMP-activated protein kinase catalytic subunit alpha-1 OS=Mus musculus OX=10090 GN=Prkaa1 PE=1 SV=2	1	0_0_1_0_0_0_	0	2	2	1
Q3UZZ6	0	0	0	2	0	0	0	0	0	0.000421063	0	0	0	0	0	0.244515	0	0	0	0	0	2	0	0	0	0	0	0.095	0	0	Sulfotransferase 1 family member D1 OS=Mus musculus OX=10090 GN=Sult1d1 PE=1 SV=1	1	0_0_1_0_0_0_	0	2	2	1
Q3UGC7	0	0	0	2	0	0	0	0	0	0.000475914	0	0	0	0	0	0.303167	0	0	0	0	0	2	0	0	0	0	0	0.115	0	0	Eukaryotic translation initiation factor 3 subunit J-A OS=Mus musculus OX=10090 GN=Eif3j1 PE=2 SV=1	1	0_0_1_0_0_0_	0	2	2	1
Q3TLH4	0	0	0	2	0	0	0	0	0	4.36449e-05	0	0	0	0	0	0.0256519	0	0	0	0	0	2	0	0	0	0	0	0.011	0	0	Protein PRRC2C OS=Mus musculus OX=10090 GN=Prrc2c PE=1 SV=3	1	0_0_1_0_0_0_	0	2	2	1
Q2TBE6	0	0	0	0	1	1	0	0	0	0	0.000112735	0.000156355	0	0	0	0	0.127197	0.127197	0	0	0	0	1	1	0	0	0	0	0.052	0.052	Phosphatidylinositol 4-kinase type 2-alpha OS=Mus musculus OX=10090 GN=Pi4k2a PE=1 SV=1	2	0_0_0_1_1_0_	0	2	2	1
Q01853	0	0	0	2	0	0	0	0	0	0.000154111	0	0	0	0	0	0.0715193	0	0	0	0	0	2	0	0	0	0	0	0.03	0	0	Transitional endoplasmic reticulum ATPase OS=Mus musculus OX=10090 GN=Vcp PE=1 SV=4	1	0_0_1_0_0_0_	0	2	2	1
Q00898	0	0	0	1	0	1	0	0	0	0.00015038	0	0.000181342	0	0	0	0.0641431	0	0.0641431	0	0	0	1	0	1	0	0	0	0.027	0	0.027	Alpha-1-antitrypsin 1-5 OS=Mus musculus OX=10090 GN=Serpina1e PE=1 SV=1	2	0_0_1_0_1_0_	0	2	2	1
Q00897	0	0	0	1	0	1	0	0	0	0.00015038	0	0.000181342	0	0	0	0.0641431	0	0.0641431	0	0	0	1	0	1	0	0	0	0.027	0	0.027	Alpha-1-antitrypsin 1-4 OS=Mus musculus OX=10090 GN=Serpina1d PE=1 SV=1	2	0_0_1_0_1_0_	0	2	2	1
Q00896	0	0	0	1	0	1	0	0	0	0.000150745	0	0.000181782	0	0	0	0.0641431	0	0.0641431	0	0	0	1	0	1	0	0	0	0.027	0	0.027	Alpha-1-antitrypsin 1-3 OS=Mus musculus OX=10090 GN=Serpina1c PE=1 SV=2	2	0_0_1_0_1_0_	0	2	2	1
P98083	0	0	0	2	0	0	0	0	0	0.000214531	0	0	0	0	0	0.122018	0	0	0	0	0	2	0	0	0	0	0	0.05	0	0	SHC-transforming protein 1 OS=Mus musculus OX=10090 GN=Shc1 PE=1 SV=3	1	0_0_1_0_0_0_	0	2	2	1
P70290	0	0	0	1	0	1	0	0	0	0.000133276	0	0.000160717	0	0	0	0.0715193	0	0.0715193	0	0	0	1	0	1	0	0	0	0.03	0	0.03	55 kDa erythrocyte membrane protein OS=Mus musculus OX=10090 GN=Mpp1 PE=1 SV=1	2	0_0_1_0_1_0_	0	2	2	1
P70271	0	0	0	0	1	1	0	0	0	0	0.000163636	0.000226952	0	0	0	0	0.158777	0.158777	0	0	0	0	1	1	0	0	0	0	0.064	0.064	PDZ and LIM domain protein 4 OS=Mus musculus OX=10090 GN=Pdlim4 PE=1 SV=3	2	0_0_0_1_1_0_	0	2	2	1
P63242	0	0	0	2	0	0	0	0	0	0.000806581	0	0	0	0	0	0.348963	0	0	0	0	0	2	0	0	0	0	0	0.13	0	0	Eukaryotic translation initiation factor 5A-1 OS=Mus musculus OX=10090 GN=Eif5a PE=1 SV=2	1	0_0_1_0_0_0_	0	2	2	1
P63044	0	0	0	1	0	1	0	0	0	0.000535403	0	0.000645639	0	0	0	0.610646	0	0.610646	0	0	0	1	0	1	0	0	0	0.207	0	0.207	Vesicle-associated membrane protein 2 OS=Mus musculus OX=10090 GN=Vamp2 PE=1 SV=2	2	0_0_1_0_1_0_	0	2	2	1
P62908	0	0	0	1	0	0	0	0	0	0.000511167	0	0	0	0	0	0.164126	0	0	0	0	0	2	0	0	0	0	0	0.066	0	0	40S ribosomal protein S3 OS=Mus musculus OX=10090 GN=Rps3 PE=1 SV=1	1	0_0_1_0_0_0_	0	2	2	1
P58871	0	0	0	1	0	1	0	0	0	3.61086e-05	0	4.35431e-05	0	0	0	0.0139114	0	0.0209395	0	0	0	1	0	1	0	0	0	0.006	0	0.009	182 kDa tankyrase-1-binding protein OS=Mus musculus OX=10090 GN=Tnks1bp1 PE=1 SV=2	2	0_0_1_0_1_0_	0	2	2	1
P47955	0	0	0	2	0	0	0	0	0	0.00108959	0	0	0	0	0	0.527566	0	0	0	0	0	2	0	0	0	0	0	0.184	0	0	60S acidic ribosomal protein P1 OS=Mus musculus OX=10090 GN=Rplp1 PE=1 SV=1	1	0_0_1_0_0_0_	0	2	2	1
P46414	0	0	0	2	0	0	0	0	0	0.000630525	0	0	0	0	0	0.524053	0	0	0	0	0	2	0	0	0	0	0	0.183	0	0	Cyclin-dependent kinase inhibitor 1B OS=Mus musculus OX=10090 GN=Cdkn1b PE=1 SV=2	1	0_0_1_0_0_0_	0	2	2	1
P22599	0	0	0	1	0	1	0	0	0	0.00015038	0	0.000181342	0	0	0	0.0641431	0	0.0641431	0	0	0	1	0	1	0	0	0	0.027	0	0.027	Alpha-1-antitrypsin 1-2 OS=Mus musculus OX=10090 GN=Serpina1b PE=1 SV=2	2	0_0_1_0_1_0_	0	2	2	1
P18653	0	0	0	2	0	0	0	0	0	0.000171566	0	0	0	0	0	0.0839269	0	0	0	0	0	2	0	0	0	0	0	0.035	0	0	Ribosomal protein S6 kinase alpha-1 OS=Mus musculus OX=10090 GN=Rps6ka1 PE=1 SV=1	1	0_0_1_0_0_0_	0	2	2	1
P11983	0	0	0	1	0	1	0	0	0	0.000111703	0	0.000134702	0	0	0	0.0739894	0	0.0739894	0	0	0	1	0	1	0	0	0	0.031	0	0.031	T-complex protein 1 subunit alpha OS=Mus musculus OX=10090 GN=Tcp1 PE=1 SV=3	2	0_0_1_0_1_0_	0	2	2	1
P07758	0	0	0	1	0	1	0	0	0	0.00015038	0	0.000181342	0	0	0	0.0641431	0	0.0641431	0	0	0	1	0	1	0	0	0	0.027	0	0.027	Alpha-1-antitrypsin 1-1 OS=Mus musculus OX=10090 GN=Serpina1a PE=1 SV=4	2	0_0_1_0_1_0_	0	2	2	1
P01872	0	0	0	0	1	1	0	0	0	0	0.000118943	0.000164965	0	0	0	0	0.0839269	0.0839269	0	0	0	0	1	1	0	0	0	0	0.035	0.035	Immunoglobulin heavy constant mu OS=Mus musculus OX=10090 GN=Ighm PE=1 SV=2	2	0_0_0_1_1_0_	0	2	2	1
P01592	0	0	0	1	1	0	0	0	0	0.000390608	0.000339622	0	0	0	0	0.241652	0.241652	0	0	0	0	1	1	0	0	0	0	0.094	0.094	0	Immunoglobulin J chain OS=Mus musculus OX=10090 GN=Jchain PE=1 SV=4	2	0_0_1_1_0_0_	0	2	2	1
O88738	0	0	0	1	0	1	0	0	0	1.27216e-05	0	1.53409e-05	0	0	0	0.0115795	0	0.0115795	0	0	0	1	0	1	0	0	0	0.005	0	0.005	Baculoviral IAP repeat-containing protein 6 OS=Mus musculus OX=10090 GN=Birc6 PE=1 SV=2	2	0_0_1_0_1_0_	0	2	2	1
O70492	0	0	0	1	0	0	0	0	0	0.00076675	0	0	0	0	0	0.137627	0	0	0	0	0	2	0	0	0	0	0	0.056	0	0	Sorting nexin-3 OS=Mus musculus OX=10090 GN=Snx3 PE=1 SV=3	1	0_0_1_0_0_0_	0	2	2	1
O35737	0	0	0	1	0	1	0	0	0	0.000138322	0	0.000166802	0	0	0	0.0519619	0	0.0914403	0	0	0	1	0	1	0	0	0	0.022	0	0.038	Heterogeneous nuclear ribonucleoprotein H OS=Mus musculus OX=10090 GN=Hnrnph1 PE=1 SV=3	2	0_0_1_0_1_0_	0	2	2	1
O35295	0	0	0	2	0	0	0	0	0	0.000383375	0	0	0	0	0	0.348963	0	0	0	0	0	2	0	0	0	0	0	0.13	0	0	Transcriptional activator protein Pur-beta OS=Mus musculus OX=10090 GN=Purb PE=1 SV=3	1	0_0_1_0_0_0_	0	2	2	1
O08807	0	0	0	0	1	1	0	0	0	0	0.00019708	0.000273336	0	0	0	0	0.0964782	0.0964782	0	0	0	0	1	1	0	0	0	0	0.04	0.04	Peroxiredoxin-4 OS=Mus musculus OX=10090 GN=Prdx4 PE=1 SV=1	2	0_0_0_1_1_0_	0	2	2	1
G3UW55	0	0	0	0	0	2	0	0	0	0	0	0.00131393	0	0	0	0	0	0.496236	0	0	0	0	0	2	0	0	0	0	0	0.175	LBH domain-containing 2 OS=Mus musculus OX=10090 GN=Lbhd2 PE=1 SV=1	1	0_0_0_0_1_0_	0	2	2	1
F2Z3U3	0	0	0	2	0	0	0	0	0	9.81149e-05	0	0	0	0	0	0.0519619	0	0	0	0	0	2	0	0	0	0	0	0.022	0	0	Ras association (RalGDS/AF-6) and pleckstrin homology domains 1 OS=Mus musculus OX=10090 GN=Raph1 PE=1 SV=2	1	0_0_1_0_0_0_	0	2	2	1
A6ZI47	0	0	0	1	1	0	0	0	0	0.000170623	0.000148352	0	0	0	0	0.0914403	0.0914403	0	0	0	0	1	1	0	0	0	0	0.038	0.038	0	Fructose-bisphosphate aldolase OS=Mus musculus OX=10090 GN=Aldoart2 PE=1 SV=1	2	0_0_1_1_0_0_	0	2	2	1
A2AI08	0	0	0	2	0	0	0	0	0	0.000165839	0	0	0	0	0	0.109175	0	0	0	0	0	2	0	0	0	0	0	0.045	0	0	Taperin OS=Mus musculus OX=10090 GN=Tprn PE=1 SV=1	1	0_0_1_0_0_0_	0	2	2	1
A0A1W2P855	0	0	0	1	0	1	0	0	0	7.74398e-05	0	9.33842e-05	0	0	0	0.0519619	0	0.0519619	0	0	0	1	0	1	0	0	0	0.022	0	0.022	Predicted gene 9046 OS=Mus musculus OX=10090 GN=Gm9046 PE=3 SV=1	2	0_0_1_0_1_0_	0	2	2	1
A0A1W2P7Z8	0	0	0	1	0	1	0	0	0	7.74398e-05	0	9.33842e-05	0	0	0	0.0519619	0	0.0519619	0	0	0	1	0	1	0	0	0	0.022	0	0.022	Predicted gene 9045 OS=Mus musculus OX=10090 GN=Gm9045 PE=3 SV=1	2	0_0_1_0_1_0_	0	2	2	1
A0A1W2P7S8	0	0	0	1	0	1	0	0	0	7.74398e-05	0	9.33842e-05	0	0	0	0.0519619	0	0.0519619	0	0	0	1	0	1	0	0	0	0.022	0	0.022	Predicted gene, 32717 OS=Mus musculus OX=10090 GN=Gm32717 PE=1 SV=1	2	0_0_1_0_1_0_	0	2	2	1
A0A1W2P7H4	0	0	0	1	0	1	0	0	0	7.74398e-05	0	9.33842e-05	0	0	0	0.0519619	0	0.0519619	0	0	0	1	0	1	0	0	0	0.022	0	0.022	Predicted gene 9048 OS=Mus musculus OX=10090 GN=Gm9048 PE=3 SV=1	2	0_0_1_0_1_0_	0	2	2	1
A0A1W2P6Q8	0	0	0	1	0	1	0	0	0	7.74398e-05	0	9.33842e-05	0	0	0	0.0519619	0	0.0519619	0	0	0	1	0	1	0	0	0	0.022	0	0.022	Predicted gene 9040 OS=Mus musculus OX=10090 GN=Gm9044 PE=3 SV=1	2	0_0_1_0_1_0_	0	2	2	1
Q9Z320	1	0	0	0	1	0	0.000154108	0	0	0	0.000120536	0	0.0471286	0	0	0	0.0471286	0	1	0	0	0	1	0	0.02	0	0	0	0.02	0	Keratin, type I cytoskeletal 27 OS=Mus musculus OX=10090 GN=Krt27 PE=1 SV=1	2	1_0_0_1_0_0_	1	1	2	0.5
Q9Z2I8	0	1	0	1	0	0	0	0.000183057	0	0.000143434	0	0	0	0.0939563	0	0.0939563	0	0	0	1	0	1	0	0	0	0.039	0	0.039	0	0	Succinate--CoA ligase [GDP-forming] subunit beta, mitochondrial OS=Mus musculus OX=10090 GN=Suclg2 PE=1 SV=3	2	0_1_1_0_0_0_	1	1	2	0.5
Q9Z160	0	0	1	1	0	0	0	0	6.25995e-05	6.33742e-05	0	0	0	0	0.0351422	0.0351422	0	0	0	0	1	1	0	0	0	0	0.015	0.015	0	0	Conserved oligomeric Golgi complex subunit 1 OS=Mus musculus OX=10090 GN=Cog1 PE=1 SV=3	2	0_0_1_0_0_1_	1	1	2	0.5
Q9WUX5	0	0	1	0	0	1	0	0	6.82397e-05	0	0	8.33082e-05	0	0	0.0280163	0	0	0.0209395	0	0	1	0	0	1	0	0	0.012	0	0	0.009	Inositol 1,4,5-triphosphate receptor associated 1 OS=Mus musculus OX=10090 GN=Irag1 PE=1 SV=2	2	0_0_0_0_1_1_	1	1	2	0.5
Q9WU03	1	0	0	0	1	0	0.00027397	0	0	0	0.000214286	0	0.116863	0	0	0	0.116863	0	1	0	0	0	1	0	0.048	0	0	0	0.048	0	Kunitz-type protease inhibitor 2 OS=Mus musculus OX=10090 GN=Spint2 PE=1 SV=1	2	1_0_0_1_0_0_	1	1	2	0.5
Q9WTI7	0	0	1	1	0	0	0	0	5.77117e-05	5.84259e-05	0	0	0	0	0.0185914	0.0185914	0	0	0	0	1	1	0	0	0	0	0.008	0.008	0	0	Unconventional myosin-Ic OS=Mus musculus OX=10090 GN=Myo1c PE=1 SV=2	2	0_0_1_0_0_1_	1	1	2	0.5
Q9QYC1	0	0	1	1	0	0	0	0	2.61721e-05	2.6496e-05	0	0	0	0	0.0115795	0.0115795	0	0	0	0	1	1	0	0	0	0	0.005	0.005	0	0	Pecanex-like protein 1 OS=Mus musculus OX=10090 GN=Pcnx1 PE=1 SV=3	2	0_0_1_0_0_1_	1	1	2	0.5
Q9ET78	0	0	1	0	0	1	0	0	8.8143e-05	0	0	0.000107606	0	0	0.081434	0	0	0.081434	0	0	1	0	0	1	0	0	0.034	0	0	0.034	Junctophilin-2 OS=Mus musculus OX=10090 GN=Jph2 PE=1 SV=2	2	0_0_0_0_1_1_	1	1	2	0.5
Q9DC70	0	0	1	1	0	0	0	0	0.000273873	0.000277262	0	0	0	0	0.202264	0.202264	0	0	0	0	1	1	0	0	0	0	0.08	0.08	0	0	NADH dehydrogenase [ubiquinone] iron-sulfur protein 7, mitochondrial OS=Mus musculus OX=10090 GN=Ndufs7 PE=1 SV=1	2	0_0_1_0_0_1_	1	1	2	0.5
Q9DAW9	0	0	1	1	0	0	0	0	0.000185902	0.000188202	0	0	0	0	0.0423174	0.0789467	0	0	0	0	1	1	0	0	0	0	0.018	0.033	0	0	Calponin-3 OS=Mus musculus OX=10090 GN=Cnn3 PE=1 SV=1	2	0_0_1_0_0_1_	1	1	2	0.5
Q9D9Z5	1	0	0	0	1	0	0.000676866	0	0	0	0.000529411	0	0.3122	0	0	0	0.435489	0	1	0	0	0	1	0	0.118	0	0	0	0.157	0	DET1- and DDB1-associated protein 1 OS=Mus musculus OX=10090 GN=Dda1 PE=1 SV=1	2	1_0_0_1_0_0_	1	1	2	0.5
Q9D855	1	0	0	0	1	0	0.000621985	0	0	0	0.000486486	0	0.230269	0	0	0	0.230269	0	1	0	0	0	1	0	0.09	0	0	0	0.09	0	Cytochrome b-c1 complex subunit 7 OS=Mus musculus OX=10090 GN=Uqcrb PE=1 SV=3	2	1_0_0_1_0_0_	1	1	2	0.5
Q9D6J6	0	1	0	0	0	1	0	0.000319612	0	0	0	0.000301992	0	0.205036	0	0	0	0.205036	0	1	0	0	0	1	0	0.081	0	0	0	0.081	NADH dehydrogenase [ubiquinone] flavoprotein 2, mitochondrial OS=Mus musculus OX=10090 GN=Ndufv2 PE=1 SV=2	2	0_1_0_0_1_0_	1	1	2	0.5
Q9D3R6	0	0	1	1	0	0	0	0	0.000113817	0.000115226	0	0	0	0	0.0519619	0.0519619	0	0	0	0	1	1	0	0	0	0	0.022	0.022	0	0	Katanin p60 ATPase-containing subunit A-like 2 OS=Mus musculus OX=10090 GN=Katnal2 PE=2 SV=2	2	0_0_1_0_0_1_	1	1	2	0.5
Q9D154	0	0	1	0	1	0	0	0	0.000161867	0	0.00014248	0	0	0	0.0764652	0	0.0764652	0	0	0	1	0	1	0	0	0	0.032	0	0.032	0	Leukocyte elastase inhibitor A OS=Mus musculus OX=10090 GN=Serpinb1a PE=1 SV=1	2	0_0_0_1_0_1_	1	1	2	0.5
Q9CRC3	0	0	1	0	1	0	0	0	0.000486885	0	0.000428571	0	0	0	0.267652	0	0.267652	0	0	0	1	0	1	0	0	0	0.103	0	0.103	0	UPF0235 protein C15orf40 homolog OS=Mus musculus OX=10090 PE=1 SV=1	2	0_0_0_1_0_1_	1	1	2	0.5
Q9CPN7	1	0	0	0	0	1	0.000279516	0	0	0	0	0.000303215	0.205036	0	0	0	0	0.205036	1	0	0	0	0	1	0.081	0	0	0	0	0.081	RIKEN cDNA 1810009J06 gene OS=Mus musculus OX=10090 GN=1810009J06Rik PE=2 SV=1	2	1_0_0_0_1_0_	1	1	2	0.5
Q99KN9	0	0	1	0	1	0	0	0	9.72227e-05	0	8.55784e-05	0	0	0	0.0447202	0	0.0447202	0	0	0	1	0	1	0	0	0	0.019	0	0.019	0	Clathrin interactor 1 OS=Mus musculus OX=10090 GN=Clint1 PE=1 SV=2	2	0_0_0_1_0_1_	1	1	2	0.5
Q99JW5	1	0	0	0	1	0	0.000219176	0	0	0	0.000171428	0	0.227439	0	0	0	0.227439	0	1	0	0	0	1	0	0.089	0	0	0	0.089	0	Epithelial cell adhesion molecule OS=Mus musculus OX=10090 GN=Epcam PE=1 SV=1	2	1_0_0_1_0_0_	1	1	2	0.5
Q91X58	0	0	1	1	0	0	0	0	0.000238706	0.00024166	0	0	0	0	0.142878	0.142878	0	0	0	0	1	1	0	0	0	0	0.058	0.058	0	0	AN1-type zinc finger protein 2B OS=Mus musculus OX=10090 GN=Zfand2b PE=1 SV=1	2	0_0_1_0_0_1_	1	1	2	0.5
Q91WT8	0	0	1	1	0	0	0	0	0.000103979	0.000105266	0	0	0	0	0.111732	0.0690548	0	0	0	0	1	1	0	0	0	0	0.046	0.029	0	0	RNA-binding protein 47 OS=Mus musculus OX=10090 GN=Rbm47 PE=1 SV=1	2	0_0_1_0_0_1_	1	1	2	0.5
Q91WK0	0	0	1	1	0	0	0	0	0.000147825	0.000149655	0	0	0	0	0.0568175	0.0739894	0	0	0	0	1	1	0	0	0	0	0.024	0.031	0	0	Leucine-rich repeat flightless-interacting protein 2 OS=Mus musculus OX=10090 GN=Lrrfip2 PE=1 SV=1	2	0_0_1_0_0_1_	1	1	2	0.5
Q91VR2	0	0	1	0	1	0	0	0	0.000205864	0	0.000181208	0	0	0	0.0964782	0	0.0964782	0	0	0	1	0	1	0	0	0	0.04	0	0.04	0	ATP synthase subunit gamma, mitochondrial OS=Mus musculus OX=10090 GN=Atp5f1c PE=1 SV=1	2	0_0_0_1_0_1_	1	1	2	0.5
Q8VEM8	0	1	0	0	1	0	0	0.000222027	0	0	0.00015126	0	0	0.081434	0	0	0.081434	0	0	1	0	0	1	0	0	0.034	0	0	0.034	0	Phosphate carrier protein, mitochondrial OS=Mus musculus OX=10090 GN=Slc25a3 PE=1 SV=1	2	0_1_0_1_0_0_	1	1	2	0.5
Q8VCW2	1	0	0	0	1	0	0.000154799	0	0	0	0.000121076	0	0.0471286	0	0	0	0.0471286	0	1	0	0	0	1	0	0.02	0	0	0	0.02	0	Keratin, type I cytoskeletal 25 OS=Mus musculus OX=10090 GN=Krt25 PE=1 SV=1	2	1_0_0_1_0_0_	1	1	2	0.5
Q8R527	0	0	1	0	0	1	0	0	0.000299256	0	0	0.000365337	0	0	0.119438	0	0	0.119438	0	0	1	0	0	1	0	0	0.049	0	0	0.049	Rho-related GTP-binding protein RhoQ OS=Mus musculus OX=10090 GN=Rhoq PE=1 SV=2	2	0_0_0_0_1_1_	1	1	2	0.5
Q8CHP5	0	0	1	1	0	0	0	0	0.000302205	0.000305945	0	0	0	0	0.185769	0.185769	0	0	0	0	1	1	0	0	0	0	0.074	0.074	0	0	Partner of Y14 and mago OS=Mus musculus OX=10090 GN=Pym1 PE=1 SV=2	2	0_0_1_0_0_1_	1	1	2	0.5
Q8C0E2	0	0	1	1	0	0	0	0	0.000182582	0.000184842	0	0	0	0	0.0789467	0.0789467	0	0	0	0	1	1	0	0	0	0	0.033	0.033	0	0	Vacuolar protein sorting-associated protein 26B OS=Mus musculus OX=10090 GN=Vps26b PE=1 SV=1	2	0_0_1_0_0_1_	1	1	2	0.5
Q8BI84	0	0	1	1	0	0	0	0	3.17863e-05	3.21797e-05	0	0	0	0	0.0256519	0.0162487	0	0	0	0	1	1	0	0	0	0	0.011	0.007	0	0	Transport and Golgi organization protein 1 homolog OS=Mus musculus OX=10090 GN=Mia3 PE=1 SV=2	2	0_0_1_0_0_1_	1	1	2	0.5
Q811L6	0	0	1	0	0	1	0	0	2.3433e-05	0	0	2.86074e-05	0	0	0.0115795	0	0	0.0115795	0	0	1	0	0	1	0	0	0.005	0	0	0.005	Microtubule-associated serine/threonine-protein kinase 4 OS=Mus musculus OX=10090 GN=Mast4 PE=1 SV=3	2	0_0_0_0_1_1_	1	1	2	0.5
Q80XI3	0	0	1	0	0	1	0	0	3.88521e-05	0	0	4.74314e-05	0	0	0.0185914	0	0	0.0185914	0	0	1	0	0	1	0	0	0.008	0	0	0.008	Eukaryotic translation initiation factor 4 gamma 3 OS=Mus musculus OX=10090 GN=Eif4g3 PE=1 SV=2	2	0_0_0_0_1_1_	1	1	2	0.5
Q80WJ7	0	0	1	0	1	0	0	0	0.000105954	0	9.32642e-05	0	0	0	0.0690548	0	0.0690548	0	0	0	1	0	1	0	0	0	0.029	0	0.029	0	Protein LYRIC OS=Mus musculus OX=10090 GN=Mtdh PE=1 SV=1	2	0_0_0_1_0_1_	1	1	2	0.5
Q80WC7	0	0	1	1	0	0	0	0	0.000128074	0.000129659	0	0	0	0	0.0964782	0.0964782	0	0	0	0	1	1	0	0	0	0	0.04	0.04	0	0	Arf-GAP domain and FG repeat-containing protein 2 OS=Mus musculus OX=10090 GN=Agfg2 PE=1 SV=1	2	0_0_1_0_0_1_	1	1	2	0.5
Q80VP2	0	0	1	1	0	0	0	0	0.000105408	0.000106713	0	0	0	0	0.0327615	0.0327615	0	0	0	0	1	1	0	0	0	0	0.014	0.014	0	0	Spermatogenesis-associated protein 7 homolog OS=Mus musculus OX=10090 GN=Spata7 PE=1 SV=1	2	0_0_1_0_0_1_	1	1	2	0.5
Q80VP1	0	0	1	1	0	0	0	0	0.000106691	0.000108012	0	0	0	0	0.0964782	0.0964782	0	0	0	0	1	1	0	0	0	0	0.04	0.04	0	0	Epsin-1 OS=Mus musculus OX=10090 GN=Epn1 PE=1 SV=3	2	0_0_1_0_0_1_	1	1	2	0.5
Q7TQH0	0	0	1	1	0	0	0	0	5.84819e-05	5.92057e-05	0	0	0	0	0.0351422	0.0351422	0	0	0	0	1	1	0	0	0	0	0.015	0.015	0	0	Ataxin-2-like protein OS=Mus musculus OX=10090 GN=Atxn2l PE=1 SV=1	2	0_0_1_0_0_1_	1	1	2	0.5
Q7TQD2	0	0	1	0	0	1	0	0	0.000281411	0	0	0.000343551	0	0	0.158777	0	0	0.196741	0	0	1	0	0	1	0	0	0.064	0	0	0.078	Tubulin polymerization-promoting protein OS=Mus musculus OX=10090 GN=Tppp PE=1 SV=1	2	0_0_0_0_1_1_	1	1	2	0.5
Q7TMY8	0	0	1	1	0	0	0	0	1.40159e-05	1.41893e-05	0	0	0	0	0.0115795	0.0115795	0	0	0	0	1	1	0	0	0	0	0.005	0.005	0	0	E3 ubiquitin-protein ligase HUWE1 OS=Mus musculus OX=10090 GN=Huwe1 PE=1 SV=5	2	0_0_1_0_0_1_	1	1	2	0.5
Q78J03	0	1	0	0	1	0	0	0.000452936	0	0	0.000308571	0	0	0.14025	0	0	0.14025	0	0	1	0	0	1	0	0	0.057	0	0	0.057	0	Methionine-R-sulfoxide reductase B2, mitochondrial OS=Mus musculus OX=10090 GN=Msrb2 PE=1 SV=1	2	0_1_0_1_0_0_	1	1	2	0.5
Q6ZQB6	0	0	1	1	0	0	0	0	5.43379e-05	5.50104e-05	0	0	0	0	0.0327615	0.0327615	0	0	0	0	1	1	0	0	0	0	0.014	0.014	0	0	Inositol hexakisphosphate and diphosphoinositol-pentakisphosphate kinase 2 OS=Mus musculus OX=10090 GN=Ppip5k2 PE=1 SV=3	2	0_0_1_0_0_1_	1	1	2	0.5
Q6P542	0	0	1	1	0	0	0	0	7.32945e-05	7.42016e-05	0	0	0	0	0.0327615	0.0327615	0	0	0	0	1	1	0	0	0	0	0.014	0.014	0	0	ATP-binding cassette sub-family F member 1 OS=Mus musculus OX=10090 GN=Abcf1 PE=1 SV=1	2	0_0_1_0_0_1_	1	1	2	0.5
Q6EDY6	0	0	1	1	0	0	0	0	4.46489e-05	4.52014e-05	0	0	0	0	0.0162487	0.0209395	0	0	0	0	1	1	0	0	0	0	0.007	0.009	0	0	F-actin-uncapping protein LRRC16A OS=Mus musculus OX=10090 GN=Carmil1 PE=1 SV=2	2	0_0_1_0_0_1_	1	1	2	0.5
Q62420	0	0	1	1	0	0	0	0	0.000174283	0.00017644	0	0	0	0	0.081434	0.081434	0	0	0	0	1	1	0	0	0	0	0.034	0.034	0	0	Endophilin-A1 OS=Mus musculus OX=10090 GN=Sh3gl2 PE=1 SV=2	2	0_0_1_0_0_1_	1	1	2	0.5
Q62419	0	0	1	1	0	0	0	0	0.000166705	0.000168768	0	0	0	0	0.0789467	0.0789467	0	0	0	0	1	1	0	0	0	0	0.033	0.033	0	0	Endophilin-A2 OS=Mus musculus OX=10090 GN=Sh3gl1 PE=1 SV=1	2	0_0_1_0_0_1_	1	1	2	0.5
Q62048	1	0	0	0	0	1	0.00053108	0	0	0	0	0.000576109	0.193988	0	0	0	0	0.193988	1	0	0	0	0	1	0.077	0	0	0	0	0.077	Astrocytic phosphoprotein PEA-15 OS=Mus musculus OX=10090 GN=Pea15 PE=1 SV=1	2	1_0_0_0_1_0_	1	1	2	0.5
Q61035	0	0	1	1	0	0	0	0	0.000120526	0.000122017	0	0	0	0	0.0375284	0.0375284	0	0	0	0	1	1	0	0	0	0	0.016	0.016	0	0	Histidine--tRNA ligase, cytoplasmic OS=Mus musculus OX=10090 GN=Hars1 PE=1 SV=2	2	0_0_1_0_0_1_	1	1	2	0.5
Q569Z5	0	0	1	1	0	0	0	0	5.94453e-05	6.0181e-05	0	0	0	0	0.0280163	0.0280163	0	0	0	0	1	1	0	0	0	0	0.012	0.012	0	0	Probable ATP-dependent RNA helicase DDX46 OS=Mus musculus OX=10090 GN=Ddx46 PE=1 SV=2	2	0_0_1_0_0_1_	1	1	2	0.5
Q4LDD4	0	0	1	1	0	0	0	0	4.22504e-05	4.27732e-05	0	0	0	0	0.023293	0.023293	0	0	0	0	1	1	0	0	0	0	0.01	0.01	0	0	Arf-GAP with Rho-GAP domain, ANK repeat and PH domain-containing protein 1 OS=Mus musculus OX=10090 GN=Arap1 PE=1 SV=2	2	0_0_1_0_0_1_	1	1	2	0.5
Q3UTJ2	0	0	1	0	0	1	0	0	5.19894e-05	0	0	6.34696e-05	0	0	0.0209395	0	0	0.0209395	0	0	1	0	0	1	0	0	0.009	0	0	0.009	Sorbin and SH3 domain-containing protein 2 OS=Mus musculus OX=10090 GN=Sorbs2 PE=1 SV=2	2	0_0_0_0_1_1_	1	1	2	0.5
Q3UMC0	0	0	1	1	0	0	0	0	6.86982e-05	6.95484e-05	0	0	0	0	0.0303861	0.0303861	0	0	0	0	1	1	0	0	0	0	0.013	0.013	0	0	Ribosome biogenesis protein SPATA5 OS=Mus musculus OX=10090 GN=Spata5 PE=1 SV=2	2	0_0_1_0_0_1_	1	1	2	0.5
Q08093	0	0	1	1	0	0	0	0	0.000201139	0.000203629	0	0	0	0	0.0471286	0.0864257	0	0	0	0	1	1	0	0	0	0	0.02	0.036	0	0	Calponin-2 OS=Mus musculus OX=10090 GN=Cnn2 PE=1 SV=1	2	0_0_1_0_0_1_	1	1	2	0.5
Q05793	1	0	0	0	1	0	1.86243e-05	0	0	0	1.4567e-05	0	0.00925291	0	0	0	0.00925291	0	1	0	0	0	1	0	0.004	0	0	0	0.004	0	Basement membrane-specific heparan sulfate proteoglycan core protein OS=Mus musculus OX=10090 GN=Hspg2 PE=1 SV=1	2	1_0_0_1_0_0_	1	1	2	0.5
Q05512	0	0	1	1	0	0	0	0	7.90561e-05	8.00345e-05	0	0	0	0	0.0327615	0.0641431	0	0	0	0	1	1	0	0	0	0	0.014	0.027	0	0	Serine/threonine-protein kinase MARK2 OS=Mus musculus OX=10090 GN=Mark2 PE=1 SV=3	2	0_0_1_0_0_1_	1	1	2	0.5
P62242	0	0	1	1	0	0	0	0	0.00029494	0.00029859	0	0	0	0	0.129796	0.129796	0	0	0	0	1	1	0	0	0	0	0.053	0.053	0	0	40S ribosomal protein S8 OS=Mus musculus OX=10090 GN=Rps8 PE=1 SV=2	2	0_0_1_0_0_1_	1	1	2	0.5
P60766	0	0	1	0	0	1	0	0	0.000321191	0	0	0.000392116	0	0	0.127197	0	0	0.127197	0	0	1	0	0	1	0	0	0.052	0	0	0.052	Cell division control protein 42 homolog OS=Mus musculus OX=10090 GN=Cdc42 PE=1 SV=2	2	0_0_0_0_1_1_	1	1	2	0.5
P57776	0	0	1	1	0	0	0	0	0.000218319	0.00022102	0	0	0	0	0.104079	0.111732	0	0	0	0	1	1	0	0	0	0	0.043	0.046	0	0	Elongation factor 1-delta OS=Mus musculus OX=10090 GN=Eef1d PE=1 SV=3	2	0_0_1_0_0_1_	1	1	2	0.5
P49817	0	0	1	0	1	0	0	0	0.000344649	0	0.000303371	0	0	0	0.183042	0	0.199499	0	0	0	1	0	1	0	0	0	0.073	0	0.079	0	Caveolin-1 OS=Mus musculus OX=10090 GN=Cav1 PE=1 SV=1	2	0_0_0_1_0_1_	1	1	2	0.5
P49710	0	0	1	0	1	0	0	0	0.000126229	0	0.000111111	0	0	0	0.0592537	0	0.0495424	0	0	0	1	0	1	0	0	0	0.025	0	0.021	0	Hematopoietic lineage cell-specific protein OS=Mus musculus OX=10090 GN=Hcls1 PE=1 SV=2	2	0_0_0_1_0_1_	1	1	2	0.5
P46935	0	0	1	0	0	1	0	0	6.91629e-05	0	0	8.44353e-05	0	0	0.0568175	0	0	0.0568175	0	0	1	0	0	1	0	0	0.024	0	0	0.024	E3 ubiquitin-protein ligase NEDD4 OS=Mus musculus OX=10090 GN=Nedd4 PE=1 SV=3	2	0_0_0_0_1_1_	1	1	2	0.5
P20918	0	0	1	0	1	0	0	0	7.55511e-05	0	6.65024e-05	0	0	0	0.0592537	0	0.0592537	0	0	0	1	0	1	0	0	0	0.025	0	0.025	0	Plasminogen OS=Mus musculus OX=10090 GN=Plg PE=1 SV=3	2	0_0_0_1_0_1_	1	1	2	0.5
P20033	0	1	0	0	0	1	0	0.000375658	0	0	0	0.000354948	0	0.216186	0	0	0	0.216186	0	1	0	0	0	1	0	0.085	0	0	0	0.085	Platelet-derived growth factor subunit A OS=Mus musculus OX=10090 GN=Pdgfa PE=2 SV=2	2	0_1_0_0_1_0_	1	1	2	0.5
P14733	0	0	1	0	1	0	0	0	0.000104333	0	9.18366e-05	0	0	0	0.0471286	0	0.0447202	0	0	0	1	0	1	0	0	0	0.02	0	0.019	0	Lamin-B1 OS=Mus musculus OX=10090 GN=Lmnb1 PE=1 SV=3	2	0_0_0_1_0_1_	1	1	2	0.5
P14152	1	0	0	0	0	1	0.000206708	0	0	0	0	0.000224234	0.0864257	0	0	0	0	0.116863	1	0	0	0	0	1	0.036	0	0	0	0	0.048	Malate dehydrogenase, cytoplasmic OS=Mus musculus OX=10090 GN=Mdh1 PE=1 SV=3	2	1_0_0_0_1_0_	1	1	2	0.5
P09671	0	0	1	0	1	0	0	0	0.00027634	0	0.000243243	0	0	0	0.156112	0	0.156112	0	0	0	1	0	1	0	0	0	0.063	0	0.063	0	Superoxide dismutase [Mn], mitochondrial OS=Mus musculus OX=10090 GN=Sod2 PE=1 SV=3	2	0_0_0_1_0_1_	1	1	2	0.5
P09602	0	0	1	1	0	0	0	0	0.000681639	0.000690075	0	0	0	0	0.468926	0.468926	0	0	0	0	1	1	0	0	0	0	0.167	0.167	0	0	Non-histone chromosomal protein HMG-17 OS=Mus musculus OX=10090 GN=Hmgn2 PE=1 SV=2	2	0_0_1_0_0_1_	1	1	2	0.5
P09103	1	0	0	0	1	0	0.000135639	0	0	0	0.00010609	0	0.0739894	0	0	0	0.0739894	0	1	0	0	0	1	0	0.031	0	0	0	0.031	0	Protein disulfide-isomerase OS=Mus musculus OX=10090 GN=P4hb PE=1 SV=2	2	1_0_0_1_0_0_	1	1	2	0.5
P09066	0	0	1	1	0	0	0	0	0.000189344	0.000191687	0	0	0	0	0.0964782	0.0964782	0	0	0	0	1	1	0	0	0	0	0.04	0.04	0	0	Homeobox protein engrailed-2 OS=Mus musculus OX=10090 GN=En2 PE=2 SV=2	2	0_0_1_0_0_1_	1	1	2	0.5
P02802	1	0	0	0	1	0	0.00113181	0	0	0	0.000885245	0	0.573983	0	0	0	0.573983	0	1	0	0	0	1	0	0.197	0	0	0	0.197	0	Metallothionein-1 OS=Mus musculus OX=10090 GN=Mt1 PE=1 SV=1	2	1_0_0_1_0_0_	1	1	2	0.5
P01027	0	0	1	0	1	0	0	0	3.68897e-05	0	3.24714e-05	0	0	0	0.0209395	0	0.0280163	0	0	0	1	0	1	0	0	0	0.009	0	0.012	0	Complement C3 OS=Mus musculus OX=10090 GN=C3 PE=1 SV=3	2	0_0_0_1_0_1_	1	1	2	0.5
O88735	0	0	1	0	1	0	0	0	8.40377e-05	0	7.39725e-05	0	0	0	0.0351422	0	0.0351422	0	0	0	1	0	1	0	0	0	0.015	0	0.015	0	Ensconsin OS=Mus musculus OX=10090 GN=Map7 PE=1 SV=1	2	0_0_0_1_0_1_	1	1	2	0.5
O09131	0	1	0	1	0	0	0	0.000330266	0	0.000258778	0	0	0	0.142878	0	0.142878	0	0	0	1	0	1	0	0	0	0.058	0	0.058	0	0	Glutathione S-transferase omega-1 OS=Mus musculus OX=10090 GN=Gsto1 PE=1 SV=2	2	0_1_1_0_0_0_	1	1	2	0.5
O08749	0	1	0	0	0	1	0	0.000155724	0	0	0	0.00014714	0	0.0665962	0	0	0	0.0665962	0	1	0	0	0	1	0	0.028	0	0	0	0.028	Dihydrolipoyl dehydrogenase, mitochondrial OS=Mus musculus OX=10090 GN=Dld PE=1 SV=2	2	0_1_0_0_1_0_	1	1	2	0.5
F6R7E8	1	0	0	0	0	1	0.000279516	0	0	0	0	0.000303215	0.205036	0	0	0	0	0.205036	1	0	0	0	0	1	0.081	0	0	0	0	0.081	Predicted gene 2663 OS=Mus musculus OX=10090 GN=Gm2663 PE=4 SV=1	2	1_0_0_0_1_0_	1	1	2	0.5
B1AR69	0	0	1	0	0	1	0	0	3.16551e-05	0	0	3.86451e-05	0	0	0.0185914	0	0	0.0185914	0	0	1	0	0	1	0	0	0.008	0	0	0.008	Myosin, heavy polypeptide 13, skeletal muscle OS=Mus musculus OX=10090 GN=Myh13 PE=1 SV=1	2	0_0_0_0_1_1_	1	1	2	0.5
Q9CQ19	1	0	1	0	0	0	0.000401398	0	0.000356672	0	0	0	0.142878	0	0.142878	0	0	0	1	0	1	0	0	0	0.058	0	0.058	0	0	0	Myosin regulatory light polypeptide 9 OS=Mus musculus OX=10090 GN=Myl9 PE=1 SV=3	2	1_0_0_0_0_1_	2	0	2	0
Q8K419	0	1	1	0	0	0	0	0.00024314	0.000188183	0	0	0	0	0.104079	0.104079	0	0	0	0	1	1	0	0	0	0	0.043	0.043	0	0	0	Galectin-4 OS=Mus musculus OX=10090 GN=Lgals4 PE=1 SV=2	2	0_1_0_0_0_1_	2	0	2	0
Q60930	1	1	0	0	0	0	0.000234035	0.000268691	0	0	0	0	0.0641431	0.0641431	0	0	0	0	1	1	0	0	0	0	0.027	0.027	0	0	0	0	Voltage-dependent anion-selective channel protein 2 OS=Mus musculus OX=10090 GN=Vdac2 PE=1 SV=2	2	1_1_0_0_0_0_	2	0	2	0
P97467	1	1	0	0	0	0	7.05213e-05	8.0964e-05	0	0	0	0	0.0351422	0.0423174	0	0	0	0	1	1	0	0	0	0	0.015	0.018	0	0	0	0	Peptidyl-glycine alpha-amidating monooxygenase OS=Mus musculus OX=10090 GN=Pam PE=1 SV=2	2	1_1_0_0_0_0_	2	0	2	0
P68040	1	0	0	0	0	0	0.000435586	0	0	0	0	0	0.224616	0	0	0	0	0	2	0	0	0	0	0	0.088	0	0	0	0	0	Receptor of activated protein C kinase 1 OS=Mus musculus OX=10090 GN=Rack1 PE=1 SV=3	1	1_0_0_0_0_0_	2	0	2	0
P51410	1	0	0	0	0	0	0.000719171	0	0	0	0	0	0.383566	0	0	0	0	0	2	0	0	0	0	0	0.141	0	0	0	0	0	60S ribosomal protein L9 OS=Mus musculus OX=10090 GN=Rpl9 PE=1 SV=2	1	1_0_0_0_0_0_	2	0	2	0
P45591	1	1	0	0	0	0	0.000415906	0.000477492	0	0	0	0	0.164126	0.164126	0	0	0	0	1	1	0	0	0	0	0.066	0.066	0	0	0	0	Cofilin-2 OS=Mus musculus OX=10090 GN=Cfl2 PE=1 SV=1	2	1_1_0_0_0_0_	2	0	2	0
P40142	1	1	0	0	0	0	0.000110819	0.000127229	0	0	0	0	0.081434	0.0715193	0	0	0	0	1	1	0	0	0	0	0.034	0.03	0	0	0	0	Transketolase OS=Mus musculus OX=10090 GN=Tkt PE=1 SV=1	2	1_1_0_0_0_0_	2	0	2	0
P16125	2	0	0	0	0	0	0.000413415	0	0	0	0	0	0.148154	0	0	0	0	0	2	0	0	0	0	0	0.06	0	0	0	0	0	L-lactate dehydrogenase B chain OS=Mus musculus OX=10090 GN=Ldhb PE=1 SV=2	1	1_0_0_0_0_0_	2	0	2	0
P14069	1	0	1	0	0	0	0.000775735	0	0.000689298	0	0	0	0.230269	0	0.230269	0	0	0	1	0	1	0	0	0	0.09	0	0.09	0	0	0	Protein S100-A6 OS=Mus musculus OX=10090 GN=S100a6 PE=1 SV=3	2	1_0_0_0_0_1_	2	0	2	0
A2BDX3	0	0	1	0	0	0	0	0	0.000266728	0	0	0	0	0	0.0471286	0	0	0	0	0	2	0	0	0	0	0	0.02	0	0	0	Adenylyltransferase and sulfurtransferase MOCS3 OS=Mus musculus OX=10090 GN=Mocs3 PE=1 SV=1	1	0_0_0_0_0_1_	2	0	2	0
A0A140T8T4	1	0	0	0	0	0	0.000719171	0	0	0	0	0	0.383566	0	0	0	0	0	2	0	0	0	0	0	0.141	0	0	0	0	0	60S ribosomal protein L9 OS=Mus musculus OX=10090 GN=Rpl9-ps6 PE=3 SV=1	1	1_0_0_0_0_0_	2	0	2	0
Q9Z2Q6	0	0	0	1	0	0	0	0	0	0.000168311	0	0	0	0	0	0.124605	0	0	0	0	0	1	0	0	0	0	0	0.051	0	0	Septin-5 OS=Mus musculus OX=10090 GN=Septin5 PE=1 SV=2	1	0_0_1_0_0_0_	0	1	1	1
Q9Z2H5	0	0	0	1	0	0	0	0	0	7.06561e-05	0	0	0	0	0	0.0351422	0	0	0	0	0	1	0	0	0	0	0	0.015	0	0	Band 4.1-like protein 1 OS=Mus musculus OX=10090 GN=Epb41l1 PE=1 SV=2	1	0_0_1_0_0_0_	0	1	1	1
Q9Z1A1	0	0	0	1	0	0	0	0	0	0.00015644	0	0	0	0	0	0.109175	0	0	0	0	0	1	0	0	0	0	0	0.045	0	0	TFG protein OS=Mus musculus OX=10090 GN=Tfg PE=1 SV=1	1	0_0_1_0_0_0_	0	1	1	1
Q9Z0X4	0	0	0	0	0	1	0	0	0	0	0	6.5639e-05	0	0	0	0	0	0.0616956	0	0	0	0	0	1	0	0	0	0	0	0.026	cGMP-inhibited 3',5'-cyclic phosphodiesterase 3A OS=Mus musculus OX=10090 GN=Pde3a PE=1 SV=1	1	0_0_0_0_1_0_	0	1	1	1
Q9Z0V7	0	0	0	1	0	0	0	0	0	0.000361086	0	0	0	0	0	0.2218	0	0	0	0	0	1	0	0	0	0	0	0.087	0	0	Mitochondrial import inner membrane translocase subunit Tim17-B OS=Mus musculus OX=10090 GN=Timm17b PE=1 SV=1	1	0_0_1_0_0_0_	0	1	1	1
Q9Z0S9	0	0	0	1	0	0	0	0	0	0.000335712	0	0	0	0	0	0.205036	0	0	0	0	0	1	0	0	0	0	0	0.081	0	0	Prenylated Rab acceptor protein 1 OS=Mus musculus OX=10090 GN=Rabac1 PE=1 SV=1	1	0_0_1_0_0_0_	0	1	1	1
Q9Z0M5	0	0	0	0	0	1	0	0	0	0	0	0.00018865	0	0	0	0	0	0.135011	0	0	0	0	0	1	0	0	0	0	0	0.055	Lysosomal acid lipase/cholesteryl ester hydrolase OS=Mus musculus OX=10090 GN=Lipa PE=1 SV=2	1	0_0_0_0_1_0_	0	1	1	1
Q9WUT3	0	0	0	1	0	0	0	0	0	8.47295e-05	0	0	0	0	0	0.0327615	0	0	0	0	0	1	0	0	0	0	0	0.014	0	0	Ribosomal protein S6 kinase alpha-2 OS=Mus musculus OX=10090 GN=Rps6ka2 PE=1 SV=1	1	0_0_1_0_0_0_	0	1	1	1
Q9WU78	0	0	0	1	0	0	0	0	0	7.14692e-05	0	0	0	0	0	0.023293	0	0	0	0	0	1	0	0	0	0	0	0.01	0	0	Programmed cell death 6-interacting protein OS=Mus musculus OX=10090 GN=Pdcd6ip PE=1 SV=3	1	0_0_1_0_0_0_	0	1	1	1
Q9WTQ5	0	0	0	0	0	1	0	0	0	0	0	4.44739e-05	0	0	0	0	0	0.0162487	0	0	0	0	0	1	0	0	0	0	0	0.007	A-kinase anchor protein 12 OS=Mus musculus OX=10090 GN=Akap12 PE=1 SV=1	1	0_0_0_0_1_0_	0	1	1	1
Q9R190	0	0	0	1	0	0	0	0	0	9.29742e-05	0	0	0	0	0	0.0889301	0	0	0	0	0	1	0	0	0	0	0	0.037	0	0	Metastasis-associated protein MTA2 OS=Mus musculus OX=10090 GN=Mta2 PE=1 SV=1	1	0_0_1_0_0_0_	0	1	1	1
Q9R100	0	0	0	1	0	0	0	0	0	7.50988e-05	0	0	0	0	0	0.023293	0	0	0	0	0	1	0	0	0	0	0	0.01	0	0	Cadherin-17 OS=Mus musculus OX=10090 GN=Cdh17 PE=1 SV=1	1	0_0_1_0_0_0_	0	1	1	1
Q9R0Q4	0	0	0	1	0	0	0	0	0	0.000215648	0	0	0	0	0	0.0739894	0	0	0	0	0	1	0	0	0	0	0	0.031	0	0	Mortality factor 4-like protein 2 OS=Mus musculus OX=10090 GN=Morf4l2 PE=1 SV=1	1	0_0_1_0_0_0_	0	1	1	1
Q9R0Q1	0	0	0	0	1	0	0	0	0	0	8.02377e-05	0	0	0	0	0	0.0423174	0	0	0	0	0	1	0	0	0	0	0	0.018	0	Synaptotagmin-like protein 4 OS=Mus musculus OX=10090 GN=Sytl4 PE=1 SV=1	1	0_0_0_1_0_0_	0	1	1	1
Q9QZN4	0	0	0	1	0	0	0	0	0	0.000210531	0	0	0	0	0	0.0889301	0	0	0	0	0	1	0	0	0	0	0	0.037	0	0	F-box only protein 6 OS=Mus musculus OX=10090 GN=Fbxo6 PE=1 SV=1	1	0_0_1_0_0_0_	0	1	1	1
Q9QZK2	0	0	0	1	0	0	0	0	0	7.57399e-05	0	0	0	0	0	0.0375284	0	0	0	0	0	1	0	0	0	0	0	0.016	0	0	Breast cancer anti-estrogen resistance protein 3 homolog OS=Mus musculus OX=10090 GN=Bcar3 PE=1 SV=1	1	0_0_1_0_0_0_	0	1	1	1
Q9QZE5	0	0	0	1	0	0	0	0	0	7.10603e-05	0	0	0	0	0	0.0351422	0	0	0	0	0	1	0	0	0	0	0	0.015	0	0	Coatomer subunit gamma-1 OS=Mus musculus OX=10090 GN=Copg1 PE=1 SV=1	1	0_0_1_0_0_0_	0	1	1	1
Q9QY23	0	0	0	1	0	0	0	0	0	7.79257e-05	0	0	0	0	0	0.0471286	0	0	0	0	0	1	0	0	0	0	0	0.02	0	0	Plakophilin-3 OS=Mus musculus OX=10090 GN=Pkp3 PE=1 SV=2	1	0_0_1_0_0_0_	0	1	1	1
Q9QXK3	0	0	0	1	0	0	0	0	0	7.13051e-05	0	0	0	0	0	0.0351422	0	0	0	0	0	1	0	0	0	0	0	0.015	0	0	Coatomer subunit gamma-2 OS=Mus musculus OX=10090 GN=Copg2 PE=1 SV=1	1	0_0_1_0_0_0_	0	1	1	1
Q9QXG4	0	0	0	1	0	0	0	0	0	8.85974e-05	0	0	0	0	0	0.0616956	0	0	0	0	0	1	0	0	0	0	0	0.026	0	0	Acetyl-coenzyme A synthetase, cytoplasmic OS=Mus musculus OX=10090 GN=Acss2 PE=1 SV=2	1	0_0_1_0_0_0_	0	1	1	1
Q9QXD8	0	0	0	1	0	0	0	0	0	9.29742e-05	0	0	0	0	0	0.0519619	0	0	0	0	0	1	0	0	0	0	0	0.022	0	0	LIM domain-containing protein 1 OS=Mus musculus OX=10090 GN=Limd1 PE=1 SV=2	1	0_0_1_0_0_0_	0	1	1	1
Q9JLV1	0	0	0	0	1	0	0	0	0	0	9.35874e-05	0	0	0	0	0	0.0543869	0	0	0	0	0	1	0	0	0	0	0	0.023	0	BAG family molecular chaperone regulator 3 OS=Mus musculus OX=10090 GN=Bag3 PE=1 SV=2	1	0_0_0_1_0_0_	0	1	1	1
Q9JLJ1	0	0	0	1	0	0	0	0	0	0.00066071	0	0	0	0	0	0.342765	0	0	0	0	0	1	0	0	0	0	0	0.128	0	0	Selenoprotein K OS=Mus musculus OX=10090 GN=Selenok PE=1 SV=3	1	0_0_1_0_0_0_	0	1	1	1
Q9JKV1	0	0	0	1	0	0	0	0	0	0.000152596	0	0	0	0	0	0.119438	0	0	0	0	0	1	0	0	0	0	0	0.049	0	0	Proteasomal ubiquitin receptor ADRM1 OS=Mus musculus OX=10090 GN=Adrm1 PE=1 SV=2	1	0_0_1_0_0_0_	0	1	1	1
Q9JK48	0	0	0	1	0	0	0	0	0	0.000170155	0	0	0	0	0	0.0864257	0	0	0	0	0	1	0	0	0	0	0	0.036	0	0	Endophilin-B1 OS=Mus musculus OX=10090 GN=Sh3glb1 PE=1 SV=1	1	0_0_1_0_0_0_	0	1	1	1
Q9JIF7	0	0	0	1	0	0	0	0	0	6.51697e-05	0	0	0	0	0	0.0447202	0	0	0	0	0	1	0	0	0	0	0	0.019	0	0	Coatomer subunit beta OS=Mus musculus OX=10090 GN=Copb1 PE=1 SV=1	1	0_0_1_0_0_0_	0	1	1	1
Q9ES64	0	0	0	1	0	0	0	0	0	6.82492e-05	0	0	0	0	0	0.0256519	0	0	0	0	0	1	0	0	0	0	0	0.011	0	0	Harmonin OS=Mus musculus OX=10090 GN=Ush1c PE=1 SV=1	1	0_0_1_0_0_0_	0	1	1	1
Q9ES00	0	0	0	1	0	0	0	0	0	5.29469e-05	0	0	0	0	0	0.0351422	0	0	0	0	0	1	0	0	0	0	0	0.015	0	0	Ubiquitin conjugation factor E4 B OS=Mus musculus OX=10090 GN=Ube4b PE=1 SV=3	1	0_0_1_0_0_0_	0	1	1	1
Q9EQN3	0	0	0	1	0	0	0	0	0	0.000160483	0	0	0	0	0	0.106624	0	0	0	0	0	1	0	0	0	0	0	0.044	0	0	TSC22 domain family protein 4 OS=Mus musculus OX=10090 GN=Tsc22d4 PE=1 SV=2	1	0_0_1_0_0_0_	0	1	1	1
Q9EPJ9	0	0	0	1	0	0	0	0	0	0.000150016	0	0	0	0	0	0.0864257	0	0	0	0	0	1	0	0	0	0	0	0.036	0	0	ADP-ribosylation factor GTPase-activating protein 1 OS=Mus musculus OX=10090 GN=Arfgap1 PE=1 SV=2	1	0_0_1_0_0_0_	0	1	1	1
Q9EPC1	0	0	0	0	0	1	0	0	0	0	0	0.000201328	0	0	0	0	0	0.111732	0	0	0	0	0	1	0	0	0	0	0	0.046	Alpha-parvin OS=Mus musculus OX=10090 GN=Parva PE=1 SV=1	1	0_0_0_0_1_0_	0	1	1	1
Q9EPB4	0	0	0	0	0	1	0	0	0	0	0	0.000388052	0	0	0	0	0	0.348963	0	0	0	0	0	1	0	0	0	0	0	0.13	Apoptosis-associated speck-like protein containing a CARD OS=Mus musculus OX=10090 GN=Pycard PE=1 SV=1	1	0_0_0_0_1_0_	0	1	1	1
Q9DD18	0	0	0	0	0	1	0	0	0	0	0	0.000358345	0	0	0	0	0	0.193988	0	0	0	0	0	1	0	0	0	0	0	0.077	D-aminoacyl-tRNA deacylase 1 OS=Mus musculus OX=10090 GN=Dtd1 PE=1 SV=2	1	0_0_0_0_1_0_	0	1	1	1
Q9DCR2	0	0	0	1	0	0	0	0	0	0.000321797	0	0	0	0	0	0.114295	0	0	0	0	0	1	0	0	0	0	0	0.047	0	0	AP-3 complex subunit sigma-1 OS=Mus musculus OX=10090 GN=Ap3s1 PE=1 SV=2	1	0_0_1_0_0_0_	0	1	1	1
Q9DBJ3	0	0	0	1	0	0	0	0	0	0.00012083	0	0	0	0	0	0.0739894	0	0	0	0	0	1	0	0	0	0	0	0.031	0	0	Brain-specific angiogenesis inhibitor 1-associated protein 2-like protein 1 OS=Mus musculus OX=10090 GN=Baiap2l1 PE=1 SV=1	1	0_0_1_0_0_0_	0	1	1	1
Q9DBJ1	0	0	0	0	0	1	0	0	0	0	0	0.000294859	0	0	0	0	0	0.135011	0	0	0	0	0	1	0	0	0	0	0	0.055	Phosphoglycerate mutase 1 OS=Mus musculus OX=10090 GN=Pgam1 PE=1 SV=3	1	0_0_0_0_1_0_	0	1	1	1
Q9DB34	0	0	0	1	0	0	0	0	0	0.00027976	0	0	0	0	0	0.230269	0	0	0	0	0	1	0	0	0	0	0	0.09	0	0	Charged multivesicular body protein 2a OS=Mus musculus OX=10090 GN=Chmp2a PE=1 SV=1	1	0_0_1_0_0_0_	0	1	1	1
Q9D8N0	0	0	0	1	0	0	0	0	0	0.000142121	0	0	0	0	0	0.0641431	0	0	0	0	0	1	0	0	0	0	0	0.027	0	0	Elongation factor 1-gamma OS=Mus musculus OX=10090 GN=Eef1g PE=1 SV=3	1	0_0_1_0_0_0_	0	1	1	1
Q9D7S9	0	0	0	1	0	0	0	0	0	0.000283592	0	0	0	0	0	0.183042	0	0	0	0	0	1	0	0	0	0	0	0.073	0	0	Charged multivesicular body protein 5 OS=Mus musculus OX=10090 GN=Chmp5 PE=1 SV=1	1	0_0_1_0_0_0_	0	1	1	1
Q9D735	0	0	0	1	0	0	0	0	0	0.000358998	0	0	0	0	0	0.172195	0	0	0	0	0	1	0	0	0	0	0	0.069	0	0	Telomerase RNA component interacting RNase OS=Mus musculus OX=10090 GN=Trir PE=1 SV=1	1	0_0_1_0_0_0_	0	1	1	1
Q9D5V6	0	0	0	1	0	0	0	0	0	0.000170155	0	0	0	0	0	0.0864257	0	0	0	0	0	1	0	0	0	0	0	0.036	0	0	Synapse-associated protein 1 OS=Mus musculus OX=10090 GN=Syap1 PE=1 SV=1	1	0_0_1_0_0_0_	0	1	1	1
Q9D2N4	0	0	0	0	0	1	0	0	0	0	0	0.000100394	0	0	0	0	0	0.104079	0	0	0	0	0	1	0	0	0	0	0	0.043	Dystrobrevin alpha OS=Mus musculus OX=10090 GN=Dtna PE=1 SV=2	1	0_0_0_0_1_0_	0	1	1	1
Q9D281	0	0	0	1	0	0	0	0	0	0.000109151	0	0	0	0	0	0.0616956	0	0	0	0	0	1	0	0	0	0	0	0.026	0	0	Protein Noxp20 OS=Mus musculus OX=10090 GN=Fam114a1 PE=1 SV=1	1	0_0_1_0_0_0_	0	1	1	1
Q9D1I5	0	0	0	0	1	0	0	0	0	0	0.000303371	0	0	0	0	0	0.213389	0	0	0	0	0	1	0	0	0	0	0	0.084	0	Methylmalonyl-CoA epimerase, mitochondrial OS=Mus musculus OX=10090 GN=Mcee PE=1 SV=1	1	0_0_0_1_0_0_	0	1	1	1
Q9CXI5	0	0	0	0	1	0	0	0	0	0	0.000301676	0	0	0	0	0	0.213389	0	0	0	0	0	1	0	0	0	0	0	0.084	0	Mesencephalic astrocyte-derived neurotrophic factor OS=Mus musculus OX=10090 GN=Manf PE=1 SV=1	1	0_0_0_1_0_0_	0	1	1	1
Q9CX00	0	0	0	1	0	0	0	0	0	0.000171566	0	0	0	0	0	0.114295	0	0	0	0	0	1	0	0	0	0	0	0.047	0	0	IST1 homolog OS=Mus musculus OX=10090 GN=Ist1 PE=1 SV=1	1	0_0_1_0_0_0_	0	1	1	1
Q9CR98	0	0	0	0	1	0	0	0	0	0	0.000391304	0	0	0	0	0	0.180321	0	0	0	0	0	1	0	0	0	0	0	0.072	0	Protein FAM136A OS=Mus musculus OX=10090 GN=Fam136a PE=1 SV=1	1	0_0_0_1_0_0_	0	1	1	1
Q9CR57	0	0	0	1	0	0	0	0	0	0.000286206	0	0	0	0	0	0.148154	0	0	0	0	0	1	0	0	0	0	0	0.06	0	0	60S ribosomal protein L14 OS=Mus musculus OX=10090 GN=Rpl14 PE=1 SV=3	1	0_0_1_0_0_0_	0	1	1	1
Q9CR35	0	0	0	1	0	0	0	0	0	0.000236147	0	0	0	0	0	0.161449	0	0	0	0	0	1	0	0	0	0	0	0.065	0	0	Chymotrypsinogen B OS=Mus musculus OX=10090 GN=Ctrb1 PE=1 SV=1	1	0_0_1_0_0_0_	0	1	1	1
Q9CR26	0	0	0	0	0	1	0	0	0	0	0	0.000242376	0	0	0	0	0	0.161449	0	0	0	0	0	1	0	0	0	0	0	0.065	Vacuolar protein sorting-associated protein VTA1 homolog OS=Mus musculus OX=10090 GN=Vta1 PE=1 SV=1	1	0_0_0_0_1_0_	0	1	1	1
Q9CQS8	0	0	0	1	0	0	0	0	0	0.000646945	0	0	0	0	0	0.432188	0	0	0	0	0	1	0	0	0	0	0	0.156	0	0	Protein transport protein Sec61 subunit beta OS=Mus musculus OX=10090 GN=Sec61b PE=1 SV=3	1	0_0_1_0_0_0_	0	1	1	1
Q9CQP3	0	0	0	0	1	0	0	0	0	0	0.000490909	0	0	0	0	0	0.285287	0	0	0	0	0	1	0	0	0	0	0	0.109	0	Coiled-coil-helix-coiled-coil-helix domain-containing protein 5 OS=Mus musculus OX=10090 GN=Chchd5 PE=1 SV=1	1	0_0_0_1_0_0_	0	1	1	1
Q9CQK8	0	0	0	1	0	0	0	0	0	0.000748274	0	0	0	0	0	0.603245	0	0	0	0	0	1	0	0	0	0	0	0.205	0	0	Small proline-rich protein 2A1 OS=Mus musculus OX=10090 GN=Sprr2a1 PE=2 SV=1	1	0_0_1_0_0_0_	0	1	1	1
Q9CQD1	0	0	0	1	0	0	0	0	0	0.000288869	0	0	0	0	0	0.137627	0	0	0	0	0	1	0	0	0	0	0	0.056	0	0	Ras-related protein Rab-5A OS=Mus musculus OX=10090 GN=Rab5a PE=1 SV=1	1	0_0_1_0_0_0_	0	1	1	1
Q9CQ00	0	0	0	1	0	0	0	0	0	0.00055952	0	0	0	0	0	0.482518	0	0	0	0	0	1	0	0	0	0	0	0.171	0	0	Distal membrane-arm assembly complex protein 1 OS=Mus musculus OX=10090 GN=Dmac1 PE=1 SV=1	1	0_0_1_0_0_0_	0	1	1	1
Q9CPT0	0	0	0	1	0	0	0	0	0	0.00018935	0	0	0	0	0	0.0889301	0	0	0	0	0	1	0	0	0	0	0	0.037	0	0	Apoptosis facilitator Bcl-2-like protein 14 OS=Mus musculus OX=10090 GN=Bcl2l14 PE=1 SV=1	1	0_0_1_0_0_0_	0	1	1	1
Q99PI4	0	0	0	1	0	0	0	0	0	7.32391e-05	0	0	0	0	0	0.0351422	0	0	0	0	0	1	0	0	0	0	0	0.015	0	0	Phosphatidate phosphatase LPIN3 OS=Mus musculus OX=10090 GN=Lpin3 PE=1 SV=1	1	0_0_1_0_0_0_	0	1	1	1
Q99MZ6	0	0	0	1	0	0	0	0	0	2.93927e-05	0	0	0	0	0	0.0115795	0	0	0	0	0	1	0	0	0	0	0	0.005	0	0	Unconventional myosin-VIIb OS=Mus musculus OX=10090 GN=Myo7b PE=1 SV=3	1	0_0_1_0_0_0_	0	1	1	1
Q99MZ3	0	0	0	1	0	0	0	0	0	7.18828e-05	0	0	0	0	0	0.0375284	0	0	0	0	0	1	0	0	0	0	0	0.016	0	0	Carbohydrate-responsive element-binding protein OS=Mus musculus OX=10090 GN=Mlxipl PE=1 SV=1	1	0_0_1_0_0_0_	0	1	1	1
Q99LI8	0	0	0	1	0	0	0	0	0	8.01377e-05	0	0	0	0	0	0.0616956	0	0	0	0	0	1	0	0	0	0	0	0.026	0	0	Hepatocyte growth factor-regulated tyrosine kinase substrate OS=Mus musculus OX=10090 GN=Hgs PE=1 SV=2	1	0_0_1_0_0_0_	0	1	1	1
Q99L43	0	0	0	0	0	1	0	0	0	0	0	0.00016868	0	0	0	0	0	0.0592537	0	0	0	0	0	1	0	0	0	0	0	0.025	Phosphatidate cytidylyltransferase 2 OS=Mus musculus OX=10090 GN=Cds2 PE=1 SV=1	1	0_0_0_0_1_0_	0	1	1	1
Q99KG5	0	0	0	1	0	0	0	0	0	0.000104557	0	0	0	0	0	0.0471286	0	0	0	0	0	1	0	0	0	0	0	0.02	0	0	Lipolysis-stimulated lipoprotein receptor OS=Mus musculus OX=10090 GN=Lsr PE=1 SV=1	1	0_0_1_0_0_0_	0	1	1	1
Q99K01	0	0	0	1	0	0	0	0	0	7.89158e-05	0	0	0	0	0	0.023293	0	0	0	0	0	1	0	0	0	0	0	0.01	0	0	Pyridoxal-dependent decarboxylase domain-containing protein 1 OS=Mus musculus OX=10090 GN=Pdxdc1 PE=1 SV=2	1	0_0_1_0_0_0_	0	1	1	1
Q99JZ0	0	0	0	1	0	0	0	0	0	0.000212694	0	0	0	0	0	0.081434	0	0	0	0	0	1	0	0	0	0	0	0.034	0	0	Syntenin-2 OS=Mus musculus OX=10090 GN=Sdcbp2 PE=2 SV=1	1	0_0_1_0_0_0_	0	1	1	1
Q925P2	0	0	0	1	0	0	0	0	0	0.000119436	0	0	0	0	0	0.0447202	0	0	0	0	0	1	0	0	0	0	0	0.019	0	0	Carcinoembryonic antigen-related cell adhesion molecule 2 OS=Mus musculus OX=10090 GN=Ceacam2 PE=1 SV=3	1	0_0_1_0_0_0_	0	1	1	1
Q925H3	0	0	0	1	0	0	0	0	0	0.00079624	0	0	0	0	0	0.51008	0	0	0	0	0	1	0	0	0	0	0	0.179	0	0	Keratin-associated protein 6-5 OS=Mus musculus OX=10090 GN=Krtap6-5 PE=2 SV=1	1	0_0_1_0_0_0_	0	1	1	1
Q923D4	0	0	0	0	1	0	0	0	0	0	0.000627906	0	0	0	0	0	0.492794	0	0	0	0	0	1	0	0	0	0	0	0.174	0	Splicing factor 3B subunit 5 OS=Mus musculus OX=10090 GN=Sf3b5 PE=1 SV=1	1	0_0_0_1_0_0_	0	1	1	1
Q922Y1	0	0	0	1	0	0	0	0	0	0.000209114	0	0	0	0	0	0.193988	0	0	0	0	0	1	0	0	0	0	0	0.077	0	0	UBX domain-containing protein 1 OS=Mus musculus OX=10090 GN=Ubxn1 PE=1 SV=1	1	0_0_1_0_0_0_	0	1	1	1
Q922R8	0	0	0	1	0	0	0	0	0	0.000141152	0	0	0	0	0	0.0641431	0	0	0	0	0	1	0	0	0	0	0	0.027	0	0	Protein disulfide-isomerase A6 OS=Mus musculus OX=10090 GN=Pdia6 PE=1 SV=3	1	0_0_1_0_0_0_	0	1	1	1
Q922B2	0	0	0	1	0	0	0	0	0	0.000123966	0	0	0	0	0	0.0423174	0	0	0	0	0	1	0	0	0	0	0	0.018	0	0	Aspartate--tRNA ligase, cytoplasmic OS=Mus musculus OX=10090 GN=Dars1 PE=1 SV=2	1	0_0_1_0_0_0_	0	1	1	1
Q91Y74	0	0	0	1	0	0	0	0	0	0.000186507	0	0	0	0	0	0.0568175	0	0	0	0	0	1	0	0	0	0	0	0.024	0	0	CMP-N-acetylneuraminate-beta-galactosamide-alpha-2,3-sialyltransferase 4 OS=Mus musculus OX=10090 GN=St3gal4 PE=1 SV=1	1	0_0_1_0_0_0_	0	1	1	1
Q91XC8	0	0	0	1	0	0	0	0	0	0.00060889	0	0	0	0	0	0.435489	0	0	0	0	0	1	0	0	0	0	0	0.157	0	0	Death-associated protein 1 OS=Mus musculus OX=10090 GN=Dap PE=1 SV=3	1	0_0_1_0_0_0_	0	1	1	1
Q91WU5	0	0	0	1	0	0	0	0	0	0.000165178	0	0	0	0	0	0.129796	0	0	0	0	0	1	0	0	0	0	0	0.053	0	0	Arsenite methyltransferase OS=Mus musculus OX=10090 GN=As3mt PE=1 SV=2	1	0_0_1_0_0_0_	0	1	1	1
Q91W50	0	0	0	1	0	0	0	0	0	7.7828e-05	0	0	0	0	0	0.0351422	0	0	0	0	0	1	0	0	0	0	0	0.015	0	0	Cold shock domain-containing protein E1 OS=Mus musculus OX=10090 GN=Csde1 PE=1 SV=1	1	0_0_1_0_0_0_	0	1	1	1
Q91VS8	0	0	0	1	0	0	0	0	0	5.83162e-05	0	0	0	0	0	0.0327615	0	0	0	0	0	1	0	0	0	0	0	0.014	0	0	FERM, ARHGEF and pleckstrin domain-containing protein 2 OS=Mus musculus OX=10090 GN=Farp2 PE=1 SV=2	1	0_0_1_0_0_0_	0	1	1	1
Q91VH2	0	0	0	1	0	0	0	0	0	0.000104381	0	0	0	0	0	0.0690548	0	0	0	0	0	1	0	0	0	0	0	0.029	0	0	Sorting nexin-9 OS=Mus musculus OX=10090 GN=Snx9 PE=1 SV=1	1	0_0_1_0_0_0_	0	1	1	1
Q8VHX6	0	0	0	0	0	1	0	0	0	0	0	2.7474e-05	0	0	0	0	0	0.00693166	0	0	0	0	0	1	0	0	0	0	0	0.003	Filamin-C OS=Mus musculus OX=10090 GN=Flnc PE=1 SV=3	1	0_0_0_0_1_0_	0	1	1	1
Q8VDU3	0	0	0	1	0	0	0	0	0	0.000200344	0	0	0	0	0	0.0939563	0	0	0	0	0	1	0	0	0	0	0	0.039	0	0	Apol9a protein OS=Mus musculus OX=10090 GN=Apol9a PE=1 SV=1	1	0_0_1_0_0_0_	0	1	1	1
Q8VDP3	0	0	0	1	0	0	0	0	0	5.92622e-05	0	0	0	0	0	0.0447202	0	0	0	0	0	1	0	0	0	0	0	0.019	0	0	[F-actin]-monooxygenase MICAL1 OS=Mus musculus OX=10090 GN=Mical1 PE=1 SV=1	1	0_0_1_0_0_0_	0	1	1	1
Q8VDD9	0	0	0	1	0	0	0	0	0	3.41058e-05	0	0	0	0	0	0.023293	0	0	0	0	0	1	0	0	0	0	0	0.01	0	0	PH-interacting protein OS=Mus musculus OX=10090 GN=Phip PE=1 SV=2	1	0_0_1_0_0_0_	0	1	1	1
Q8VCX5	0	0	0	1	0	0	0	0	0	0.000130203	0	0	0	0	0	0.0641431	0	0	0	0	0	1	0	0	0	0	0	0.027	0	0	Calcium uptake protein 1, mitochondrial OS=Mus musculus OX=10090 GN=Micu1 PE=1 SV=1	1	0_0_1_0_0_0_	0	1	1	1
Q8VCF0	0	0	0	0	0	1	0	0	0	0	0	0.000148895	0	0	0	0	0	0.101539	0	0	0	0	0	1	0	0	0	0	0	0.042	Mitochondrial antiviral-signaling protein OS=Mus musculus OX=10090 GN=Mavs PE=1 SV=1	1	0_0_0_0_1_0_	0	1	1	1
Q8VBZ3	0	0	0	1	0	0	0	0	0	9.35343e-05	0	0	0	0	0	0.101539	0	0	0	0	0	1	0	0	0	0	0	0.042	0	0	Putative lipid scramblase CLPTM1 OS=Mus musculus OX=10090 GN=Clptm1 PE=1 SV=1	1	0_0_1_0_0_0_	0	1	1	1
Q8VBT9	0	0	0	1	0	0	0	0	0	0.000112921	0	0	0	0	0	0.0914403	0	0	0	0	0	1	0	0	0	0	0	0.038	0	0	Tether containing UBX domain for GLUT4 OS=Mus musculus OX=10090 GN=Aspscr1 PE=1 SV=1	1	0_0_1_0_0_0_	0	1	1	1
Q8R404	0	0	0	1	0	0	0	0	0	0.000521905	0	0	0	0	0	0.44544	0	0	0	0	0	1	0	0	0	0	0	0.16	0	0	MICOS complex subunit MIC13 OS=Mus musculus OX=10090 GN=Micos13 PE=1 SV=1	1	0_0_1_0_0_0_	0	1	1	1
Q8R2U6	0	0	0	1	0	0	0	0	0	0.000346965	0	0	0	0	0	0.183042	0	0	0	0	0	1	0	0	0	0	0	0.073	0	0	Diphosphoinositol polyphosphate phosphohydrolase 2 OS=Mus musculus OX=10090 GN=Nudt4 PE=1 SV=1	1	0_0_1_0_0_0_	0	1	1	1
Q8R1U2	0	0	0	1	0	0	0	0	0	0.00022102	0	0	0	0	0	0.129796	0	0	0	0	0	1	0	0	0	0	0	0.053	0	0	Cell growth regulator with EF hand domain protein 1 OS=Mus musculus OX=10090 GN=Cgref1 PE=1 SV=1	1	0_0_1_0_0_0_	0	1	1	1
Q8R1B4	0	0	0	1	0	0	0	0	0	6.81743e-05	0	0	0	0	0	0.0209395	0	0	0	0	0	1	0	0	0	0	0	0.009	0	0	Eukaryotic translation initiation factor 3 subunit C OS=Mus musculus OX=10090 GN=Eif3c PE=1 SV=1	1	0_0_1_0_0_0_	0	1	1	1
Q8R088	0	0	0	1	0	0	0	0	0	0.000217918	0	0	0	0	0	0.129796	0	0	0	0	0	1	0	0	0	0	0	0.053	0	0	Golgi phosphoprotein 3-like OS=Mus musculus OX=10090 GN=Golph3l PE=1 SV=1	1	0_0_1_0_0_0_	0	1	1	1
Q8R050	0	0	0	0	1	0	0	0	0	0	8.49056e-05	0	0	0	0	0	0.0327615	0	0	0	0	0	1	0	0	0	0	0	0.014	0	Eukaryotic peptide chain release factor GTP-binding subunit ERF3A OS=Mus musculus OX=10090 GN=Gspt1 PE=1 SV=2	1	0_0_0_1_0_0_	0	1	1	1
Q8K3X6	0	0	0	1	0	0	0	0	0	0.000146824	0	0	0	0	0	0.0568175	0	0	0	0	0	1	0	0	0	0	0	0.024	0	0	Ankyrin repeat and SAM domain-containing protein 4B OS=Mus musculus OX=10090 GN=Anks4b PE=1 SV=1	1	0_0_1_0_0_0_	0	1	1	1
Q8K2T4	0	0	0	0	1	0	0	0	0	0	0.000606741	0	0	0	0	0	0.261828	0	0	0	0	0	1	0	0	0	0	0	0.101	0	Ubiquinol-cytochrome-c reductase complex assembly factor 3 OS=Mus musculus OX=10090 GN=Uqcc3 PE=1 SV=1	1	0_0_0_1_0_0_	0	1	1	1
Q8K2L8	0	0	0	1	0	0	0	0	0	7.79257e-05	0	0	0	0	0	0.0447202	0	0	0	0	0	1	0	0	0	0	0	0.019	0	0	Trafficking protein particle complex subunit 12 OS=Mus musculus OX=10090 GN=Trappc12 PE=1 SV=2	1	0_0_1_0_0_0_	0	1	1	1
Q8K268	0	0	0	1	0	0	0	0	0	8.75977e-05	0	0	0	0	0	0.0592537	0	0	0	0	0	1	0	0	0	0	0	0.025	0	0	ATP-binding cassette sub-family F member 3 OS=Mus musculus OX=10090 GN=Abcf3 PE=1 SV=1	1	0_0_1_0_0_0_	0	1	1	1
Q8K1E0	0	0	0	1	0	0	0	0	0	0.000174949	0	0	0	0	0	0.174898	0	0	0	0	0	1	0	0	0	0	0	0.07	0	0	Syntaxin-5 OS=Mus musculus OX=10090 GN=Stx5 PE=1 SV=3	1	0_0_1_0_0_0_	0	1	1	1
Q8K019	0	0	0	1	0	0	0	0	0	6.75808e-05	0	0	0	0	0	0.0327615	0	0	0	0	0	1	0	0	0	0	0	0.014	0	0	Bcl-2-associated transcription factor 1 OS=Mus musculus OX=10090 GN=Bclaf1 PE=1 SV=2	1	0_0_1_0_0_0_	0	1	1	1
Q8CIB6	0	0	0	1	0	0	0	0	0	0.000517556	0	0	0	0	0	0.235947	0	0	0	0	0	1	0	0	0	0	0	0.092	0	0	Transmembrane protein 230 OS=Mus musculus OX=10090 GN=Tmem230 PE=1 SV=1	1	0_0_1_0_0_0_	0	1	1	1
Q8CI71	0	0	0	1	0	0	0	0	0	6.44261e-05	0	0	0	0	0	0.0303861	0	0	0	0	0	1	0	0	0	0	0	0.013	0	0	Syndetin OS=Mus musculus OX=10090 GN=Vps50 PE=1 SV=2	1	0_0_1_0_0_0_	0	1	1	1
Q8CFW7	0	0	0	1	0	0	0	0	0	3.80323e-05	0	0	0	0	0	0.0162487	0	0	0	0	0	1	0	0	0	0	0	0.007	0	0	Coiled-coil and C2 domain-containing protein 2A OS=Mus musculus OX=10090 GN=Cc2d2a PE=1 SV=1	1	0_0_1_0_0_0_	0	1	1	1
Q8CE96	0	0	0	1	0	0	0	0	0	0.000124963	0	0	0	0	0	0.0327615	0	0	0	0	0	1	0	0	0	0	0	0.014	0	0	tRNA (adenine(58)-N(1))-methyltransferase non-catalytic subunit TRM6 OS=Mus musculus OX=10090 GN=Trmt6 PE=1 SV=1	1	0_0_1_0_0_0_	0	1	1	1
Q8CC35	0	0	0	1	0	0	0	0	0	6.68533e-05	0	0	0	0	0	0.0423174	0	0	0	0	0	1	0	0	0	0	0	0.018	0	0	Synaptopodin OS=Mus musculus OX=10090 GN=Synpo PE=1 SV=2	1	0_0_1_0_0_0_	0	1	1	1
Q8C7I4	0	0	0	1	0	0	0	0	0	0.000200344	0	0	0	0	0	0.0939563	0	0	0	0	0	1	0	0	0	0	0	0.039	0	0	Apolipoprotein L 9b OS=Mus musculus OX=10090 GN=Apol9b PE=2 SV=1	1	0_0_1_0_0_0_	0	1	1	1
Q8C1B7	0	0	0	1	0	0	0	0	0	0.000144099	0	0	0	0	0	0.106624	0	0	0	0	0	1	0	0	0	0	0	0.044	0	0	Septin-11 OS=Mus musculus OX=10090 GN=Septin11 PE=1 SV=4	1	0_0_1_0_0_0_	0	1	1	1
Q8C031	0	0	0	1	0	0	0	0	0	9.70418e-05	0	0	0	0	0	0.0471286	0	0	0	0	0	1	0	0	0	0	0	0.02	0	0	Leucine-rich repeat-containing protein 4C OS=Mus musculus OX=10090 GN=Lrrc4c PE=1 SV=2	1	0_0_1_0_0_0_	0	1	1	1
Q8BY87	0	0	0	1	0	0	0	0	0	4.51357e-05	0	0	0	0	0	0.0209395	0	0	0	0	0	1	0	0	0	0	0	0.009	0	0	Ubiquitin carboxyl-terminal hydrolase 47 OS=Mus musculus OX=10090 GN=Usp47 PE=1 SV=2	1	0_0_1_0_0_0_	0	1	1	1
Q8BWY3	0	0	0	1	0	0	0	0	0	0.000142121	0	0	0	0	0	0.0715193	0	0	0	0	0	1	0	0	0	0	0	0.03	0	0	Eukaryotic peptide chain release factor subunit 1 OS=Mus musculus OX=10090 GN=Etf1 PE=1 SV=4	1	0_0_1_0_0_0_	0	1	1	1
Q8BVE3	0	0	0	1	0	0	0	0	0	0.000128585	0	0	0	0	0	0.0739894	0	0	0	0	0	1	0	0	0	0	0	0.031	0	0	V-type proton ATPase subunit H OS=Mus musculus OX=10090 GN=Atp6v1h PE=1 SV=1	1	0_0_1_0_0_0_	0	1	1	1
Q8BUV3	0	0	0	1	0	0	0	0	0	8.0763e-05	0	0	0	0	0	0.0423174	0	0	0	0	0	1	0	0	0	0	0	0.018	0	0	Gephyrin OS=Mus musculus OX=10090 GN=Gphn PE=1 SV=2	1	0_0_1_0_0_0_	0	1	1	1
Q8BRK8	0	0	0	1	0	0	0	0	0	0.000112512	0	0	0	0	0	0.0739894	0	0	0	0	0	1	0	0	0	0	0	0.031	0	0	5'-AMP-activated protein kinase catalytic subunit alpha-2 OS=Mus musculus OX=10090 GN=Prkaa2 PE=1 SV=3	1	0_0_1_0_0_0_	0	1	1	1
Q8BP67	0	0	0	1	0	0	0	0	0	0.000395584	0	0	0	0	0	0.210598	0	0	0	0	0	1	0	0	0	0	0	0.083	0	0	60S ribosomal protein L24 OS=Mus musculus OX=10090 GN=Rpl24 PE=1 SV=2	1	0_0_1_0_0_0_	0	1	1	1
Q8BNW9	0	0	0	1	0	0	0	0	0	9.81149e-05	0	0	0	0	0	0.0568175	0	0	0	0	0	1	0	0	0	0	0	0.024	0	0	Kelch repeat and BTB domain-containing protein 11 OS=Mus musculus OX=10090 GN=Kbtbd11 PE=1 SV=3	1	0_0_1_0_0_0_	0	1	1	1
Q8BGY2	0	0	0	1	0	0	0	0	0	0.000405926	0	0	0	0	0	0.127197	0	0	0	0	0	1	0	0	0	0	0	0.052	0	0	Eukaryotic translation initiation factor 5A-2 OS=Mus musculus OX=10090 GN=Eif5a2 PE=1 SV=3	1	0_0_1_0_0_0_	0	1	1	1
Q8BFU3	0	0	0	1	0	0	0	0	0	9.29742e-05	0	0	0	0	0	0.0423174	0	0	0	0	0	1	0	0	0	0	0	0.018	0	0	RING finger protein 214 OS=Mus musculus OX=10090 GN=Rnf214 PE=1 SV=1	1	0_0_1_0_0_0_	0	1	1	1
Q80YX1	0	0	0	0	1	0	0	0	0	0	2.55924e-05	0	0	0	0	0	0.0115795	0	0	0	0	0	1	0	0	0	0	0	0.005	0	Tenascin OS=Mus musculus OX=10090 GN=Tnc PE=1 SV=1	1	0_0_0_1_0_0_	0	1	1	1
Q7TSC1	0	0	0	1	0	0	0	0	0	2.87798e-05	0	0	0	0	0	0.0185914	0	0	0	0	0	1	0	0	0	0	0	0.008	0	0	Protein PRRC2A OS=Mus musculus OX=10090 GN=Prrc2a PE=1 SV=1	1	0_0_1_0_0_0_	0	1	1	1
Q7TPE5	0	0	0	1	0	0	0	0	0	0.000202963	0	0	0	0	0	0.0864257	0	0	0	0	0	1	0	0	0	0	0	0.036	0	0	Probable RNA polymerase II nuclear localization protein SLC7A6OS OS=Mus musculus OX=10090 GN=Slc7a6os PE=1 SV=1	1	0_0_1_0_0_0_	0	1	1	1
Q78XF5	0	0	0	0	1	0	0	0	0	0	0.000362416	0	0	0	0	0	0.205036	0	0	0	0	0	1	0	0	0	0	0	0.081	0	Oligosaccharyltransferase complex subunit OSTC OS=Mus musculus OX=10090 GN=Ostc PE=1 SV=1	1	0_0_0_1_0_0_	0	1	1	1
Q78JW9	0	0	0	1	0	0	0	0	0	0.000168768	0	0	0	0	0	0.119438	0	0	0	0	0	1	0	0	0	0	0	0.049	0	0	Ubiquitin domain-containing protein UBFD1 OS=Mus musculus OX=10090 GN=Ubfd1 PE=1 SV=2	1	0_0_1_0_0_0_	0	1	1	1
Q78IK4	0	0	0	1	0	0	0	0	0	0.000234365	0	0	0	0	0	0.14025	0	0	0	0	0	1	0	0	0	0	0	0.057	0	0	MICOS complex subunit Mic27 OS=Mus musculus OX=10090 GN=Apool PE=1 SV=1	1	0_0_1_0_0_0_	0	1	1	1
Q6R891	0	0	0	1	0	0	0	0	0	7.60181e-05	0	0	0	0	0	0.0616956	0	0	0	0	0	1	0	0	0	0	0	0.026	0	0	Neurabin-2 OS=Mus musculus OX=10090 GN=Ppp1r9b PE=1 SV=1	1	0_0_1_0_0_0_	0	1	1	1
Q6PAR5	0	0	0	1	0	0	0	0	0	4.25972e-05	0	0	0	0	0	0.0185914	0	0	0	0	0	1	0	0	0	0	0	0.008	0	0	GTPase-activating protein and VPS9 domain-containing protein 1 OS=Mus musculus OX=10090 GN=Gapvd1 PE=1 SV=2	1	0_0_1_0_0_0_	0	1	1	1
Q6P9R2	0	0	0	1	0	0	0	0	0	0.00011785	0	0	0	0	0	0.0914403	0	0	0	0	0	1	0	0	0	0	0	0.038	0	0	Serine/threonine-protein kinase OSR1 OS=Mus musculus OX=10090 GN=Oxsr1 PE=1 SV=1	1	0_0_1_0_0_0_	0	1	1	1
Q6P9Q6	0	0	0	1	0	0	0	0	0	5.10746e-05	0	0	0	0	0	0.0256519	0	0	0	0	0	1	0	0	0	0	0	0.011	0	0	FK506-binding protein 15 OS=Mus musculus OX=10090 GN=Fkbp15 PE=1 SV=2	1	0_0_1_0_0_0_	0	1	1	1
Q6DIA2	0	0	0	1	0	0	0	0	0	8.61397e-05	0	0	0	0	0	0.0423174	0	0	0	0	0	1	0	0	0	0	0	0.018	0	0	Exocyst complex component 3-like protein 4 OS=Mus musculus OX=10090 GN=Exoc3l4 PE=1 SV=2	1	0_0_1_0_0_0_	0	1	1	1
Q6DFZ1	0	0	0	0	1	0	0	0	0	0	2.90166e-05	0	0	0	0	0	0.0185914	0	0	0	0	0	1	0	0	0	0	0	0.008	0	Golgi-specific brefeldin A-resistance factor 1 OS=Mus musculus OX=10090 GN=Gbf1 PE=1 SV=1	1	0_0_0_1_0_0_	0	1	1	1
Q6A0A2	0	0	0	1	0	0	0	0	0	8.38148e-05	0	0	0	0	0	0.0543869	0	0	0	0	0	1	0	0	0	0	0	0.023	0	0	La-related protein 4B OS=Mus musculus OX=10090 GN=Larp4b PE=1 SV=2	1	0_0_1_0_0_0_	0	1	1	1
Q69ZR2	0	0	0	1	0	0	0	0	0	2.3723e-05	0	0	0	0	0	0.00925291	0	0	0	0	0	1	0	0	0	0	0	0.004	0	0	E3 ubiquitin-protein ligase HECTD1 OS=Mus musculus OX=10090 GN=Hectd1 PE=1 SV=2	1	0_0_1_0_0_0_	0	1	1	1
Q63932	0	0	0	1	0	0	0	0	0	0.00015488	0	0	0	0	0	0.0641431	0	0	0	0	0	1	0	0	0	0	0	0.027	0	0	Dual specificity mitogen-activated protein kinase kinase 2 OS=Mus musculus OX=10090 GN=Map2k2 PE=1 SV=2	1	0_0_1_0_0_0_	0	1	1	1
Q63871	0	0	0	0	1	0	0	0	0	0	0.000931034	0	0	0	0	0	0.321296	0	0	0	0	0	1	0	0	0	0	0	0.121	0	DNA-directed RNA polymerases I, II, and III subunit RPABC4 OS=Mus musculus OX=10090 GN=Polr2k PE=3 SV=2	1	0_0_0_1_0_0_	0	1	1	1
Q62167	0	0	0	1	0	0	0	0	0	9.38168e-05	0	0	0	0	0	0.0256519	0	0	0	0	0	1	0	0	0	0	0	0.011	0	0	ATP-dependent RNA helicase DDX3X OS=Mus musculus OX=10090 GN=Ddx3x PE=1 SV=3	1	0_0_1_0_0_0_	0	1	1	1
Q62095	0	0	0	1	0	0	0	0	0	9.43871e-05	0	0	0	0	0	0.0256519	0	0	0	0	0	1	0	0	0	0	0	0.011	0	0	ATP-dependent RNA helicase DDX3Y OS=Mus musculus OX=10090 GN=Ddx3y PE=1 SV=2	1	0_0_1_0_0_0_	0	1	1	1
Q62093	0	0	0	1	0	0	0	0	0	0.000281026	0	0	0	0	0	0.0864257	0	0	0	0	0	1	0	0	0	0	0	0.036	0	0	Serine/arginine-rich splicing factor 2 OS=Mus musculus OX=10090 GN=Srsf2 PE=1 SV=4	1	0_0_1_0_0_0_	0	1	1	1
Q61820	0	0	0	1	0	0	0	0	0	0.000287531	0	0	0	0	0	0.0889301	0	0	0	0	0	1	0	0	0	0	0	0.037	0	0	GTP-binding nuclear protein Ran, testis-specific isoform OS=Mus musculus OX=10090 GN=Rasl2-9 PE=2 SV=1	1	0_0_1_0_0_0_	0	1	1	1
Q61656	0	0	0	1	0	0	0	0	0	0.000101151	0	0	0	0	0	0.0303861	0	0	0	0	0	1	0	0	0	0	0	0.013	0	0	Probable ATP-dependent RNA helicase DDX5 OS=Mus musculus OX=10090 GN=Ddx5 PE=1 SV=2	1	0_0_1_0_0_0_	0	1	1	1
Q61635	0	0	0	1	0	0	0	0	0	0.000147873	0	0	0	0	0	0.0690548	0	0	0	0	0	1	0	0	0	0	0	0.029	0	0	GTP-binding protein OS=Mus musculus OX=10090 GN=Ifi47 PE=1 SV=1	1	0_0_1_0_0_0_	0	1	1	1
Q61247	0	0	0	1	0	0	0	0	0	0.00012649	0	0	0	0	0	0.0789467	0	0	0	0	0	1	0	0	0	0	0	0.033	0	0	Alpha-2-antiplasmin OS=Mus musculus OX=10090 GN=Serpinf2 PE=1 SV=1	1	0_0_1_0_0_0_	0	1	1	1
Q61191	0	0	0	1	0	0	0	0	0	3.037e-05	0	0	0	0	0	0.0327615	0	0	0	0	0	1	0	0	0	0	0	0.014	0	0	Host cell factor 1 OS=Mus musculus OX=10090 GN=Hcfc1 PE=1 SV=2	1	0_0_1_0_0_0_	0	1	1	1
Q61183	0	0	0	1	0	0	0	0	0	8.40416e-05	0	0	0	0	0	0.0665962	0	0	0	0	0	1	0	0	0	0	0	0.028	0	0	Poly(A) polymerase alpha OS=Mus musculus OX=10090 GN=Papola PE=1 SV=4	1	0_0_1_0_0_0_	0	1	1	1
Q61001	0	0	0	0	1	0	0	0	0	0	1.45239e-05	0	0	0	0	0	0.00693166	0	0	0	0	0	1	0	0	0	0	0	0.003	0	Laminin subunit alpha-5 OS=Mus musculus OX=10090 GN=Lama5 PE=1 SV=4	1	0_0_0_1_0_0_	0	1	1	1
Q60865	0	0	0	1	0	0	0	0	0	8.78455e-05	0	0	0	0	0	0.0399202	0	0	0	0	0	1	0	0	0	0	0	0.017	0	0	Caprin-1 OS=Mus musculus OX=10090 GN=Caprin1 PE=1 SV=2	1	0_0_1_0_0_0_	0	1	1	1
Q60864	0	0	0	1	0	0	0	0	0	0.000114377	0	0	0	0	0	0.0690548	0	0	0	0	0	1	0	0	0	0	0	0.029	0	0	Stress-induced-phosphoprotein 1 OS=Mus musculus OX=10090 GN=Stip1 PE=1 SV=1	1	0_0_1_0_0_0_	0	1	1	1
Q5U3K5	0	0	0	1	0	0	0	0	0	8.56645e-05	0	0	0	0	0	0.0495424	0	0	0	0	0	1	0	0	0	0	0	0.021	0	0	Rab-like protein 6 OS=Mus musculus OX=10090 GN=Rabl6 PE=1 SV=2	1	0_0_1_0_0_0_	0	1	1	1
Q5SSZ5	0	0	0	1	0	0	0	0	0	4.31297e-05	0	0	0	0	0	0.0351422	0	0	0	0	0	1	0	0	0	0	0	0.015	0	0	Tensin-3 OS=Mus musculus OX=10090 GN=Tns3 PE=1 SV=1	1	0_0_1_0_0_0_	0	1	1	1
Q5SRX1	0	0	0	1	0	0	0	0	0	0.000122499	0	0	0	0	0	0.0616956	0	0	0	0	0	1	0	0	0	0	0	0.026	0	0	TOM1-like protein 2 OS=Mus musculus OX=10090 GN=Tom1l2 PE=1 SV=1	1	0_0_1_0_0_0_	0	1	1	1
Q5EBG6	0	0	0	0	0	1	0	0	0	0	0	0.000462309	0	0	0	0	0	0.202264	0	0	0	0	0	1	0	0	0	0	0	0.08	Heat shock protein beta-6 OS=Mus musculus OX=10090 GN=Hspb6 PE=1 SV=1	1	0_0_0_0_1_0_	0	1	1	1
Q5BL07	0	0	0	1	0	0	0	0	0	4.83697e-05	0	0	0	0	0	0.0209395	0	0	0	0	0	1	0	0	0	0	0	0.009	0	0	Peroxisome biogenesis factor 1 OS=Mus musculus OX=10090 GN=Pex1 PE=1 SV=2	1	0_0_1_0_0_0_	0	1	1	1
Q501J7	0	0	0	1	0	0	0	0	0	8.9491e-05	0	0	0	0	0	0.0471286	0	0	0	0	0	1	0	0	0	0	0	0.02	0	0	Phosphatase and actin regulator 4 OS=Mus musculus OX=10090 GN=Phactr4 PE=1 SV=2	1	0_0_1_0_0_0_	0	1	1	1
Q4KL71	0	0	0	1	0	0	0	0	0	0.000748274	0	0	0	0	0	0.603245	0	0	0	0	0	1	0	0	0	0	0	0.205	0	0	Small proline-rich protein 2A3 OS=Mus musculus OX=10090 GN=Sprr2a3 PE=2 SV=1	1	0_0_1_0_0_0_	0	1	1	1
Q3UZ39	0	0	0	1	0	0	0	0	0	8.51944e-05	0	0	0	0	0	0.0690548	0	0	0	0	0	1	0	0	0	0	0	0.029	0	0	Leucine-rich repeat flightless-interacting protein 1 OS=Mus musculus OX=10090 GN=Lrrfip1 PE=1 SV=2	1	0_0_1_0_0_0_	0	1	1	1
Q3UX10	0	0	0	1	0	0	0	0	0	0.000139253	0	0	0	0	0	0.0592537	0	0	0	0	0	1	0	0	0	0	0	0.025	0	0	Tubulin alpha chain-like 3 OS=Mus musculus OX=10090 GN=Tubal3 PE=2 SV=2	1	0_0_1_0_0_0_	0	1	1	1
Q3UIR3	0	0	0	1	0	0	0	0	0	8.30304e-05	0	0	0	0	0	0.0543869	0	0	0	0	0	1	0	0	0	0	0	0.023	0	0	E3 ubiquitin-protein ligase DTX3L OS=Mus musculus OX=10090 GN=Dtx3l PE=1 SV=1	1	0_0_1_0_0_0_	0	1	1	1
Q3UIL6	0	0	0	1	0	0	0	0	0	5.55517e-05	0	0	0	0	0	0.0139114	0	0	0	0	0	1	0	0	0	0	0	0.006	0	0	Pleckstrin homology domain-containing family A member 7 OS=Mus musculus OX=10090 GN=Plekha7 PE=1 SV=2	1	0_0_1_0_0_0_	0	1	1	1
Q3UFK8	0	0	0	1	0	0	0	0	0	0.000133276	0	0	0	0	0	0.0665962	0	0	0	0	0	1	0	0	0	0	0	0.028	0	0	FERM domain-containing protein 8 OS=Mus musculus OX=10090 GN=Frmd8 PE=1 SV=2	1	0_0_1_0_0_0_	0	1	1	1
Q3U9G9	0	0	0	1	0	0	0	0	0	9.92121e-05	0	0	0	0	0	0.0447202	0	0	0	0	0	1	0	0	0	0	0	0.019	0	0	Delta(14)-sterol reductase LBR OS=Mus musculus OX=10090 GN=Lbr PE=1 SV=2	1	0_0_1_0_0_0_	0	1	1	1
Q3U687	0	0	0	1	0	0	0	0	0	0.000133276	0	0	0	0	0	0.0495424	0	0	0	0	0	1	0	0	0	0	0	0.021	0	0	Interferon-induced protein with tetratricopeptide repeats 1B-like 2 OS=Mus musculus OX=10090 GN=Ifit1bl2 PE=1 SV=1	1	0_0_1_0_0_0_	0	1	1	1
Q3U5C8	0	0	0	1	0	0	0	0	0	8.71062e-05	0	0	0	0	0	0.0351422	0	0	0	0	0	1	0	0	0	0	0	0.015	0	0	Rho guanine nucleotide exchange factor 16 OS=Mus musculus OX=10090 GN=Arhgef16 PE=1 SV=3	1	0_0_1_0_0_0_	0	1	1	1
Q3TIX9	0	0	0	1	0	0	0	0	0	0.000110118	0	0	0	0	0	0.0471286	0	0	0	0	0	1	0	0	0	0	0	0.02	0	0	U4/U6.U5 tri-snRNP-associated protein 2 OS=Mus musculus OX=10090 GN=Usp39 PE=1 SV=2	1	0_0_1_0_0_0_	0	1	1	1
Q2TPA8	0	0	0	1	0	0	0	0	0	0.000126748	0	0	0	0	0	0.0519619	0	0	0	0	0	1	0	0	0	0	0	0.022	0	0	Hydroxysteroid dehydrogenase-like protein 2 OS=Mus musculus OX=10090 GN=Hsdl2 PE=1 SV=1	1	0_0_1_0_0_0_	0	1	1	1
Q08ED0	0	0	0	1	0	0	0	0	0	0.000371897	0	0	0	0	0	0.230269	0	0	0	0	0	1	0	0	0	0	0	0.09	0	0	Bcl-2-like protein 15 OS=Mus musculus OX=10090 GN=Bcl2l15 PE=2 SV=2	1	0_0_1_0_0_0_	0	1	1	1
Q08652	0	0	0	1	0	0	0	0	0	0.000463483	0	0	0	0	0	0.16681	0	0	0	0	0	1	0	0	0	0	0	0.067	0	0	Retinol-binding protein 2 OS=Mus musculus OX=10090 GN=Rbp2 PE=2 SV=2	1	0_0_1_0_0_0_	0	1	1	1
Q05921	0	0	0	1	0	0	0	0	0	8.4499e-05	0	0	0	0	0	0.0351422	0	0	0	0	0	1	0	0	0	0	0	0.015	0	0	2-5A-dependent ribonuclease OS=Mus musculus OX=10090 GN=Rnasel PE=1 SV=2	1	0_0_1_0_0_0_	0	1	1	1
Q03958	0	0	0	0	1	0	0	0	0	0	0.000425196	0	0	0	0	0	0.241652	0	0	0	0	0	1	0	0	0	0	0	0.094	0	Prefoldin subunit 6 OS=Mus musculus OX=10090 GN=Pfdn6 PE=1 SV=1	1	0_0_0_1_0_0_	0	1	1	1
Q02248	0	0	0	1	0	0	0	0	0	7.95221e-05	0	0	0	0	0	0.0568175	0	0	0	0	0	1	0	0	0	0	0	0.024	0	0	Catenin beta-1 OS=Mus musculus OX=10090 GN=Ctnnb1 PE=1 SV=1	1	0_0_1_0_0_0_	0	1	1	1
P97449	0	0	0	1	0	0	0	0	0	6.42927e-05	0	0	0	0	0	0.0280163	0	0	0	0	0	1	0	0	0	0	0	0.012	0	0	Aminopeptidase N OS=Mus musculus OX=10090 GN=Anpep PE=1 SV=4	1	0_0_1_0_0_0_	0	1	1	1
P97431	0	0	0	1	0	0	0	0	0	0.000132991	0	0	0	0	0	0.0864257	0	0	0	0	0	1	0	0	0	0	0	0.036	0	0	Interferon regulatory factor 6 OS=Mus musculus OX=10090 GN=Irf6 PE=1 SV=2	1	0_0_1_0_0_0_	0	1	1	1
P97379	0	0	0	1	0	0	0	0	0	0.000128852	0	0	0	0	0	0.0641431	0	0	0	0	0	1	0	0	0	0	0	0.027	0	0	Ras GTPase-activating protein-binding protein 2 OS=Mus musculus OX=10090 GN=G3bp2 PE=1 SV=2	1	0_0_1_0_0_0_	0	1	1	1
P97350	0	0	0	0	0	1	0	0	0	0	0	0.000102877	0	0	0	0	0	0.0519619	0	0	0	0	0	1	0	0	0	0	0	0.022	Plakophilin-1 OS=Mus musculus OX=10090 GN=Pkp1 PE=1 SV=1	1	0_0_0_0_1_0_	0	1	1	1
P97314	0	0	0	1	0	0	0	0	0	0.000321797	0	0	0	0	0	0.196741	0	0	0	0	0	1	0	0	0	0	0	0.078	0	0	Cysteine and glycine-rich protein 2 OS=Mus musculus OX=10090 GN=Csrp2 PE=1 SV=3	1	0_0_1_0_0_0_	0	1	1	1
P83741	0	0	0	1	0	0	0	0	0	2.61282e-05	0	0	0	0	0	0.0162487	0	0	0	0	0	1	0	0	0	0	0	0.007	0	0	Serine/threonine-protein kinase WNK1 OS=Mus musculus OX=10090 GN=Wnk1 PE=1 SV=2	1	0_0_1_0_0_0_	0	1	1	1
P70670	0	0	0	1	0	0	0	0	0	2.83981e-05	0	0	0	0	0	0.0115795	0	0	0	0	0	1	0	0	0	0	0	0.005	0	0	Nascent polypeptide-associated complex subunit alpha, muscle-specific form OS=Mus musculus OX=10090 GN=Naca PE=1 SV=2	1	0_0_1_0_0_0_	0	1	1	1
P70398	0	0	0	1	0	0	0	0	0	2.42699e-05	0	0	0	0	0	0.0162487	0	0	0	0	0	1	0	0	0	0	0	0.007	0	0	Probable ubiquitin carboxyl-terminal hydrolase FAF-X OS=Mus musculus OX=10090 GN=Usp9x PE=1 SV=2	1	0_0_1_0_0_0_	0	1	1	1
P70333	0	0	0	1	0	0	0	0	0	0.000138322	0	0	0	0	0	0.0519619	0	0	0	0	0	1	0	0	0	0	0	0.022	0	0	Heterogeneous nuclear ribonucleoprotein H2 OS=Mus musculus OX=10090 GN=Hnrnph2 PE=1 SV=1	1	0_0_1_0_0_0_	0	1	1	1
P70169	0	0	0	1	0	0	0	0	0	0.000150745	0	0	0	0	0	0.081434	0	0	0	0	0	1	0	0	0	0	0	0.034	0	0	Double C2-like domain-containing protein beta OS=Mus musculus OX=10090 GN=Doc2b PE=1 SV=2	1	0_0_1_0_0_0_	0	1	1	1
P63158	0	0	0	1	0	0	0	0	0	0.000288869	0	0	0	0	0	0.148154	0	0	0	0	0	1	0	0	0	0	0	0.06	0	0	High mobility group protein B1 OS=Mus musculus OX=10090 GN=Hmgb1 PE=1 SV=2	1	0_0_1_0_0_0_	0	1	1	1
P61290	0	0	0	1	0	0	0	0	0	0.000244515	0	0	0	0	0	0.114295	0	0	0	0	0	1	0	0	0	0	0	0.047	0	0	Proteasome activator complex subunit 3 OS=Mus musculus OX=10090 GN=Psme3 PE=1 SV=1	1	0_0_1_0_0_0_	0	1	1	1
P61202	0	0	0	1	0	0	0	0	0	0.000140196	0	0	0	0	0	0.0764652	0	0	0	0	0	1	0	0	0	0	0	0.032	0	0	COP9 signalosome complex subunit 2 OS=Mus musculus OX=10090 GN=Cops2 PE=1 SV=1	1	0_0_1_0_0_0_	0	1	1	1
P59759	0	0	0	1	0	0	0	0	0	5.75062e-05	0	0	0	0	0	0.023293	0	0	0	0	0	1	0	0	0	0	0	0.01	0	0	Myocardin-related transcription factor B OS=Mus musculus OX=10090 GN=Mrtfb PE=1 SV=1	1	0_0_1_0_0_0_	0	1	1	1
P59672	0	0	0	0	0	1	0	0	0	0	0	6.51253e-05	0	0	0	0	0	0.0543869	0	0	0	0	0	1	0	0	0	0	0	0.023	Ankyrin repeat and SAM domain-containing protein 1A OS=Mus musculus OX=10090 GN=Anks1a PE=1 SV=3	1	0_0_0_0_1_0_	0	1	1	1
P58771	0	0	0	0	0	1	0	0	0	0	0	0.000263712	0	0	0	0	0	0.174898	0	0	0	0	0	1	0	0	0	0	0	0.07	Tropomyosin alpha-1 chain OS=Mus musculus OX=10090 GN=Tpm1 PE=1 SV=1	1	0_0_0_0_1_0_	0	1	1	1
P58404	0	0	0	1	0	0	0	0	0	8.17194e-05	0	0	0	0	0	0.0519619	0	0	0	0	0	1	0	0	0	0	0	0.022	0	0	Striatin-4 OS=Mus musculus OX=10090 GN=Strn4 PE=1 SV=2	1	0_0_1_0_0_0_	0	1	1	1
P56382	0	0	0	0	1	0	0	0	0	0	0.00103846	0	0	0	0	0	0.425608	0	0	0	0	0	1	0	0	0	0	0	0.154	0	ATP synthase subunit epsilon, mitochondrial OS=Mus musculus OX=10090 GN=Atp5f1e PE=1 SV=2	1	0_0_0_1_0_0_	0	1	1	1
P54728	0	0	0	0	1	0	0	0	0	0	0.000129808	0	0	0	0	0	0.104079	0	0	0	0	0	1	0	0	0	0	0	0.043	0	UV excision repair protein RAD23 homolog B OS=Mus musculus OX=10090 GN=Rad23b PE=1 SV=2	1	0_0_0_1_0_0_	0	1	1	1
P48756	0	0	0	0	0	1	0	0	0	0	0	0.000520098	0	0	0	0	0	0.210598	0	0	0	0	0	1	0	0	0	0	0	0.083	Gastric inhibitory polypeptide OS=Mus musculus OX=10090 GN=Gip PE=2 SV=2	1	0_0_0_0_1_0_	0	1	1	1
P47758	0	0	0	1	0	0	0	0	0	0.00023088	0	0	0	0	0	0.177606	0	0	0	0	0	1	0	0	0	0	0	0.071	0	0	Signal recognition particle receptor subunit beta OS=Mus musculus OX=10090 GN=Srprb PE=1 SV=1	1	0_0_1_0_0_0_	0	1	1	1
P46467	0	0	0	1	0	0	0	0	0	0.00013988	0	0	0	0	0	0.0641431	0	0	0	0	0	1	0	0	0	0	0	0.027	0	0	Vacuolar protein sorting-associated protein 4B OS=Mus musculus OX=10090 GN=Vps4b PE=1 SV=2	1	0_0_1_0_0_0_	0	1	1	1
P45700	0	0	0	0	1	0	0	0	0	0	8.24427e-05	0	0	0	0	0	0.0423174	0	0	0	0	0	1	0	0	0	0	0	0.018	0	Mannosyl-oligosaccharide 1,2-alpha-mannosidase IA OS=Mus musculus OX=10090 GN=Man1a1 PE=1 SV=1	1	0_0_0_1_0_0_	0	1	1	1
P42669	0	0	0	1	0	0	0	0	0	0.000193479	0	0	0	0	0	0.153453	0	0	0	0	0	1	0	0	0	0	0	0.062	0	0	Transcriptional activator protein Pur-alpha OS=Mus musculus OX=10090 GN=Pura PE=1 SV=1	1	0_0_1_0_0_0_	0	1	1	1
P42225	0	0	0	1	0	0	0	0	0	8.29196e-05	0	0	0	0	0	0.0399202	0	0	0	0	0	1	0	0	0	0	0	0.017	0	0	Signal transducer and activator of transcription 1 OS=Mus musculus OX=10090 GN=Stat1 PE=1 SV=1	1	0_0_1_0_0_0_	0	1	1	1
P35979	0	0	0	1	0	0	0	0	0	0.000376405	0	0	0	0	0	0.135011	0	0	0	0	0	1	0	0	0	0	0	0.055	0	0	60S ribosomal protein L12 OS=Mus musculus OX=10090 GN=Rpl12 PE=1 SV=2	1	0_0_1_0_0_0_	0	1	1	1
P35278	0	0	0	1	0	0	0	0	0	0.000287531	0	0	0	0	0	0.137627	0	0	0	0	0	1	0	0	0	0	0	0.056	0	0	Ras-related protein Rab-5C OS=Mus musculus OX=10090 GN=Rab5c PE=1 SV=2	1	0_0_1_0_0_0_	0	1	1	1
P34928	0	0	0	1	0	0	0	0	0	0.000705758	0	0	0	0	0	0.442115	0	0	0	0	0	1	0	0	0	0	0	0.159	0	0	Apolipoprotein C-I OS=Mus musculus OX=10090 GN=Apoc1 PE=1 SV=1	1	0_0_1_0_0_0_	0	1	1	1
P33622	0	0	0	1	0	0	0	0	0	0.000627341	0	0	0	0	0	0.555966	0	0	0	0	0	1	0	0	0	0	0	0.192	0	0	Apolipoprotein C-III OS=Mus musculus OX=10090 GN=Apoc3 PE=1 SV=2	1	0_0_1_0_0_0_	0	1	1	1
P33175	0	0	0	1	0	0	0	0	0	6.0474e-05	0	0	0	0	0	0.0303861	0	0	0	0	0	1	0	0	0	0	0	0.013	0	0	Kinesin heavy chain isoform 5A OS=Mus musculus OX=10090 GN=Kif5a PE=1 SV=3	1	0_0_1_0_0_0_	0	1	1	1
P31938	0	0	0	1	0	0	0	0	0	0.000158032	0	0	0	0	0	0.0592537	0	0	0	0	0	1	0	0	0	0	0	0.025	0	0	Dual specificity mitogen-activated protein kinase kinase 1 OS=Mus musculus OX=10090 GN=Map2k1 PE=1 SV=2	1	0_0_1_0_0_0_	0	1	1	1
P31809	0	0	0	1	0	0	0	0	0	0.000119207	0	0	0	0	0	0.0447202	0	0	0	0	0	1	0	0	0	0	0	0.019	0	0	Carcinoembryonic antigen-related cell adhesion molecule 1 OS=Mus musculus OX=10090 GN=Ceacam1 PE=1 SV=1	1	0_0_1_0_0_0_	0	1	1	1
P31230	0	0	0	1	0	0	0	0	0	0.000200344	0	0	0	0	0	0.185769	0	0	0	0	0	1	0	0	0	0	0	0.074	0	0	Aminoacyl tRNA synthase complex-interacting multifunctional protein 1 OS=Mus musculus OX=10090 GN=Aimp1 PE=1 SV=2	1	0_0_1_0_0_0_	0	1	1	1
P30681	0	0	0	1	0	0	0	0	0	0.000295746	0	0	0	0	0	0.177606	0	0	0	0	0	1	0	0	0	0	0	0.071	0	0	High mobility group protein B2 OS=Mus musculus OX=10090 GN=Hmgb2 PE=1 SV=3	1	0_0_1_0_0_0_	0	1	1	1
P29341	0	0	0	1	0	0	0	0	0	9.76521e-05	0	0	0	0	0	0.0471286	0	0	0	0	0	1	0	0	0	0	0	0.02	0	0	Polyadenylate-binding protein 1 OS=Mus musculus OX=10090 GN=Pabpc1 PE=1 SV=2	1	0_0_1_0_0_0_	0	1	1	1
P28738	0	0	0	1	0	0	0	0	0	6.49652e-05	0	0	0	0	0	0.0327615	0	0	0	0	0	1	0	0	0	0	0	0.014	0	0	Kinesin heavy chain isoform 5C OS=Mus musculus OX=10090 GN=Kif5c PE=1 SV=3	1	0_0_1_0_0_0_	0	1	1	1
P27612	0	0	0	1	0	0	0	0	0	7.82201e-05	0	0	0	0	0	0.0690548	0	0	0	0	0	1	0	0	0	0	0	0.029	0	0	Phospholipase A-2-activating protein OS=Mus musculus OX=10090 GN=Plaa PE=1 SV=4	1	0_0_1_0_0_0_	0	1	1	1
P26350	0	0	0	1	0	0	0	0	0	0.00055952	0	0	0	0	0	0.230269	0	0	0	0	0	1	0	0	0	0	0	0.09	0	0	Prothymosin alpha OS=Mus musculus OX=10090 GN=Ptma PE=1 SV=2	1	0_0_1_0_0_0_	0	1	1	1
P21614	0	0	0	0	1	0	0	0	0	0	0.000113445	0	0	0	0	0	0.101539	0	0	0	0	0	1	0	0	0	0	0	0.042	0	Vitamin D-binding protein OS=Mus musculus OX=10090 GN=Gc PE=1 SV=2	1	0_0_0_1_0_0_	0	1	1	1
P21107	0	0	0	0	0	1	0	0	0	0	0	0.000262786	0	0	0	0	0	0.174898	0	0	0	0	0	1	0	0	0	0	0	0.07	Tropomyosin alpha-3 chain OS=Mus musculus OX=10090 GN=Tpm3 PE=1 SV=3	1	0_0_0_0_1_0_	0	1	1	1
P19324	0	0	0	0	0	1	0	0	0	0	0	0.000179602	0	0	0	0	0	0.0864257	0	0	0	0	0	1	0	0	0	0	0	0.036	Serpin H1 OS=Mus musculus OX=10090 GN=Serpinh1 PE=1 SV=3	1	0_0_0_0_1_0_	0	1	1	1
P16675	0	0	0	0	1	0	0	0	0	0	0.000113924	0	0	0	0	0	0.0764652	0	0	0	0	0	1	0	0	0	0	0	0.032	0	Lysosomal protective protein OS=Mus musculus OX=10090 GN=Ctsa PE=1 SV=1	1	0_0_0_1_0_0_	0	1	1	1
P16381	0	0	0	1	0	0	0	0	0	9.41011e-05	0	0	0	0	0	0.0256519	0	0	0	0	0	1	0	0	0	0	0	0.011	0	0	Putative ATP-dependent RNA helicase Pl10 OS=Mus musculus OX=10090 GN=D1Pas1 PE=1 SV=1	1	0_0_1_0_0_0_	0	1	1	1
P16015	0	0	0	0	1	0	0	0	0	0	0.000207692	0	0	0	0	0	0.0839269	0	0	0	0	0	1	0	0	0	0	0	0.035	0	Carbonic anhydrase 3 OS=Mus musculus OX=10090 GN=Ca3 PE=1 SV=3	1	0_0_0_1_0_0_	0	1	1	1
P10922	0	0	0	1	0	0	0	0	0	0.000320138	0	0	0	0	0	0.14025	0	0	0	0	0	1	0	0	0	0	0	0.057	0	0	Histone H1.0 OS=Mus musculus OX=10090 GN=H1-0 PE=2 SV=4	1	0_0_1_0_0_0_	0	1	1	1
P0DJF2	0	0	0	0	1	0	0	0	0	0	0.000674999	0	0	0	0	0	0.333522	0	0	0	0	0	1	0	0	0	0	0	0.125	0	Protein PET117 homolog, mitochondrial OS=Mus musculus OX=10090 GN=Pet117 PE=3 SV=1	1	0_0_0_1_0_0_	0	1	1	1
P0C192	0	0	0	1	0	0	0	0	0	8.75977e-05	0	0	0	0	0	0.0423174	0	0	0	0	0	1	0	0	0	0	0	0.018	0	0	Leucine-rich repeat-containing protein 4B OS=Mus musculus OX=10090 GN=Lrrc4b PE=1 SV=1	1	0_0_1_0_0_0_	0	1	1	1
P09803	0	0	0	0	1	0	0	0	0	0	6.10859e-05	0	0	0	0	0	0.0327615	0	0	0	0	0	1	0	0	0	0	0	0.014	0	Cadherin-1 OS=Mus musculus OX=10090 GN=Cdh1 PE=1 SV=1	1	0_0_0_1_0_0_	0	1	1	1
P09055	0	0	0	0	0	1	0	0	0	0	0	9.38523e-05	0	0	0	0	0	0.0303861	0	0	0	0	0	1	0	0	0	0	0	0.013	Integrin beta-1 OS=Mus musculus OX=10090 GN=Itgb1 PE=1 SV=1	1	0_0_0_0_1_0_	0	1	1	1
P08775	0	0	0	1	0	0	0	0	0	3.15263e-05	0	0	0	0	0	0.0327615	0	0	0	0	0	1	0	0	0	0	0	0.014	0	0	DNA-directed RNA polymerase II subunit RPB1 OS=Mus musculus OX=10090 GN=Polr2a PE=1 SV=3	1	0_0_1_0_0_0_	0	1	1	1
P07146	0	0	0	1	0	0	0	0	0	0.000252466	0	0	0	0	0	0.0990058	0	0	0	0	0	1	0	0	0	0	0	0.041	0	0	Anionic trypsin-2 OS=Mus musculus OX=10090 GN=Prss2 PE=1 SV=1	1	0_0_1_0_0_0_	0	1	1	1
P05201	0	0	0	0	0	1	0	0	0	0	0	0.000181342	0	0	0	0	0	0.111732	0	0	0	0	0	1	0	0	0	0	0	0.046	Aspartate aminotransferase, cytoplasmic OS=Mus musculus OX=10090 GN=Got1 PE=1 SV=3	1	0_0_0_0_1_0_	0	1	1	1
P01921	0	0	0	0	0	1	0	0	0	0	0	0.000282619	0	0	0	0	0	0.148154	0	0	0	0	0	1	0	0	0	0	0	0.06	H-2 class II histocompatibility antigen, A-D beta chain OS=Mus musculus OX=10090 GN=H2-Ab1 PE=1 SV=1	1	0_0_0_0_1_0_	0	1	1	1
P01901	0	0	0	1	0	0	0	0	0	0.000168311	0	0	0	0	0	0.111732	0	0	0	0	0	1	0	0	0	0	0	0.046	0	0	H-2 class I histocompatibility antigen, K-B alpha chain OS=Mus musculus OX=10090 GN=H2-K1 PE=1 SV=1	1	0_0_1_0_0_0_	0	1	1	1
P01867	0	0	0	0	1	0	0	0	0	0	0.000133663	0	0	0	0	0	0.101539	0	0	0	0	0	1	0	0	0	0	0	0.042	0	Immunoglobulin heavy constant gamma 2B OS=Mus musculus OX=10090 GN=Ighg2b PE=1 SV=3	1	0_0_0_1_0_0_	0	1	1	1
P00688	0	0	0	0	1	0	0	0	0	0	0.000106299	0	0	0	0	0	0.0665962	0	0	0	0	0	1	0	0	0	0	0	0.028	0	Pancreatic alpha-amylase OS=Mus musculus OX=10090 GN=Amy2 PE=1 SV=2	1	0_0_0_1_0_0_	0	1	1	1
P00015	0	0	0	0	1	0	0	0	0	0	0.000514285	0	0	0	0	0	0.16681	0	0	0	0	0	1	0	0	0	0	0	0.067	0	Cytochrome c, testis-specific OS=Mus musculus OX=10090 GN=Cyct PE=1 SV=3	1	0_0_0_1_0_0_	0	1	1	1
O89051	0	0	0	1	0	0	0	0	0	0.000233484	0	0	0	0	0	0.081434	0	0	0	0	0	1	0	0	0	0	0	0.034	0	0	Integral membrane protein 2B OS=Mus musculus OX=10090 GN=Itm2b PE=1 SV=1	1	0_0_1_0_0_0_	0	1	1	1
O88448	0	0	0	1	0	0	0	0	0	0.000103684	0	0	0	0	0	0.0351422	0	0	0	0	0	1	0	0	0	0	0	0.015	0	0	Kinesin light chain 2 OS=Mus musculus OX=10090 GN=Klc2 PE=1 SV=1	1	0_0_1_0_0_0_	0	1	1	1
O70475	0	0	0	1	0	0	0	0	0	0.000125977	0	0	0	0	0	0.0471286	0	0	0	0	0	1	0	0	0	0	0	0.02	0	0	UDP-glucose 6-dehydrogenase OS=Mus musculus OX=10090 GN=Ugdh PE=1 SV=1	1	0_0_1_0_0_0_	0	1	1	1
O70439	0	0	0	1	0	0	0	0	0	0.000237957	0	0	0	0	0	0.14025	0	0	0	0	0	1	0	0	0	0	0	0.057	0	0	Syntaxin-7 OS=Mus musculus OX=10090 GN=Stx7 PE=1 SV=3	1	0_0_1_0_0_0_	0	1	1	1
O70404	0	0	0	1	0	0	0	0	0	0.000614918	0	0	0	0	0	0.25603	0	0	0	0	0	1	0	0	0	0	0	0.099	0	0	Vesicle-associated membrane protein 8 OS=Mus musculus OX=10090 GN=Vamp8 PE=1 SV=1	1	0_0_1_0_0_0_	0	1	1	1
O70194	0	0	0	1	0	0	0	0	0	0.000113333	0	0	0	0	0	0.0519619	0	0	0	0	0	1	0	0	0	0	0	0.022	0	0	Eukaryotic translation initiation factor 3 subunit D OS=Mus musculus OX=10090 GN=Eif3d PE=1 SV=2	1	0_0_1_0_0_0_	0	1	1	1
O54988	0	0	0	1	0	0	0	0	0	5.03704e-05	0	0	0	0	0	0.0139114	0	0	0	0	0	1	0	0	0	0	0	0.006	0	0	STE20-like serine/threonine-protein kinase OS=Mus musculus OX=10090 GN=Slk PE=1 SV=2	1	0_0_1_0_0_0_	0	1	1	1
O54879	0	0	0	1	0	0	0	0	0	0.000310534	0	0	0	0	0	0.161449	0	0	0	0	0	1	0	0	0	0	0	0.065	0	0	High mobility group protein B3 OS=Mus musculus OX=10090 GN=Hmgb3 PE=1 SV=3	1	0_0_1_0_0_0_	0	1	1	1
O35988	0	0	0	0	1	0	0	0	0	0	0.000272727	0	0	0	0	0	0.205036	0	0	0	0	0	1	0	0	0	0	0	0.081	0	Syndecan-4 OS=Mus musculus OX=10090 GN=Sdc4 PE=1 SV=1	1	0_0_0_1_0_0_	0	1	1	1
O35609	0	0	0	0	1	0	0	0	0	0	0.000154728	0	0	0	0	0	0.1324	0	0	0	0	0	1	0	0	0	0	0	0.054	0	Secretory carrier-associated membrane protein 3 OS=Mus musculus OX=10090 GN=Scamp3 PE=1 SV=3	1	0_0_0_1_0_0_	0	1	1	1
O35226	0	0	0	1	0	0	0	0	0	0.000165178	0	0	0	0	0	0.124605	0	0	0	0	0	1	0	0	0	0	0	0.051	0	0	26S proteasome non-ATPase regulatory subunit 4 OS=Mus musculus OX=10090 GN=Psmd4 PE=1 SV=1	1	0_0_1_0_0_0_	0	1	1	1
O35143	0	0	0	0	1	0	0	0	0	0	0.000509433	0	0	0	0	0	0.297179	0	0	0	0	0	1	0	0	0	0	0	0.113	0	ATPase inhibitor, mitochondrial OS=Mus musculus OX=10090 GN=Atp5if1 PE=1 SV=2	1	0_0_0_1_0_0_	0	1	1	1
O09048	0	0	0	1	0	0	0	0	0	0.00079624	0	0	0	0	0	0.51008	0	0	0	0	0	1	0	0	0	0	0	0.179	0	0	Glycine tyrosine-rich hair keratin protein OS=Mus musculus OX=10090 GN=1110025L11Rik PE=2 SV=1	1	0_0_1_0_0_0_	0	1	1	1
I7HPW8	0	0	0	1	0	0	0	0	0	2.0477e-05	0	0	0	0	0	0.0115795	0	0	0	0	0	1	0	0	0	0	0	0.005	0	0	Myosin XVB OS=Mus musculus OX=10090 GN=Myo15b PE=1 SV=2	1	0_0_1_0_0_0_	0	1	1	1
G5E904	0	0	0	1	0	0	0	0	0	0.000211968	0	0	0	0	0	0.0568175	0	0	0	0	0	1	0	0	0	0	0	0.024	0	0	Sulfotransferase OS=Mus musculus OX=10090 GN=Sult3a2 PE=3 SV=1	1	0_0_1_0_0_0_	0	1	1	1
G3X9K3	0	0	0	1	0	0	0	0	0	3.3644e-05	0	0	0	0	0	0.0139114	0	0	0	0	0	1	0	0	0	0	0	0.006	0	0	Brefeldin A-inhibited guanine nucleotide-exchange protein 1 OS=Mus musculus OX=10090 GN=Arfgef1 PE=1 SV=1	1	0_0_1_0_0_0_	0	1	1	1
F8VQC1	0	0	0	1	0	0	0	0	0	9.25585e-05	0	0	0	0	0	0.0592537	0	0	0	0	0	1	0	0	0	0	0	0.025	0	0	Signal recognition particle subunit SRP72 OS=Mus musculus OX=10090 GN=Srp72 PE=1 SV=1	1	0_0_1_0_0_0_	0	1	1	1
E9Q7D5	0	0	0	1	0	0	0	0	0	3.92832e-05	0	0	0	0	0	0.0256519	0	0	0	0	0	1	0	0	0	0	0	0.011	0	0	Rho guanine nucleotide exchange factor 5 OS=Mus musculus OX=10090 GN=Arhgef5 PE=1 SV=1	1	0_0_1_0_0_0_	0	1	1	1
E9Q394	0	0	0	1	0	0	0	0	0	2.23727e-05	0	0	0	0	0	0.0139114	0	0	0	0	0	1	0	0	0	0	0	0.006	0	0	A-kinase anchor protein 13 OS=Mus musculus OX=10090 GN=Akap13 PE=1 SV=1	1	0_0_1_0_0_0_	0	1	1	1
E9Q1P8	0	0	0	1	0	0	0	0	0	0.000108959	0	0	0	0	0	0.0789467	0	0	0	0	0	1	0	0	0	0	0	0.033	0	0	Interferon regulatory factor 2-binding protein 2 OS=Mus musculus OX=10090 GN=Irf2bp2 PE=1 SV=1	1	0_0_1_0_0_0_	0	1	1	1
E9PW43	0	0	0	1	0	0	0	0	0	0.000549617	0	0	0	0	0	0.358313	0	0	0	0	0	1	0	0	0	0	0	0.133	0	0	Predicted pseudogene 10320 OS=Mus musculus OX=10090 GN=Gm10320 PE=3 SV=1	1	0_0_1_0_0_0_	0	1	1	1
E9PV85	0	0	0	0	1	0	0	0	0	0	0.000220408	0	0	0	0	0	0.14025	0	0	0	0	0	1	0	0	0	0	0	0.057	0	Alpha-amylase (Fragment) OS=Mus musculus OX=10090 GN=Amy2a1 PE=1 SV=1	1	0_0_0_1_0_0_	0	1	1	1
D3Z7Q2	0	0	0	1	0	0	0	0	0	0.000900098	0	0	0	0	0	0.595879	0	0	0	0	0	1	0	0	0	0	0	0.203	0	0	Small integral membrane protein 20 OS=Mus musculus OX=10090 GN=Smim20 PE=1 SV=1	1	0_0_1_0_0_0_	0	1	1	1
D3Z2H9	0	0	0	0	0	1	0	0	0	0	0	0.000301992	0	0	0	0	0	0.205036	0	0	0	0	0	1	0	0	0	0	0	0.081	Tropomyosin 3, related sequence 7 OS=Mus musculus OX=10090 GN=Tpm3-rs7 PE=3 SV=1	1	0_0_0_0_1_0_	0	1	1	1
B2RY04	0	0	0	1	0	0	0	0	0	3.32477e-05	0	0	0	0	0	0.0139114	0	0	0	0	0	1	0	0	0	0	0	0.006	0	0	Dedicator of cytokinesis protein 5 OS=Mus musculus OX=10090 GN=Dock5 PE=1 SV=2	1	0_0_1_0_0_0_	0	1	1	1
A2AQ25	0	0	0	1	0	0	0	0	0	3.19151e-05	0	0	0	0	0	0.0139114	0	0	0	0	0	1	0	0	0	0	0	0.006	0	0	Sickle tail protein OS=Mus musculus OX=10090 GN=Skt PE=1 SV=1	1	0_0_1_0_0_0_	0	1	1	1
A2A863	0	0	0	0	1	0	0	0	0	0	2.97029e-05	0	0	0	0	0	0.0185914	0	0	0	0	0	1	0	0	0	0	0	0.008	0	Integrin beta-4 OS=Mus musculus OX=10090 GN=Itgb4 PE=1 SV=1	1	0_0_0_1_0_0_	0	1	1	1
A0A494BB10	0	0	0	0	1	0	0	0	0	0	0.000545454	0	0	0	0	0	0.291219	0	0	0	0	0	1	0	0	0	0	0	0.111	0	Predicted gene, 50478 OS=Mus musculus OX=10090 GN=Gm50478 PE=4 SV=1	1	0_0_0_1_0_0_	0	1	1	1
A0A494BAW1	0	0	0	0	1	0	0	0	0	0	3.49514e-05	0	0	0	0	0	0.0139114	0	0	0	0	0	1	0	0	0	0	0	0.006	0	NAD(P)H oxidase (H(2)O(2)-forming) OS=Mus musculus OX=10090 GN=Duox2 PE=3 SV=1	1	0_0_0_1_0_0_	0	1	1	1
A0A0A6YVU8	0	0	0	1	0	0	0	0	0	0.000152596	0	0	0	0	0	0.119438	0	0	0	0	0	1	0	0	0	0	0	0.049	0	0	Predicted pseudogene 9774 OS=Mus musculus OX=10090 GN=Gm9774 PE=3 SV=1	1	0_0_1_0_0_0_	0	1	1	1
Q9Z2M7	1	0	0	0	0	0	0.000285291	0	0	0	0	0	0.1324	0	0	0	0	0	1	0	0	0	0	0	0.054	0	0	0	0	0	Phosphomannomutase 2 OS=Mus musculus OX=10090 GN=Pmm2 PE=1 SV=1	1	1_0_0_0_0_0_	1	0	1	0
Q9Z2A0	0	0	1	0	0	0	0	0	0.000109745	0	0	0	0	0	0.0715193	0	0	0	0	0	1	0	0	0	0	0	0.03	0	0	0	3-phosphoinositide-dependent protein kinase 1 OS=Mus musculus OX=10090 GN=Pdpk1 PE=1 SV=2	1	0_0_0_0_0_1_	1	0	1	0
Q9Z0Z7	0	0	1	0	0	0	0	0	0.000137551	0	0	0	0	0	0.16681	0	0	0	0	0	1	0	0	0	0	0	0.067	0	0	0	Krueppel-like factor 5 OS=Mus musculus OX=10090 GN=Klf5 PE=1 SV=2	1	0_0_0_0_0_1_	1	0	1	0
Q9R269	0	0	1	0	0	0	0	0	3.49558e-05	0	0	0	0	0	0.0139114	0	0	0	0	0	1	0	0	0	0	0	0.006	0	0	0	Periplakin OS=Mus musculus OX=10090 GN=Ppl PE=1 SV=1	1	0_0_0_0_0_1_	1	0	1	0
Q9R0Y5	0	0	1	0	0	0	0	0	0.000316224	0	0	0	0	0	0.153453	0	0	0	0	0	1	0	0	0	0	0	0.062	0	0	0	Adenylate kinase isoenzyme 1 OS=Mus musculus OX=10090 GN=Ak1 PE=1 SV=1	1	0_0_0_0_0_1_	1	0	1	0
Q9QZQ8	0	0	1	0	0	0	0	0	0.000164913	0	0	0	0	0	0.0764652	0	0	0	0	0	1	0	0	0	0	0	0.032	0	0	0	Core histone macro-H2A.1 OS=Mus musculus OX=10090 GN=Macroh2a1 PE=1 SV=3	1	0_0_0_0_0_1_	1	0	1	0
Q9JK92	0	0	1	0	0	0	0	0	0.000312998	0	0	0	0	0	0.124605	0	0	0	0	0	1	0	0	0	0	0	0.051	0	0	0	Heat shock protein beta-8 OS=Mus musculus OX=10090 GN=Hspb8 PE=1 SV=1	1	0_0_0_0_0_1_	1	0	1	0
Q9ERT9	0	0	1	0	0	0	0	0	0.000358757	0	0	0	0	0	0.142878	0	0	0	0	0	1	0	0	0	0	0	0.058	0	0	0	Protein phosphatase 1 regulatory subunit 1A OS=Mus musculus OX=10090 GN=Ppp1r1a PE=1 SV=1	1	0_0_0_0_0_1_	1	0	1	0
Q9D3D9	0	0	1	0	0	0	0	0	0.000365164	0	0	0	0	0	0.1324	0	0	0	0	0	1	0	0	0	0	0	0.054	0	0	0	ATP synthase subunit delta, mitochondrial OS=Mus musculus OX=10090 GN=Atp5f1d PE=1 SV=1	1	0_0_0_0_0_1_	1	0	1	0
Q9CSB4	0	0	1	0	0	0	0	0	5.09954e-05	0	0	0	0	0	0.0280163	0	0	0	0	0	1	0	0	0	0	0	0.012	0	0	0	Partitioning defective 3 homolog B OS=Mus musculus OX=10090 GN=Pard3b PE=1 SV=2	1	0_0_0_0_0_1_	1	0	1	0
Q9CRC0	1	0	0	0	0	0	0.000428822	0	0	0	0	0	0.330454	0	0	0	0	0	1	0	0	0	0	0	0.124	0	0	0	0	0	Vitamin K epoxide reductase complex subunit 1 OS=Mus musculus OX=10090 GN=Vkorc1 PE=1 SV=1	1	1_0_0_0_0_0_	1	0	1	0
Q9CRB9	0	0	1	0	0	0	0	0	0.000270253	0	0	0	0	0	0.164126	0	0	0	0	0	1	0	0	0	0	0	0.066	0	0	0	MICOS complex subunit Mic19 OS=Mus musculus OX=10090 GN=Chchd3 PE=1 SV=1	1	0_0_0_0_0_1_	1	0	1	0
Q9CR61	0	0	1	0	0	0	0	0	0.000447792	0	0	0	0	0	0.309182	0	0	0	0	0	1	0	0	0	0	0	0.117	0	0	0	NADH dehydrogenase [ubiquinone] 1 beta subcomplex subunit 7 OS=Mus musculus OX=10090 GN=Ndufb7 PE=1 SV=3	1	0_0_0_0_0_1_	1	0	1	0
Q9CQ54	0	1	0	0	0	0	0	0.000660531	0	0	0	0	0	0.282331	0	0	0	0	0	1	0	0	0	0	0	0.108	0	0	0	0	NADH dehydrogenase [ubiquinone] 1 subunit C2 OS=Mus musculus OX=10090 GN=Ndufc2 PE=1 SV=1	1	0_1_0_0_0_0_	1	0	1	0
Q9CPQ8	1	0	0	0	0	0	0.000670295	0	0	0	0	0	0.527566	0	0	0	0	0	1	0	0	0	0	0	0.184	0	0	0	0	0	ATP synthase subunit g, mitochondrial OS=Mus musculus OX=10090 GN=Atp5mg PE=1 SV=1	1	1_0_0_0_0_0_	1	0	1	0
Q99020	0	0	1	0	0	0	0	0	0.000215254	0	0	0	0	0	0.119438	0	0	0	0	0	1	0	0	0	0	0	0.049	0	0	0	Heterogeneous nuclear ribonucleoprotein A/B OS=Mus musculus OX=10090 GN=Hnrnpab PE=1 SV=1	1	0_0_0_0_0_1_	1	0	1	0
Q93092	0	0	1	0	0	0	0	0	0.00018204	0	0	0	0	0	0.0568175	0	0	0	0	0	1	0	0	0	0	0	0.024	0	0	0	Transaldolase OS=Mus musculus OX=10090 GN=Taldo1 PE=1 SV=2	1	0_0_0_0_0_1_	1	0	1	0
Q922E4	0	0	1	0	0	0	0	0	0.00015185	0	0	0	0	0	0.0519619	0	0	0	0	0	1	0	0	0	0	0	0.022	0	0	0	Ethanolamine-phosphate cytidylyltransferase OS=Mus musculus OX=10090 GN=Pcyt2 PE=1 SV=1	1	0_0_0_0_0_1_	1	0	1	0
Q921T2	0	0	1	0	0	0	0	0	0.000103105	0	0	0	0	0	0.0592537	0	0	0	0	0	1	0	0	0	0	0	0.025	0	0	0	Torsin-1A-interacting protein 1 OS=Mus musculus OX=10090 GN=Tor1aip1 PE=1 SV=3	1	0_0_0_0_0_1_	1	0	1	0
Q921F2	0	0	1	0	0	0	0	0	0.000148182	0	0	0	0	0	0.104079	0	0	0	0	0	1	0	0	0	0	0	0.043	0	0	0	TAR DNA-binding protein 43 OS=Mus musculus OX=10090 GN=Tardbp PE=1 SV=1	1	0_0_0_0_0_1_	1	0	1	0
Q91ZG2	0	0	1	0	0	0	0	0	0.000188183	0	0	0	0	0	0.142878	0	0	0	0	0	1	0	0	0	0	0	0.058	0	0	0	Metallophosphoesterase domain-containing protein 1 OS=Mus musculus OX=10090 GN=Mpped1 PE=2 SV=1	1	0_0_0_0_0_1_	1	0	1	0
Q91Z96	0	0	1	0	0	0	0	0	5.39082e-05	0	0	0	0	0	0.0303861	0	0	0	0	0	1	0	0	0	0	0	0.013	0	0	0	BMP-2-inducible protein kinase OS=Mus musculus OX=10090 GN=Bmp2k PE=1 SV=1	1	0_0_0_0_0_1_	1	0	1	0
Q91X43	0	0	1	0	0	0	0	0	7.77535e-05	0	0	0	0	0	0.0543869	0	0	0	0	0	1	0	0	0	0	0	0.023	0	0	0	SH3 domain-containing protein 19 OS=Mus musculus OX=10090 GN=Sh3d19 PE=1 SV=2	1	0_0_0_0_0_1_	1	0	1	0
Q91VJ5	0	0	1	0	0	0	0	0	0.000233261	0	0	0	0	0	0.244515	0	0	0	0	0	1	0	0	0	0	0	0.095	0	0	0	Polyglutamine-binding protein 1 OS=Mus musculus OX=10090 GN=Pqbp1 PE=1 SV=1	1	0_0_0_0_0_1_	1	0	1	0
Q91VJ2	0	0	1	0	0	0	0	0	0.000235952	0	0	0	0	0	0.111732	0	0	0	0	0	1	0	0	0	0	0	0.046	0	0	0	Caveolae-associated protein 3 OS=Mus musculus OX=10090 GN=Cavin3 PE=1 SV=1	1	0_0_0_0_0_1_	1	0	1	0
Q8VDZ4	0	0	1	0	0	0	0	0	8.58007e-05	0	0	0	0	0	0.0519619	0	0	0	0	0	1	0	0	0	0	0	0.022	0	0	0	Palmitoyltransferase ZDHHC5 OS=Mus musculus OX=10090 GN=Zdhhc5 PE=1 SV=1	1	0_0_0_0_0_1_	1	0	1	0
Q8VDN2	0	0	1	0	0	0	0	0	5.99683e-05	0	0	0	0	0	0.0303861	0	0	0	0	0	1	0	0	0	0	0	0.013	0	0	0	Sodium/potassium-transporting ATPase subunit alpha-1 OS=Mus musculus OX=10090 GN=Atp1a1 PE=1 SV=1	1	0_0_0_0_0_1_	1	0	1	0
Q8VC31	0	0	1	0	0	0	0	0	0.000112979	0	0	0	0	0	0.0423174	0	0	0	0	0	1	0	0	0	0	0	0.018	0	0	0	Coiled-coil domain-containing protein 9 OS=Mus musculus OX=10090 GN=Ccdc9 PE=1 SV=1	1	0_0_0_0_0_1_	1	0	1	0
Q8R1M8	0	1	0	0	0	0	0	0.000361935	0	0	0	0	0	0.207814	0	0	0	0	0	1	0	0	0	0	0	0.082	0	0	0	0	Mucosal pentraxin OS=Mus musculus OX=10090 GN=Mptx1 PE=2 SV=1	1	0_1_0_0_0_0_	1	0	1	0
Q8R1I1	0	0	1	0	0	0	0	0	0.000958555	0	0	0	0	0	0.285287	0	0	0	0	0	1	0	0	0	0	0	0.109	0	0	0	Cytochrome b-c1 complex subunit 9 OS=Mus musculus OX=10090 GN=Uqcr10 PE=1 SV=1	1	0_0_0_0_0_1_	1	0	1	0
Q8K4L4	0	0	1	0	0	0	0	0	0.00010451	0	0	0	0	0	0.0641431	0	0	0	0	0	1	0	0	0	0	0	0.027	0	0	0	Protein POF1B OS=Mus musculus OX=10090 GN=Pof1b PE=2 SV=3	1	0_0_0_0_0_1_	1	0	1	0
Q8K4G5	0	0	1	0	0	0	0	0	7.12515e-05	0	0	0	0	0	0.0399202	0	0	0	0	0	1	0	0	0	0	0	0.017	0	0	0	Actin-binding LIM protein 1 OS=Mus musculus OX=10090 GN=Ablim1 PE=1 SV=1	1	0_0_0_0_0_1_	1	0	1	0
Q8K0U4	0	0	1	0	0	0	0	0	9.08852e-05	0	0	0	0	0	0.0447202	0	0	0	0	0	1	0	0	0	0	0	0.019	0	0	0	Heat shock 70 kDa protein 12A OS=Mus musculus OX=10090 GN=Hspa12a PE=1 SV=1	1	0_0_0_0_0_1_	1	0	1	0
Q8JZM2	0	0	1	0	0	0	0	0	0.000613475	0	0	0	0	0	1.13796	0	0	0	0	0	1	0	0	0	0	0	0.33	0	0	0	Proline-rich protein 15-like protein OS=Mus musculus OX=10090 GN=Prr15l PE=1 SV=1	1	0_0_0_0_0_1_	1	0	1	0
Q8CIB5	0	0	1	0	0	0	0	0	9.02169e-05	0	0	0	0	0	0.0423174	0	0	0	0	0	1	0	0	0	0	0	0.018	0	0	0	Fermitin family homolog 2 OS=Mus musculus OX=10090 GN=Fermt2 PE=1 SV=1	1	0_0_0_0_0_1_	1	0	1	0
Q8CCX5	1	0	0	0	0	0	0.000234831	0	0	0	0	0	0.0739894	0	0	0	0	0	1	0	0	0	0	0	0.031	0	0	0	0	0	Keratin-like protein KRT222 OS=Mus musculus OX=10090 GN=Krt222 PE=2 SV=1	1	1_0_0_0_0_0_	1	0	1	0
Q8CCK0	0	0	1	0	0	0	0	0	0.000164913	0	0	0	0	0	0.0764652	0	0	0	0	0	1	0	0	0	0	0	0.032	0	0	0	Core histone macro-H2A.2 OS=Mus musculus OX=10090 GN=Macroh2a2 PE=1 SV=3	1	0_0_0_0_0_1_	1	0	1	0
Q8BZA9	0	0	1	0	0	0	0	0	0.000228058	0	0	0	0	0	0.227439	0	0	0	0	0	1	0	0	0	0	0	0.089	0	0	0	Fructose-2,6-bisphosphatase TIGAR OS=Mus musculus OX=10090 GN=Tigar PE=1 SV=1	1	0_0_0_0_0_1_	1	0	1	0
Q8BVY0	0	0	1	0	0	0	0	0	0.000135725	0	0	0	0	0	0.0964782	0	0	0	0	0	1	0	0	0	0	0	0.04	0	0	0	Ribosomal L1 domain-containing protein 1 OS=Mus musculus OX=10090 GN=Rsl1d1 PE=1 SV=1	1	0_0_0_0_0_1_	1	0	1	0
Q8BRT1	0	0	1	0	0	0	0	0	4.77041e-05	0	0	0	0	0	0.0209395	0	0	0	0	0	1	0	0	0	0	0	0.009	0	0	0	CLIP-associating protein 2 OS=Mus musculus OX=10090 GN=Clasp2 PE=1 SV=1	1	0_0_0_0_0_1_	1	0	1	0
Q8BHG9	0	0	1	0	0	0	0	0	0.00036735	0	0	0	0	0	0.1324	0	0	0	0	0	1	0	0	0	0	0	0.054	0	0	0	CGG triplet repeat-binding protein 1 OS=Mus musculus OX=10090 GN=Cggbp1 PE=1 SV=1	1	0_0_0_0_0_1_	1	0	1	0
Q8BHD7	0	0	1	0	0	0	0	0	0.000117299	0	0	0	0	0	0.0543869	0	0	0	0	0	1	0	0	0	0	0	0.023	0	0	0	Polypyrimidine tract-binding protein 3 OS=Mus musculus OX=10090 GN=Ptbp3 PE=1 SV=1	1	0_0_0_0_0_1_	1	0	1	0
Q8BH59	0	0	1	0	0	0	0	0	9.06167e-05	0	0	0	0	0	0.0423174	0	0	0	0	0	1	0	0	0	0	0	0.018	0	0	0	Electrogenic aspartate/glutamate antiporter SLC25A12, mitochondrial OS=Mus musculus OX=10090 GN=Slc25a12 PE=1 SV=1	1	0_0_0_0_0_1_	1	0	1	0
Q8BGT7	0	0	1	0	0	0	0	0	0.000257763	0	0	0	0	0	0.122018	0	0	0	0	0	1	0	0	0	0	0	0.05	0	0	0	Survival of motor neuron-related-splicing factor 30 OS=Mus musculus OX=10090 GN=Smndc1 PE=1 SV=1	1	0_0_0_0_0_1_	1	0	1	0
Q80ZA0	0	1	0	0	0	0	0	0.000253239	0	0	0	0	0	0.0690548	0	0	0	0	0	1	0	0	0	0	0	0.029	0	0	0	0	Intelectin-1b OS=Mus musculus OX=10090 GN=Itln1b PE=1 SV=1	1	0_1_0_0_0_0_	1	0	1	0
Q80XU3	0	0	1	0	0	0	0	0	0.000262169	0	0	0	0	0	0.114295	0	0	0	0	0	1	0	0	0	0	0	0.047	0	0	0	Nuclear ubiquitous casein and cyclin-dependent kinase substrate 1 OS=Mus musculus OX=10090 GN=Nucks1 PE=1 SV=1	1	0_0_0_0_0_1_	1	0	1	0
Q6ZPZ3	0	0	1	0	0	0	0	0	4.70456e-05	0	0	0	0	0	0.0280163	0	0	0	0	0	1	0	0	0	0	0	0.012	0	0	0	Zinc finger CCCH domain-containing protein 4 OS=Mus musculus OX=10090 GN=Zc3h4 PE=1 SV=2	1	0_0_0_0_0_1_	1	0	1	0
Q6PGH4	0	0	1	0	0	0	0	0	0.000135425	0	0	0	0	0	0.0690548	0	0	0	0	0	1	0	0	0	0	0	0.029	0	0	0	Protein FAM222A OS=Mus musculus OX=10090 GN=Fam222a PE=2 SV=1	1	0_0_0_0_0_1_	1	0	1	0
Q6P253	0	0	1	0	0	0	0	0	0.000118661	0	0	0	0	0	0.0351422	0	0	0	0	0	1	0	0	0	0	0	0.015	0	0	0	Dermokine OS=Mus musculus OX=10090 GN=Dmkn PE=2 SV=2	1	0_0_0_0_0_1_	1	0	1	0
Q68FL6	0	0	1	0	0	0	0	0	6.80128e-05	0	0	0	0	0	0.0162487	0	0	0	0	0	1	0	0	0	0	0	0.007	0	0	0	Methionine--tRNA ligase, cytoplasmic OS=Mus musculus OX=10090 GN=Mars1 PE=1 SV=1	1	0_0_0_0_0_1_	1	0	1	0
Q63836	0	1	0	0	0	0	0	0.000167932	0	0	0	0	0	0.0914403	0	0	0	0	0	1	0	0	0	0	0	0.038	0	0	0	0	Selenium-binding protein 2 OS=Mus musculus OX=10090 GN=Selenbp2 PE=1 SV=2	1	0_1_0_0_0_0_	1	0	1	0
Q62351	0	0	1	0	0	0	0	0	8.0403e-05	0	0	0	0	0	0.0495424	0	0	0	0	0	1	0	0	0	0	0	0.021	0	0	0	Transferrin receptor protein 1 OS=Mus musculus OX=10090 GN=Tfrc PE=1 SV=1	1	0_0_0_0_0_1_	1	0	1	0
Q61553	1	0	0	0	0	0	0.000140041	0	0	0	0	0	0.104079	0	0	0	0	0	1	0	0	0	0	0	0.043	0	0	0	0	0	Fascin OS=Mus musculus OX=10090 GN=Fscn1 PE=1 SV=4	1	1_0_0_0_0_0_	1	0	1	0
Q61249	0	0	1	0	0	0	0	0	0.000180434	0	0	0	0	0	0.0495424	0	0	0	0	0	1	0	0	0	0	0	0.021	0	0	0	Immunoglobulin-binding protein 1 OS=Mus musculus OX=10090 GN=Igbp1 PE=1 SV=1	1	0_0_0_0_0_1_	1	0	1	0
Q60931	1	0	0	0	0	0	0.000243959	0	0	0	0	0	0.0839269	0	0	0	0	0	1	0	0	0	0	0	0.035	0	0	0	0	0	Voltage-dependent anion-selective channel protein 3 OS=Mus musculus OX=10090 GN=Vdac3 PE=1 SV=1	1	1_0_0_0_0_0_	1	0	1	0
Q5XJY5	0	0	1	0	0	0	0	0	0.000120054	0	0	0	0	0	0.0519619	0	0	0	0	0	1	0	0	0	0	0	0.022	0	0	0	Coatomer subunit delta OS=Mus musculus OX=10090 GN=Arcn1 PE=1 SV=2	1	0_0_0_0_0_1_	1	0	1	0
Q5F2E7	0	0	1	0	0	0	0	0	8.86525e-05	0	0	0	0	0	0.0447202	0	0	0	0	0	1	0	0	0	0	0	0.019	0	0	0	FMR1-interacting protein NUFIP2 OS=Mus musculus OX=10090 GN=Nufip2 PE=1 SV=1	1	0_0_0_0_0_1_	1	0	1	0
Q5EBJ4	0	0	1	0	0	0	0	0	0.000218319	0	0	0	0	0	0.0764652	0	0	0	0	0	1	0	0	0	0	0	0.032	0	0	0	Ermin OS=Mus musculus OX=10090 GN=Ermn PE=1 SV=1	1	0_0_0_0_0_1_	1	0	1	0
Q569Z6	0	0	1	0	0	0	0	0	6.45084e-05	0	0	0	0	0	0.0327615	0	0	0	0	0	1	0	0	0	0	0	0.014	0	0	0	Thyroid hormone receptor-associated protein 3 OS=Mus musculus OX=10090 GN=Thrap3 PE=1 SV=1	1	0_0_0_0_0_1_	1	0	1	0
Q501J6	0	0	1	0	0	0	0	0	9.43808e-05	0	0	0	0	0	0.0519619	0	0	0	0	0	1	0	0	0	0	0	0.022	0	0	0	Probable ATP-dependent RNA helicase DDX17 OS=Mus musculus OX=10090 GN=Ddx17 PE=1 SV=1	1	0_0_0_0_0_1_	1	0	1	0
Q3UPF5	0	0	1	0	0	0	0	0	6.48494e-05	0	0	0	0	0	0.0327615	0	0	0	0	0	1	0	0	0	0	0	0.014	0	0	0	Zinc finger CCCH-type antiviral protein 1 OS=Mus musculus OX=10090 GN=Zc3hav1 PE=1 SV=1	1	0_0_0_0_0_1_	1	0	1	0
Q3UGS4	0	0	1	0	0	0	0	0	0.000632449	0	0	0	0	0	0.297179	0	0	0	0	0	1	0	0	0	0	0	0.113	0	0	0	Mapk-regulated corepressor-interacting protein 1 OS=Mus musculus OX=10090 GN=Mcrip1 PE=1 SV=1	1	0_0_0_0_0_1_	1	0	1	0
Q3TIX6	0	0	1	0	0	0	0	0	0.000106691	0	0	0	0	0	0.104079	0	0	0	0	0	1	0	0	0	0	0	0.043	0	0	0	Far upstream element (FUSE)-binding protein 3 OS=Mus musculus OX=10090 GN=Fubp3 PE=1 SV=1	1	0_0_0_0_0_1_	1	0	1	0
Q1W617	0	0	1	0	0	0	0	0	4.15915e-05	0	0	0	0	0	0.0280163	0	0	0	0	0	1	0	0	0	0	0	0.012	0	0	0	Protein Shroom4 OS=Mus musculus OX=10090 GN=Shroom4 PE=1 SV=1	1	0_0_0_0_0_1_	1	0	1	0
Q05920	0	0	1	0	0	0	0	0	5.20777e-05	0	0	0	0	0	0.023293	0	0	0	0	0	1	0	0	0	0	0	0.01	0	0	0	Pyruvate carboxylase, mitochondrial OS=Mus musculus OX=10090 GN=Pc PE=1 SV=1	1	0_0_0_0_0_1_	1	0	1	0
P98078	0	0	1	0	0	0	0	0	8.00881e-05	0	0	0	0	0	0.0616956	0	0	0	0	0	1	0	0	0	0	0	0.026	0	0	0	Disabled homolog 2 OS=Mus musculus OX=10090 GN=Dab2 PE=1 SV=2	1	0_0_0_0_0_1_	1	0	1	0
P97461	1	0	0	0	0	0	0.000338433	0	0	0	0	0	0.253141	0	0	0	0	0	1	0	0	0	0	0	0.098	0	0	0	0	0	40S ribosomal protein S5 OS=Mus musculus OX=10090 GN=Rps5 PE=1 SV=3	1	1_0_0_0_0_0_	1	0	1	0
P97427	0	0	1	0	0	0	0	0	0.000107251	0	0	0	0	0	0.0327615	0	0	0	0	0	1	0	0	0	0	0	0.014	0	0	0	Dihydropyrimidinase-related protein 1 OS=Mus musculus OX=10090 GN=Crmp1 PE=1 SV=1	1	0_0_0_0_0_1_	1	0	1	0
P80314	1	0	0	0	0	0	0.000129047	0	0	0	0	0	0.0665962	0	0	0	0	0	1	0	0	0	0	0	0.028	0	0	0	0	0	T-complex protein 1 subunit beta OS=Mus musculus OX=10090 GN=Cct2 PE=1 SV=4	1	1_0_0_0_0_0_	1	0	1	0
P80313	1	0	0	0	0	0	0.000126912	0	0	0	0	0	0.0964782	0	0	0	0	0	1	0	0	0	0	0	0.04	0	0	0	0	0	T-complex protein 1 subunit eta OS=Mus musculus OX=10090 GN=Cct7 PE=1 SV=1	1	1_0_0_0_0_0_	1	0	1	0
P70699	0	0	1	0	0	0	0	0	6.43731e-05	0	0	0	0	0	0.0209395	0	0	0	0	0	1	0	0	0	0	0	0.009	0	0	0	Lysosomal alpha-glucosidase OS=Mus musculus OX=10090 GN=Gaa PE=1 SV=2	1	0_0_0_0_0_1_	1	0	1	0
P62267	1	0	0	0	0	0	0.0004828	0	0	0	0	0	0.545254	0	0	0	0	0	1	0	0	0	0	0	0.189	0	0	0	0	0	40S ribosomal protein S23 OS=Mus musculus OX=10090 GN=Rps23 PE=1 SV=3	1	1_0_0_0_0_0_	1	0	1	0
P59644	0	0	1	0	0	0	0	0	6.1164e-05	0	0	0	0	0	0.0690548	0	0	0	0	0	1	0	0	0	0	0	0.029	0	0	0	Phosphatidylinositol 4,5-bisphosphate 5-phosphatase A OS=Mus musculus OX=10090 GN=Inpp5j PE=1 SV=2	1	0_0_0_0_0_1_	1	0	1	0
P57759	0	1	0	0	0	0	0	0.000302533	0	0	0	0	0	0.111732	0	0	0	0	0	1	0	0	0	0	0	0.046	0	0	0	0	Endoplasmic reticulum resident protein 29 OS=Mus musculus OX=10090 GN=Erp29 PE=1 SV=2	1	0_1_0_0_0_0_	1	0	1	0
P53996	0	0	1	0	0	0	0	0	0.000344649	0	0	0	0	0	0.213389	0	0	0	0	0	1	0	0	0	0	0	0.084	0	0	0	CCHC-type zinc finger nucleic acid binding protein OS=Mus musculus OX=10090 GN=Cnbp PE=1 SV=2	1	0_0_0_0_0_1_	1	0	1	0
P53702	0	0	1	0	0	0	0	0	0.000225542	0	0	0	0	0	0.116863	0	0	0	0	0	1	0	0	0	0	0	0.048	0	0	0	Holocytochrome c-type synthase OS=Mus musculus OX=10090 GN=Hccs PE=1 SV=2	1	0_0_0_0_0_1_	1	0	1	0
P52480	0	0	1	0	0	0	0	0	0.000115532	0	0	0	0	0	0.0568175	0	0	0	0	0	1	0	0	0	0	0	0.024	0	0	0	Pyruvate kinase PKM OS=Mus musculus OX=10090 GN=Pkm PE=1 SV=4	1	0_0_0_0_0_1_	1	0	1	0
P43024	1	0	0	0	0	0	0.000621985	0	0	0	0	0	0.309182	0	0	0	0	0	1	0	0	0	0	0	0.117	0	0	0	0	0	Cytochrome c oxidase subunit 6A1, mitochondrial OS=Mus musculus OX=10090 GN=Cox6a1 PE=1 SV=2	1	1_0_0_0_0_0_	1	0	1	0
P31955	0	0	1	0	0	0	0	0	0.000247369	0	0	0	0	0	0.116863	0	0	0	0	0	1	0	0	0	0	0	0.048	0	0	0	Amphiregulin OS=Mus musculus OX=10090 GN=Areg PE=2 SV=1	1	0_0_0_0_0_1_	1	0	1	0
P26041	0	0	1	0	0	0	0	0	0.000106322	0	0	0	0	0	0.0375284	0	0	0	0	0	1	0	0	0	0	0	0.016	0	0	0	Moesin OS=Mus musculus OX=10090 GN=Msn PE=1 SV=3	1	0_0_0_0_0_1_	1	0	1	0
P21981	0	0	1	0	0	0	0	0	8.94279e-05	0	0	0	0	0	0.0519619	0	0	0	0	0	1	0	0	0	0	0	0.022	0	0	0	Protein-glutamine gamma-glutamyltransferase 2 OS=Mus musculus OX=10090 GN=Tgm2 PE=1 SV=4	1	0_0_0_0_0_1_	1	0	1	0
P20060	0	1	0	0	0	0	0	0.00014788	0	0	0	0	0	0.081434	0	0	0	0	0	1	0	0	0	0	0	0.034	0	0	0	0	Beta-hexosaminidase subunit beta OS=Mus musculus OX=10090 GN=Hexb PE=1 SV=2	1	0_1_0_0_0_0_	1	0	1	0
P17563	0	1	0	0	0	0	0	0.000167932	0	0	0	0	0	0.0914403	0	0	0	0	0	1	0	0	0	0	0	0.038	0	0	0	0	Methanethiol oxidase OS=Mus musculus OX=10090 GN=Selenbp1 PE=1 SV=2	1	0_1_0_0_0_0_	1	0	1	0
P14211	1	0	0	0	0	0	0.000165962	0	0	0	0	0	0.174898	0	0	0	0	0	1	0	0	0	0	0	0.07	0	0	0	0	0	Calreticulin OS=Mus musculus OX=10090 GN=Calr PE=1 SV=1	1	1_0_0_0_0_0_	1	0	1	0
P14148	0	0	1	0	0	0	0	0	0.000227213	0	0	0	0	0	0.0889301	0	0	0	0	0	1	0	0	0	0	0	0.037	0	0	0	60S ribosomal protein L7 OS=Mus musculus OX=10090 GN=Rpl7 PE=1 SV=2	1	0_0_0_0_0_1_	1	0	1	0
P10711	0	0	1	0	0	0	0	0	0.000203812	0	0	0	0	0	0.104079	0	0	0	0	0	1	0	0	0	0	0	0.043	0	0	0	Transcription elongation factor A protein 1 OS=Mus musculus OX=10090 GN=Tcea1 PE=1 SV=2	1	0_0_0_0_0_1_	1	0	1	0
P08207	1	0	0	0	0	0	0.000711756	0	0	0	0	0	0.496236	0	0	0	0	0	1	0	0	0	0	0	0.175	0	0	0	0	0	Protein S100-A10 OS=Mus musculus OX=10090 GN=S100a10 PE=1 SV=2	1	1_0_0_0_0_0_	1	0	1	0
P08122	0	0	1	0	0	0	0	0	3.59388e-05	0	0	0	0	0	0.0185914	0	0	0	0	0	1	0	0	0	0	0	0.008	0	0	0	Collagen alpha-2(IV) chain OS=Mus musculus OX=10090 GN=Col4a2 PE=1 SV=4	1	0_0_0_0_0_1_	1	0	1	0
P05480	0	0	1	0	0	0	0	0	0.000114668	0	0	0	0	0	0.0715193	0	0	0	0	0	1	0	0	0	0	0	0.03	0	0	0	Proto-oncogene tyrosine-protein kinase Src OS=Mus musculus OX=10090 GN=Src PE=1 SV=5	1	0_0_0_0_0_1_	1	0	1	0
O88312	1	0	0	0	0	0	0.000394516	0	0	0	0	0	0.156112	0	0	0	0	0	1	0	0	0	0	0	0.063	0	0	0	0	0	Anterior gradient protein 2 homolog OS=Mus musculus OX=10090 GN=Agr2 PE=1 SV=1	1	1_0_0_0_0_0_	1	0	1	0
O88310	0	1	0	0	0	0	0	0.000253239	0	0	0	0	0	0.0690548	0	0	0	0	0	1	0	0	0	0	0	0.029	0	0	0	0	Intelectin-1a OS=Mus musculus OX=10090 GN=Itln1 PE=1 SV=1	1	0_1_0_0_0_0_	1	0	1	0
O88271	0	0	1	0	0	0	0	0	0.000207958	0	0	0	0	0	0.081434	0	0	0	0	0	1	0	0	0	0	0	0.034	0	0	0	Craniofacial development protein 1 OS=Mus musculus OX=10090 GN=Cfdp1 PE=1 SV=1	1	0_0_0_0_0_1_	1	0	1	0
O54931	0	0	1	0	0	0	0	0	6.86982e-05	0	0	0	0	0	0.0303861	0	0	0	0	0	1	0	0	0	0	0	0.013	0	0	0	A-kinase anchor protein 2 OS=Mus musculus OX=10090 GN=Akap2 PE=1 SV=3	1	0_0_0_0_0_1_	1	0	1	0
O54928	0	0	1	0	0	0	0	0	0.000114454	0	0	0	0	0	0.0519619	0	0	0	0	0	1	0	0	0	0	0	0.022	0	0	0	Suppressor of cytokine signaling 5 OS=Mus musculus OX=10090 GN=Socs5 PE=1 SV=2	1	0_0_0_0_0_1_	1	0	1	0
O35607	0	0	1	0	0	0	0	0	5.91017e-05	0	0	0	0	0	0.0303861	0	0	0	0	0	1	0	0	0	0	0	0.013	0	0	0	Bone morphogenetic protein receptor type-2 OS=Mus musculus OX=10090 GN=Bmpr2 PE=1 SV=1	1	0_0_0_0_0_1_	1	0	1	0
O08784	0	0	1	0	0	0	0	0	4.64754e-05	0	0	0	0	0	0.0185914	0	0	0	0	0	1	0	0	0	0	0	0.008	0	0	0	Treacle protein OS=Mus musculus OX=10090 GN=Tcof1 PE=1 SV=1	1	0_0_0_0_0_1_	1	0	1	0
E9Q7G0	0	0	1	0	0	0	0	0	2.92968e-05	0	0	0	0	0	0.0185914	0	0	0	0	0	1	0	0	0	0	0	0.008	0	0	0	Nuclear mitotic apparatus protein 1 OS=Mus musculus OX=10090 GN=Numa1 PE=1 SV=1	1	0_0_0_0_0_1_	1	0	1	0
E9Q3M9	0	0	1	0	0	0	0	0	5.22107e-05	0	0	0	0	0	0.0139114	0	0	0	0	0	1	0	0	0	0	0	0.006	0	0	0	Capping protein-inhibiting regulator of actin-like OS=Mus musculus OX=10090 GN=Cracdl PE=1 SV=1	1	0_0_0_0_0_1_	1	0	1	0
D3YYJ7	0	1	0	0	0	0	0	0.000361935	0	0	0	0	0	0.207814	0	0	0	0	0	1	0	0	0	0	0	0.082	0	0	0	0	Pentaxin OS=Mus musculus OX=10090 GN=Mptx2 PE=1 SV=1	1	0_1_0_0_0_0_	1	0	1	0
A6X935	0	0	1	0	0	0	0	0	6.51248e-05	0	0	0	0	0	0.0303861	0	0	0	0	0	1	0	0	0	0	0	0.013	0	0	0	Inter alpha-trypsin inhibitor, heavy chain 4 OS=Mus musculus OX=10090 GN=Itih4 PE=1 SV=2	1	0_0_0_0_0_1_	1	0	1	0
A2AEH9	0	0	1	0	0	0	0	0	0.000776551	0	0	0	0	0	0.339677	0	0	0	0	0	1	0	0	0	0	0	0.127	0	0	0	Thymosin beta 15a OS=Mus musculus OX=10090 GN=Tmsb15a PE=3 SV=1	1	0_0_0_0_0_1_	1	0	1	0
A0A0G2JG52	0	0	1	0	0	0	0	0	2.97082e-05	0	0	0	0	0	0.0139114	0	0	0	0	0	1	0	0	0	0	0	0.006	0	0	0	Crystallin beta-gamma domain-containing 1 OS=Mus musculus OX=10090 GN=Crybg1 PE=1 SV=1	1	0_0_0_0_0_1_	1	0	1	0

## Sheet: Defensins
Accession	peptide_count_Tvp23b+/-_1	peptide_count_Tvp23b+/-_2	peptide_count_Tvp23b+/-_3	peptide_count_Tvp23b-/-_1	peptide_count_Tvp23b-/-_2	peptide_count_Tvp23b-/-_3	NSAF_Tvp23b+/-_1	NSAF_Tvp23b+/-_2	NSAF_Tvp23b+/-_3	NSAF_Tvp23b-/-_1	NSAF_Tvp23b-/-_2	NSAF_Tvp23b-/-_3	EMPAI_Tvp23b+/-_1	EMPAI_Tvp23b+/-_2	EMPAI_Tvp23b+/-_3	EMPAI_Tvp23b-/-_1	EMPAI_Tvp23b-/-_2	EMPAI_Tvp23b-/-_3	spectral_count_Tvp23b+/-_1	spectral_count_Tvp23b+/-_2	spectral_count_Tvp23b+/-_3	spectral_count_Tvp23b-/-_1	spectral_count_Tvp23b-/-_2	spectral_count_Tvp23b-/-_3	seqcov_Tvp23b+/-_1	seqcov_Tvp23b+/-_2	seqcov_Tvp23b+/-_3	seqcov_Tvp23b-/-_1	seqcov_Tvp23b-/-_2	seqcov_Tvp23b-/-_3	description	occurrence	status	Tvp23b+/-	Tvp23b-/-	Total	Fraction (Tvp23b-/-/ Total)
D3YX03	5	6	8	2	0	0	0.00476141	0.00478316	0.00423086	0.00107081	0	0	1.86418	1.86418	1.86418	0.577611	0	0	8	7	8	2	0	0	0.457	0.457	0.457	0.198	0	0	Defensin, alpha, 42 OS=Mus musculus OX=10090 GN=Defa42 PE=1 SV=1	4	1_1_1_0_0_1_	23	2	25	0.08
P17533	5	5	7	2	0	0	0.00476141	0.00409985	0.00370201	0.00107081	0	0	1.86418	1.21309	1.21309	0.577611	0	0	8	6	7	2	0	0	0.457	0.345	0.345	0.198	0	0	Alpha-defensin 29 OS=Mus musculus OX=10090 GN=Defa29 PE=2 SV=2	4	1_1_1_0_0_1_	21	2	23	0.0869565
Q5ERJ0	5	5	7	2	0	0	0.00476141	0.00409985	0.00370201	0.00107081	0	0	1.86418	1.21309	1.21309	0.577611	0	0	8	6	7	2	0	0	0.457	0.345	0.345	0.198	0	0	CRS1C-2 OS=Mus musculus OX=10090 GN=Defa38 PE=2 SV=1	4	1_1_1_0_0_1_	21	2	23	0.0869565
Q9D848	2	1	2	1	0	0	0.00297588	0.000683308	0.00105772	0.000535403	0	0	0.267652	0.267652	0.267652	0.267652	0	0	5	1	2	1	0	0	0.103	0.103	0.103	0.103	0	0	CRS1C-3 OS=Mus musculus OX=10090 GN=Defa39 PE=1 SV=1	4	1_1_1_0_0_1_	8	1	9	0.111111
Q8C1P2	8	8	9	3	2	3	0.0185592	0.0178983	0.0145123	0.00333907	0.00290322	0.00402657	3.64515	4.00035	3.64515	0.81134	0.682674	0.81134	25	21	22	5	5	5	0.667	0.699	0.667	0.258	0.226	0.258	Alpha-defensin 21 OS=Mus musculus OX=10090 GN=Defa21 PE=3 SV=1	6	1_1_1_1_1_1_	68	15	83	0.180723
Q8C1N8	7	8	9	3	2	3	0.0178169	0.0178983	0.0138527	0.00333907	0.00290322	0.00402657	3.64515	4.00035	3.64515	0.81134	0.682674	0.81134	24	21	21	5	5	5	0.667	0.699	0.667	0.258	0.226	0.258	Alpha-defensin 22 OS=Mus musculus OX=10090 GN=Defa22 PE=3 SV=1	6	1_1_1_1_1_1_	66	15	81	0.185185
Q5G866	3	6	6	2	1	1	0.00296948	0.00596609	0.00527721	0.00133563	0.00116129	0.000805313	2.28095	2.28095	2.28095	0.563148	0.188502	0.188502	4	7	8	2	2	1	0.516	0.516	0.516	0.194	0.075	0.075	Alpha-defensin 23 OS=Mus musculus OX=10090 GN=Defa23 PE=3 SV=1	6	1_1_1_1_1_1_	19	5	24	0.208333
Q5G865	6	6	5	2	2	1	0.00519659	0.00596609	0.00461756	0.00133563	0.00174193	0.000805313	3.20727	3.20727	1.37684	0.563148	0.524053	0.188502	7	7	7	2	3	1	0.624	0.624	0.376	0.194	0.183	0.075	Alpha-defensin 24 OS=Mus musculus OX=10090 GN=Defa24 PE=3 SV=1	6	1_1_1_1_1_1_	21	6	27	0.222222
P50713	3	5	6	2	2	1	0.00296948	0.00511379	0.00527721	0.00133563	0.00174193	0.000805313	0.81134	1.37684	1.97167	0.563148	0.524053	0.188502	4	6	8	2	3	1	0.258	0.376	0.473	0.194	0.183	0.075	Alpha-defensin 15 OS=Mus musculus OX=10090 GN=Defa15 PE=2 SV=2	6	1_1_1_1_1_1_	18	6	24	0.25
P50707	3	5	6	2	2	1	0.00296948	0.00511379	0.00527721	0.00133563	0.00174193	0.000805313	0.81134	1.37684	1.97167	0.563148	0.524053	0.188502	4	6	8	2	3	1	0.258	0.376	0.473	0.194	0.183	0.075	Alpha-defensin 9 OS=Mus musculus OX=10090 GN=Defa9 PE=2 SV=2	6	1_1_1_1_1_1_	18	6	24	0.25
P50712	2	4	5	2	1	1	0.00243672	0.00466257	0.00505215	0.00146134	0.00127059	0.000881107	0.462177	0.967886	1.51189	0.629296	0.207814	0.207814	3	5	7	2	2	1	0.165	0.294	0.4	0.212	0.082	0.082	Alpha-defensin 14 (Fragment) OS=Mus musculus OX=10090 GN=Defa14 PE=2 SV=2	6	1_1_1_1_1_1_	15	5	20	0.25
P50708	2	4	5	2	1	1	0.00222711	0.00426149	0.00461756	0.00133563	0.00116129	0.000805313	0.415794	0.857804	1.32274	0.563148	0.188502	0.188502	3	5	7	2	2	1	0.151	0.269	0.366	0.194	0.075	0.075	Alpha-defensin 10 OS=Mus musculus OX=10090 GN=Defa10 PE=2 SV=3	6	1_1_1_1_1_1_	15	5	20	0.25
P50706	2	4	5	2	1	1	0.00255705	0.00489282	0.00530164	0.0015335	0.00133333	0.000924619	0.489361	1.03704	1.63027	0.667247	0.21899	0.21899	3	5	7	2	2	1	0.173	0.309	0.42	0.222	0.086	0.086	Alpha-defensin 8 (Fragment) OS=Mus musculus OX=10090 GN=Defa8 PE=2 SV=2	6	1_1_1_1_1_1_	15	5	20	0.25
P50705	2	4	5	2	1	1	0.00222711	0.00426149	0.00461756	0.00133563	0.00116129	0.000805313	0.415794	0.857804	1.32274	0.563148	0.188502	0.188502	3	5	7	2	2	1	0.151	0.269	0.366	0.194	0.075	0.075	Alpha-defensin 7 OS=Mus musculus OX=10090 GN=Defa7 PE=2 SV=2	6	1_1_1_1_1_1_	15	5	20	0.25
P28310	2	4	5	2	1	1	0.00222711	0.00426149	0.00461756	0.00133563	0.00116129	0.000805313	0.415794	0.857804	1.32274	0.563148	0.188502	0.188502	3	5	7	2	2	1	0.151	0.269	0.366	0.194	0.075	0.075	Alpha-defensin 3 OS=Mus musculus OX=10090 GN=Defa3 PE=1 SV=2	6	1_1_1_1_1_1_	15	5	20	0.25
E9QPZ2	2	4	5	2	1	1	0.00222711	0.00426149	0.00461756	0.00133563	0.00116129	0.000805313	0.415794	0.857804	1.32274	0.563148	0.188502	0.188502	3	5	7	2	2	1	0.151	0.269	0.366	0.194	0.075	0.075	Defensin, alpha, 30 OS=Mus musculus OX=10090 GN=Defa30 PE=1 SV=1	6	1_1_1_1_1_1_	15	5	20	0.25
P11477	2	3	3	1	1	1	0.00222711	0.00340919	0.00329825	0.000667814	0.00116129	0.000805313	0.415794	0.415794	0.415794	0.188502	0.188502	0.188502	3	4	5	1	2	1	0.151	0.151	0.151	0.075	0.075	0.075	Alpha-defensin 1 OS=Mus musculus OX=10090 GN=Defa1 PE=1 SV=2	6	1_1_1_1_1_1_	12	4	16	0.25
P50709	3	5	5	2	2	1	0.00324896	0.00559509	0.00505215	0.00146134	0.00190588	0.000881107	0.914256	1.58226	1.58226	0.629296	0.584893	0.207814	4	6	7	2	3	1	0.282	0.412	0.412	0.212	0.2	0.082	Alpha-defensin 11 (Fragment) OS=Mus musculus OX=10090 GN=Defa11 PE=2 SV=2	6	1_1_1_1_1_1_	17	6	23	0.26087
P50704	3	5	5	2	2	1	0.00296948	0.00511379	0.00461756	0.00133563	0.00174193	0.000805313	0.81134	1.37684	1.37684	0.563148	0.524053	0.188502	4	6	7	2	3	1	0.258	0.376	0.376	0.194	0.183	0.075	Alpha-defensin 6/12 OS=Mus musculus OX=10090 GN=Defa12 PE=1 SV=2	6	1_1_1_1_1_1_	17	6	23	0.26087
Q64016	2	4	4	2	1	1	0.00252587	0.00483316	0.00448884	0.0015148	0.00131707	0.000913343	0.482518	1.01837	1.01837	0.659587	0.216186	0.216186	3	5	6	2	2	1	0.171	0.305	0.305	0.22	0.085	0.085	Alpha-defensin 17 (Fragment) OS=Mus musculus OX=10090 GN=Defa17 PE=2 SV=1	6	1_1_1_1_1_1_	14	5	19	0.263158
P50714	2	4	4	2	1	1	0.00222711	0.00426149	0.0039579	0.00133563	0.00116129	0.000805313	0.415794	0.857804	0.857804	0.563148	0.188502	0.188502	3	5	6	2	2	1	0.151	0.269	0.269	0.194	0.075	0.075	Alpha-defensin 16 OS=Mus musculus OX=10090 GN=Defa16 PE=2 SV=2	6	1_1_1_1_1_1_	14	5	19	0.263158
P50711	2	4	4	2	1	1	0.00222711	0.00426149	0.0039579	0.00133563	0.00116129	0.000805313	0.415794	0.857804	0.857804	0.563148	0.188502	0.188502	3	5	6	2	2	1	0.151	0.269	0.269	0.194	0.075	0.075	Alpha-defensin 13 OS=Mus musculus OX=10090 GN=Defa13 PE=2 SV=2	6	1_1_1_1_1_1_	14	5	19	0.263158
P28309	2	4	4	2	1	1	0.00222711	0.00426149	0.0039579	0.00133563	0.00116129	0.000805313	0.415794	0.857804	0.857804	0.563148	0.188502	0.188502	3	5	6	2	2	1	0.151	0.269	0.269	0.194	0.075	0.075	Alpha-defensin 2 OS=Mus musculus OX=10090 GN=Defa2 PE=1 SV=2	6	1_1_1_1_1_1_	14	5	19	0.263158
P28311	1	2	3	2	1	1	0.000750439	0.00172313	0.00266728	0.00135015	0.000586956	0.000814067	0.161449	0.531088	0.570363	0.531088	0.161449	0.161449	1	2	4	2	1	1	0.065	0.185	0.196	0.185	0.065	0.065	Defensin alpha 4 OS=Mus musculus OX=10090 GN=Defa4 PE=1 SV=4	6	1_1_1_1_1_1_	7	4	11	0.363636
P28312	2	1	1	1	1	1	0.00148474	0.000852298	0.0013193	0.000667814	0.000580645	0.000805313	0.64059	0.161449	0.161449	0.161449	0.161449	0.161449	2	1	2	1	1	1	0.215	0.065	0.065	0.065	0.065	0.065	Alpha-defensin 5 OS=Mus musculus OX=10090 GN=Defa5 PE=1 SV=2	6	1_1_1_1_1_1_	5	3	8	0.375
K9J724	2	1	1	1	1	1	0.00148474	0.000852298	0.0013193	0.000667814	0.000580645	0.000805313	0.64059	0.161449	0.161449	0.161449	0.161449	0.161449	2	1	2	1	1	1	0.215	0.065	0.065	0.065	0.065	0.065	Defensin, alpha, 36 OS=Mus musculus OX=10090 GN=Defa36 PE=3 SV=1	6	1_1_1_1_1_1_	5	3	8	0.375
F2Z403	1	1	2	1	1	1	0.00074237	0.000852298	0.00197895	0.000667814	0.000580645	0.000805313	0.161449	0.161449	0.725838	0.161449	0.161449	0.161449	1	1	3	1	1	1	0.065	0.065	0.237	0.065	0.065	0.065	Defensin, alpha, 27 OS=Mus musculus OX=10090 GN=Defa27 PE=3 SV=2	6	1_1_1_1_1_1_	5	3	8	0.375
D3Z0J0	2	1	1	1	1	1	0.00148474	0.000852298	0.0013193	0.000667814	0.000580645	0.000805313	0.64059	0.161449	0.161449	0.161449	0.161449	0.161449	2	1	2	1	1	1	0.215	0.065	0.065	0.065	0.065	0.065	Defensin, alpha, 34 OS=Mus musculus OX=10090 GN=Defa34 PE=3 SV=1	6	1_1_1_1_1_1_	5	3	8	0.375
Q45VN2	3	3	5	2	2	2	0.00290696	0.00333742	0.00516611	0.00196127	0.00227368	0.00236508	2.79315	2.79315	3.38531	0.51008	0.51008	0.51008	4	4	8	3	4	3	0.579	0.579	0.642	0.179	0.179	0.179	Alpha-defensin 20 OS=Mus musculus OX=10090 GN=Defa20 PE=3 SV=2	6	1_1_1_1_1_1_	16	10	26	0.384615
Q5G864	1	1	1	1	1	1	0.000750439	0.000861563	0.00133364	0.000675073	0.000586956	0.000814067	0.161449	0.161449	0.161449	0.161449	0.161449	0.161449	1	1	2	1	1	1	0.065	0.065	0.065	0.065	0.065	0.065	Alpha-defensin 25 OS=Mus musculus OX=10090 GN=Defa25 PE=3 SV=1	6	1_1_1_1_1_1_	4	3	7	0.428571
E9QLQ1	1	1	1	1	1	1	0.00074237	0.000852298	0.0013193	0.000667814	0.000580645	0.000805313	0.161449	0.161449	0.161449	0.161449	0.161449	0.161449	1	1	2	1	1	1	0.065	0.065	0.065	0.065	0.065	0.065	Defensin, alpha, 35 OS=Mus musculus OX=10090 GN=Defa35 PE=3 SV=1	6	1_1_1_1_1_1_	4	3	7	0.428571
D3YX02	1	1	1	1	1	1	0.00074237	0.000852298	0.0013193	0.000667814	0.000580645	0.000805313	0.161449	0.161449	0.161449	0.161449	0.161449	0.161449	1	1	2	1	1	1	0.065	0.065	0.065	0.065	0.065	0.065	Defensin, alpha, 41 OS=Mus musculus OX=10090 GN=Defa41 PE=3 SV=1	6	1_1_1_1_1_1_	4	3	7	0.428571
