# Supplementary material for: Trans-Golgi protein TVP23B regulates host-microbe interactions via Paneth cell homeostasis and Goblet cell glycosylation
Source: Nat Commun. 2023 Jun 20;14:3652. doi: 10.1038/s41467-023-39398-1 (PMC10282085; doi:10.1038/s41467-023-39398-1)
Supplement: Supplementary file 5 — Supplementary Data 2 [file 41467_2023_39398_MOESM5_ESM.xlsx]

## Sheet: Supplemental Tables
		WT1_Ogly	WT2_Ogly	WT3_Ogly							KO1_Ogly	KO2_Ogly	KO3_Ogly
Mass	Glycan Text Discription	Intensity	Intensity	Intensity	Concentration of Glycan (µg)	Concentration of Glycan (µg)	Concentration of Glycan (µg)	Average	Standard Deviation		Intensity	Intensity	Intensity	Concentration of Glycan (µg)	Concentration of Glycan (µg)	Concentration of Glycan (µg)	Average	Standard Deviation
330.188	HexNAc1	1.40675e+06	2.80083e+06	1.22217e+06	0.0609028	0.119456	0.219336	0.133232	0.0654095		4.65875e+06	1.69013e+06	4.0807e+06	0.244459	0.471297	0.232294	0.316017	0.109912
534.288	HexNAc1Hex1	3.69047e+06	1.00796e+07	3.51596e+06	0.159772	0.4299	0.630987	0.406886	0.19306		8.78442e+06	2.12058e+06	6.90793e+06	0.460946	0.59133	0.393235	0.481837	0.0822102
575.315	HexNAc2		244825	50803.3	0	0.0104419	0.00911735	0.00651974	0.00464176		101030		96200.4	0.00530135	0	0.00547622	0.00359252	0.0025413
708.377	HexNAc1Hex1Fuc1	8.20245e+06	1.95272e+07	7.5963e+06	0.35511	0.83284	1.36326	0.850404	0.411764		5.01609e+07	1.3583e+07	3.36356e+07	2.6321	3.78766	1.91471	2.77816	0.771569
738.389	HexNAc1Hex2		191451		0	0.00816545	0	0.00272182	0.00384923		304197		433890	0.0159622	0	0.0246993	0.0135538	0.0102262
749.403	HexNAc2Fuc1		49515		0	0.00211183	0	0.000703943	0.000995525					0	0	0	0	0
779.414	HexNAc2Hex1	1.19846e+07	2.10539e+07	4.88902e+06	0.51885	0.897955	0.877402	0.764736	0.17407		1.48559e+07	2.49725e+06	1.0937e+07	0.779537	0.696364	0.622592	0.699498	0.0641107
820.44	HexNAc3	132123	467666		0.00572002	0.0199461	0	0.00855537	0.00838615					0	0	0	0	0
895.461	HexNAc1Hex1NeuAc1	507927	1.35149e+06		0.0219897	0.0576415	0	0.0265437	0.0237513					0	0	0	0	0
912.476	HexNAc1Hex2Fuc1			147912	0	0	0.0265449	0.00884831	0.0125134		1.11807e+06	176658	768597	0.0586686	0.0492614	0.0437525	0.0505608	0.00615842
953.502	HexNAc2Hex1Fuc1	9.46925e+06	1.88859e+07	3.92041e+06	0.409953	0.80549	0.703572	0.639672	0.16768		2.45249e+07	4.28377e+06	1.84717e+07	1.2869	1.19454	1.0515	1.17765	0.0968396
983.513	HexNAc2Hex2	1.61465e+06	4.21403e+06	704712	0.0699032	0.17973	0.12647	0.125368	0.0448432		4.47135e+06	666517	3.42126e+06	0.234626	0.18586	0.194755	0.20508	0.021205
1024.54	HexNAc3Hex1	862279	1.63394e+06	287632	0.0373307	0.0696881	0.0516196	0.0528795	0.0132398		2.25077e+06	509935	2.06061e+06	0.118105	0.142197	0.117301	0.125867	0.0115512
1069.55	HexNAc1Hex1NeuAc1Fuc1	264890	995894		0.0114679	0.0424752	0	0.017981	0.0179416		1.15478e+06		529327	0.0605949	0	0.030132	0.0302423	0.0247379
1140.59	HexNAc2Hex1NeuAc1	457255	960146	134793	0.019796	0.0409505	0.0241905	0.0283123	0.00911484					0	0	0	0	0
1157.6	HexNAc2Hex2Fuc1	9.6378e+06	2.36284e+07	4.16478e+06	0.417251	1.00776	0.747428	0.724145	0.241634		1.62938e+07	2.52839e+06	1.31522e+07	0.854987	0.705048	0.748693	0.769576	0.062968
1187.61	HexNAc3Hex2		135292		0	0.00577024	0	0.00192341	0.00272012					0	0	0	0	0
1198.63	HexNAc3Hex1Fuc1	534273	2.47226e+06	129968	0.0231303	0.105442	0.0233245	0.0506324	0.0387566		227700		135279	0.0119481	0	0.00770076	0.00654963	0.00494525
1228.64	HexNAc2Hex3	436404	1.13421e+06	196821	0.0188933	0.0483743	0.0353222	0.0341966	0.0120619		584568	56472.8	820293	0.0306741	0.0157476	0.0466953	0.031039	0.012637
1256.64	HexNAc1Hex1NeuAc2		53807.5		0	0.0022949	0	0.000764968	0.00108183		23060			0.00121003	0	0	0.000403343	0.000570413
1269.67	HexNAc4Hex1		224564	12577.9	0	0.00957773	0.00225728	0.003945	0.00408816					0	0	0	0	0
1316.66	HexNAc1Hex1NeuGc2				0	0	0	0	0		2.38107e+06	249577		0.124942	0.0695952	0	0.0648458	0.0511179
1331.69	HexNAc2Hex2Fuc2	8.56644e+06	1.9317e+07	3.34618e+06	0.370868	0.823876	0.600519	0.598421	0.184946		5.01054e+07	7.46435e+06	32484976	2.62919	2.08145	1.84921	2.18662	0.326991
1344.69	HexNAc2Hex2NeuAc1	1.48578e+06	3.34194e+06	911684	0.0643239	0.142535	0.163614	0.123491	0.0427133		2.97811e+06	154855	2.14149e+06	0.15627	0.0431817	0.121905	0.107119	0.0473373
1372.72	HexNAc3Hex1Fuc2				0	0	0	0	0		31937.2			0.00167584	0	0	0.000558614	0.000789999
1385.71	HexNAc3Hex1NeuAc1	59109	575562		0.00255901	0.0245479	0	0.00903563	0.0110185		183910		149972	0.00965035	0	0.00853715	0.0060625	0.00431086
1402.73	HexNAc3Hex2Fuc1	1.88578e+06	4.23781e+06	737860	0.0816415	0.180744	0.132419	0.131602	0.0404625		5.60519e+06	1.35082e+06	5.13696e+06	0.294122	0.37668	0.292422	0.321074	0.0393251
1430.72	HexNAc1Hex1NeuAc2Fuc1	18389.8			0.00079615	0	0	0.000265383	0.000375309					0	0	0	0	0
1432.74	HexNAc3Hex3	104837	432251	36952.3	0.00453871	0.0184356	0.00663161	0.00986865	0.00611774		303518	35628.9	267579	0.0159265	0.00993521	0.0152319	0.0136979	0.00267569
1460.73	HexNAc1Hex2NeuAc2	137097	209253	105068	0.00593538	0.00892468	0.0188559	0.0112387	0.00552275		47577.4		43850.2	0.00249654	0	0.00249618	0.00166424	0.00117679
1473.77	HexNAc4Hex2		385479		0	0.0164408	0	0.00548026	0.00775026		365976		431338	0.0192039	0	0.0245539	0.0145859	0.0105426
1490.75	HexNAc1Hex2NeuAc1NeuGc1				0	0	0	0	0		180750		166431	0.00948451	0	0.00947408	0.00631953	0.00446858
1501.76	HexNAc2Hex1NeuAc2			111559	0	0	0.0200209	0.00667362	0.00943792			16637.7		0	0.00463947	0	0.00154649	0.00218707
1505.78	HexNAc2Hex2Fuc3	95930.2	309382		0.00415312	0.0131952	0	0.00578278	0.00550881		3.76702e+06	597544	2.95696e+06	0.197667	0.166627	0.168325	0.17754	0.0142492
1518.78	HexNAc2Hex2NeuAc1Fuc1	2.31655e+06	5.94442e+06	1.53077e+06	0.100291	0.253531	0.274717	0.209513	0.0777147		5.14017e+06	853332	3.4662e+06	0.269721	0.237954	0.197314	0.234996	0.029634
1535.8	HexNAc2Hex3Fuc2		169602		0	0.00723355	0	0.00241118	0.00340993		718965	79756.5	559092	0.0377263	0.0222403	0.0318264	0.0305977	0.00638155
1559.8	HexNAc3Hex1NeuAc1Fuc1	49595.9	229127		0.00214716	0.00977231	0	0.00397316	0.00419327		88805.3		27690.4	0.00465989	0	0.00157628	0.00207872	0.00193528
1576.82	HexNAc3Hex2Fuc2	807794	4.30807e+06	255629	0.0349719	0.18374	0.0458763	0.0881961	0.0677064		547269	78374.2	474399	0.0287169	0.0218548	0.0270052	0.025859	0.00291631
1589.81	HexNAc3Hex2NeuAc1	913628	3.39146e+06	548387	0.0395538	0.144647	0.0984156	0.0942054	0.0430072		3.87964e+06	388702	3.34268e+06	0.203577	0.10839	0.190282	0.167417	0.0420892
1595.81	HexNAc2Hex5	142497	294281	118950	0.00616913	0.0125512	0.0213472	0.0133558	0.00622247		147412	63681.2	141404	0.00773515	0.0177577	0.00804947	0.0111808	0.00465234
1606.83	HexNAc3Hex3Fuc1	259160	671395		0.0112198	0.0286352	0	0.013285	0.0117811		691142	96036.8	546523	0.0362664	0.0267801	0.0311109	0.0313858	0.00387763
1634.81	HexNAc1Hex2NeuAc2Fuc1				0	0	0	0	0			22499.7		0	0.0062741	0	0.00209137	0.00295764
1647.85	HexNAc1Hex1NeuAc2NeuGc1	407659	1.34249e+06	145035	0.0176489	0.0572575	0.0260285	0.033645	0.0170435		153759		100134	0.00806819	0	0.00570013	0.00458944	0.00338616
1668.85	HexNAc1Hex4Fuc3				0	0	0	0	0				27667.5	0	0	0.00157497	0.000524992	0.00074245
1675.85	HexNAc2Hex1NeuAc2Fuc1		154200		0	0.00657667	0	0.00219222	0.00310027					0	0	0	0	0
1677.86	HexNAc4Hex3		153136		0	0.00653129	0	0.0021771	0.00307888		40849.3		71712.3	0.00214349	0	0.00408223	0.00207524	0.00166726
1692.86	HexNAc2Hex2NeuAc1Fuc2	133151	632151		0.00576453	0.0269614	0	0.0109086	0.0115924		631201		334234	0.0331211	0	0.0190263	0.0173825	0.0135715
1705.86	HexNAc2Hex2NeuAc2	4.4668e+06	8.9631e+06	3.2232e+06	0.193382	0.382279	0.578448	0.384703	0.157212		3.82275e+06	737923	3.13707e+06	0.200592	0.205772	0.178578	0.194981	0.0117894
1709.88	HexNAc2Hex3Fuc3				0	0	0	0	0		240200	18585	167262	0.0126041	0.00518249	0.00952139	0.00910265	0.00304428
1718.89	HexNAc5Hex2		79995.7		0	0.00341184	0	0.00113728	0.00160836				24449.4	0	0	0.00139179	0.000463929	0.000656094
1746.89	HexNAc3Hex1NeuAc2	556456	2.79529e+06	355706	0.0240907	0.11922	0.0638364	0.0690491	0.0390109					0	0	0	0	0
1763.9	HexNAc3Hex2NeuAc1Fuc1	1.67541e+06	7.64564e+06	1.10447e+06	0.0725336	0.326089	0.198212	0.198945	0.103515		3.11042e+07	2.94805e+06	1.97328e+07	1.63213	0.822071	1.12329	1.1925	0.334307
1780.92	HexNAc3Hex3Fuc2	926126	2.40647e+06	443553	0.0400949	0.102636	0.0796017	0.074111	0.025826		1.5536e+06	179414	1.04796e+06	0.0815224	0.0500299	0.0596552	0.0637358	0.0131765
1793.91	HexNAc3Hex3NeuAc1		444001		0	0.0189368	0	0.00631225	0.00892687		583796		611994	0.0306336	0	0.0348378	0.0218238	0.0155269
1799.91	HexNAc2Hex6	108668	277527	66557.4	0.00470457	0.0118366	0.0119446	0.00949527	0.00338782		173378	69964.7	176564	0.00909768	0.0195098	0.0100509	0.0128861	0.00469979
1834.94	HexNAc4Hex2NeuAc1	151287	661869	88835.1	0.00654969	0.0282289	0.0159427	0.0169071	0.00887673		876993	169695	845628	0.0460185	0.0473198	0.0481375	0.0471586	0.000872537
1879.95	HexNAc2Hex2NeuAc2Fuc1	1.79027e+06	4.40215e+06	1.29049e+06	0.0775063	0.187753	0.231597	0.165619	0.0648249		3.05244e+06	612503	2.56996e+06	0.160171	0.170798	0.146295	0.159088	0.0100324
1896.97	HexNAc2Hex3NeuAc1Fuc2		118096		0	0.00503682	0	0.00167894	0.00237438		54826			0.00287689	0	0	0.000958964	0.00135618
1909.96	HexNAc2Hex3NeuAc2	462570	846726		0.0200261	0.0361131	0	0.0187131	0.0147723		289329		275136	0.015182	0	0.0156621	0.0102814	0.00727267
1950.99	HexNAc3Hex2NeuAc2	5.58092e+06	2.48431e+07	3.90649e+06	0.241616	1.05957	0.701075	0.667419	0.334774		1.1008e+07	1.19728e+06	8.54156e+06	0.577623	0.333863	0.48623	0.465905	0.100547
1968	HexNAc3Hex3NeuAc1Fuc1	373945	1.45352e+06	162614	0.0161892	0.061993	0.0291834	0.0357885	0.0192738		1.24084e+06	137491	967757	0.0651108	0.0383397	0.0550897	0.0528467	0.0110437
1981	HexNAc3Hex2NeuAc1NeuGc1		212460		0	0.00906148	0	0.00302049	0.00427162					0	0	0	0	0
1992.01	HexNAc4Hex1NeuAc2	122253	1.14011e+06		0.00529271	0.0486258	0	0.0179728	0.0217824					0	0	0	0	0
2004.01	HexNAc2Hex7	138146	212224	55483.9	0.00598076	0.0090514	0.00995736	0.00832984	0.00170173		146497	39304.6	179883	0.00768714	0.0109602	0.0102398	0.00962906	0.00140428
2009.03	HexNAc4Hex2NeuAc1Fuc1		961738		0	0.0410184	0	0.0136728	0.0193363					0	0	0	0	0
2026.04	HexNAc4Hex3Fuc2	352530	1.35167e+06	123602	0.0152621	0.0576492	0.0221822	0.0316978	0.0185666					0	0	0	0	0
2039.04	HexNAc4Hex3NeuAc1		425578		0	0.018151	0	0.00605034	0.00855648				135127	0	0	0.00769213	0.00256404	0.00362611
2056.05	HexNAc4Hex4Fuc1				0	0	0	0	0		61857.7			0.00324586	0	0	0.00108195	0.00153011
2067.03	HexNAc2Hex2NeuAc3		235864		0	0.0100597	0	0.00335322	0.00474217					0	0	0	0	0
2084.05	HexNAc2Hex3NeuAc2Fuc2	220946		122799	0.00956546	0	0.022038	0.0105345	0.00902302		235526	24279.6	171681	0.0123588	0.00677043	0.00977298	0.00963406	0.00228355
2086.06	HexNAc4Hex5		481620		0	0.0205412	0	0.00684707	0.00968322					0	0	0	0	0
2097.08	HexNAc5Hex3Fuc1		204995		0	0.00874309	0	0.00291436	0.00412153					0	0	0	0	0
2125.07	HexNAc3Hex2NeuAc2Fuc1	1.79445e+06	1.16452e+07	1.10993e+06	0.0776872	0.496673	0.199193	0.257851	0.176007		1.41698e+07	1.39214e+06	1.03835e+07	0.743534	0.388203	0.591081	0.574272	0.145549
2142.08	HexNAc3Hex3NeuAc1Fuc2	129595	705275	37507.4	0.00561059	0.0300802	0.00673122	0.0141407	0.0112802		173072		104857	0.00908165	0	0.005969	0.00501688	0.0037682
2155.08	HexNAc3Hex3NeuAc2	505627	912766	210685	0.0218902	0.0389297	0.0378104	0.0328768	0.00778211		585669		616131	0.0307319	0	0.0350733	0.0219351	0.0156114
2196.11	HexNAc4Hex2NeuAc2	743996	3.54986e+06	590297	0.0322099	0.151403	0.105937	0.0965165	0.0491141		1.32272e+06	118601	1.24177e+06	0.0694074	0.0330723	0.0706879	0.0577225	0.0174382
2208.11	HexNAc2Hex8	163840	356956	72707.1	0.00709316	0.0152243	0.0130483	0.0117886	0.00343695		277057	39567	268429	0.0145381	0.0110334	0.0152804	0.0136173	0.00185206
2213.12	HexNAc4Hex3NeuAc1Fuc1	231295	852594	92558.5	0.0100135	0.0363634	0.0166109	0.0209959	0.0111953		369035		294558	0.0193644	0	0.0167677	0.0120441	0.00858216
2312.16	HexNAc3Hex2NeuAc3	361203	1.18919e+06	123866	0.0156376	0.0507191	0.0222294	0.0295287	0.0152236		378620		243466	0.0198674	0	0.0138593	0.0112422	0.00831925
2329.17	HexNAc3Hex3NeuAc2Fuc1	588091	1.61274e+06	361522	0.0254603	0.0687837	0.0648802	0.0530414	0.0195678		438432	19584.6	322187	0.0230059	0.0054612	0.0183406	0.0156026	0.00741964
2370.2	HexNAc4Hex2NeuAc2Fuc1	264210	2.73823e+06	131972	0.0114385	0.116786	0.0236843	0.0506363	0.0470414		97481.7		113270	0.00511517	0	0.00644788	0.00385435	0.00277921
2387.21	HexNAc4Hex3NeuAc1Fuc2	37567.1	396178		0.0016264	0.0168971	0	0.0061745	0.00761104					0	0	0	0	0
2400.21	HexNAc4Hex2NeuAc1NeuGc1Fuc1	833118	2.22355e+06	430753	0.0360683	0.0948349	0.0773045	0.0694026	0.0246334		930118	70412.5	785452	0.0488062	0.0196347	0.044712	0.0377176	0.0128953
2404.23	HexNAc4Hex4Fuc3		239664		0	0.0102218	0	0.00340725	0.00481858					0	0	0	0	0
2412.21	HexNAc2Hex9	160752	447800	73998.6	0.00695944	0.0190988	0.0132801	0.0131128	0.00495729		260510	33345.7	275679	0.0136697	0.00929853	0.0156931	0.0128871	0.00266857
2417.23	HexNAc4Hex4NeuAc1Fuc1				0	0	0	0	0		50990.8			0.00267564	0	0	0.000891881	0.00126131
2441.24	HexNAc5Hex2NeuAc2	141549	799065	77114.8	0.00612809	0.0340803	0.0138393	0.0180159	0.0117874		74107.5		30151	0.00388865	0	0.00171635	0.00186833	0.00159117
2516.26	HexNAc3Hex3NeuAc3	146904	265145	116611	0.00635994	0.0113085	0.0209274	0.0128653	0.00604817		30813.1			0.00161686	0	0	0.000538952	0.000762194
2533.28	HexNAc3Hex4NeuAc2Fuc1		148472		0	0.00633239	0	0.0021108	0.00298512					0	0	0	0	0
2557.29	HexNAc4Hex2NeuAc3				0	0	0	0	0		49458		43780.2	0.00259521	0	0.00249219	0.0016958	0.00119985
2574.3	HexNAc4Hex3NeuAc2Fuc1	934637	2.68065e+06	519451	0.0404634	0.11433	0.0932227	0.0826722	0.0310652		894778	67400.3	748852	0.0469518	0.0187947	0.0426285	0.036125	0.0123808
2604.31	HexNAc4Hex4NeuAc2				0	0	0	0	0		33559.2			0.00176096	0	0	0.000586985	0.000830123
2645.34	HexNAc5Hex3NeuAc2	87204.3	448381	41260.4	0.00377535	0.0191236	0.00740475	0.0101012	0.00654957		102911		90192.1	0.00540005	0	0.00513419	0.00351141	0.00248532
2673.32	HexNAc3Hex2NeuAc4	21801.4	126006		0.000943851	0.00537421	0	0.00210602	0.00234286					0	0	0	0	0
2739.4	HexNAc5Hex7	142277	190816	59878.4	0.00615962	0.00813837	0.010746	0.008348	0.00187824					0	0	0	0	0
2761.38	HexNAc4Hex3NeuAc3	433415	1.03055e+06	300074	0.0187639	0.0439532	0.0538524	0.0388565	0.0147712		300177		223850	0.0157512	0	0.0127427	0.00949797	0.00682746
2778.4	HexNAc4Hex4NeuAc2Fuc1	135331	343525	62455.8	0.00585888	0.0146514	0.0112086	0.010573	0.00361757					0	0	0	0	0
2802.41	HexNAc5Hex2NeuAc3		429059		0	0.0182995	0	0.00609983	0.00862646					0	0	0	0	0
2819.43	HexNAc5Hex2NeuAc2Fuc1	390435	1.61943e+06	175732	0.0169032	0.0690692	0.0315376	0.03917	0.0219699		161569		128463	0.00847805	0	0.00731278	0.00526361	0.00375221
2836.44	HexNAc5Hex4NeuAc1Fuc2	43424.6	152577		0.00187999	0.00650746	0	0.00279582	0.00273445					0	0	0	0	0
2849.44	HexNAc5Hex4NeuAc2		160936		0	0.00686397	0	0.00228799	0.00323571		100440		99882	0.00527039	0	0.0056858	0.00365206	0.00258796
2877.43	HexNAc3Hex3NeuAc4	178090	227435	255282	0.00771008	0.00970015	0.0458139	0.0210747	0.0175121		46209.3		39074.3	0.00242474	0	0.00222431	0.00154968	0.00109884
2935.48	HexNAc4Hex3NeuAc3Fuc1		68844.1		0	0.00293622	0	0.000978741	0.00138415					0	0	0	0	0
2952.49	HexNAc4Hex4NeuAc2Fuc2	70209.6	148138	35222	0.00303959	0.00631813	0.00632108	0.00522627	0.00154621					0	0	0	0	0
2965.48	HexNAc4Hex4NeuAc3	126905	231597	81122.2	0.00549411	0.00987766	0.0145585	0.00997676	0.00370118		68630.1		79140.5	0.00360123	0	0.00450508	0.00270211	0.00194598
2984.52	HexNAc6Hex7	66032.4	162530	37911	0.00285875	0.00693195	0.00680365	0.00553145	0.00189061		101266		88505.5	0.00531377	0	0.00503818	0.00345065	0.00244257
3006.52	HexNAc5Hex3NeuAc3	190610	549475	142499	0.0082521	0.0234352	0.0255734	0.0190869	0.00771093		341522	19795.9	308430	0.0179207	0.00552012	0.0175574	0.0136661	0.00576198
3023.52	HexNAc5Hex4NeuAc2Fuc1	147788	344152	66484.7	0.00639819	0.0146782	0.0119316	0.0110027	0.00344352		112353		112992	0.00589554	0	0.00643211	0.00410922	0.0029139
3100.58	HexNAc5Hex7NeuAc1		179348		0	0.00764926	0	0.00254975	0.00360589					0	0	0	0	0
3122.55	HexNAc4Hex3NeuAc4	249233	580371	220420	0.0107901	0.024753	0.0395574	0.0250335	0.0117459		145857		116661	0.00765358	0	0.00664096	0.00476485	0.00339452
3139.57	HexNAc4Hex4NeuAc3Fuc1	36585.6	111839		0.0015839	0.00476996	0	0.00211795	0.0019836					0	0	0	0	0
3163.59	HexNAc5Hex2NeuAc4		153815		0	0.00656023	0	0.00218674	0.00309252					0	0	0	0	0
3188.63	HexNAc6Hex8	115665	222577	26949.5	0.00500748	0.00949295	0.00483647	0.00644563	0.00215591		78655.2		55785.1	0.00412728	0	0.00317557	0.00243429	0.00176461
3197.61	HexNAc5Hex4NeuAc2Fuc2	173405	696698	76490.8	0.00750724	0.0297144	0.0137273	0.016983	0.00935374		179945		163412	0.00944226	0	0.00930226	0.00624817	0.0044185
3210.61	HexNAc5Hex4NeuAc3	258126	634841	127800	0.0111751	0.0270762	0.0229355	0.0203956	0.00673546		224516		199802	0.0117811	0	0.0113737	0.00771827	0.00546018
3227.62	HexNAc5Hex5NeuAc2Fuc1	48014.9			0.00207872	0	0	0.000692905	0.000979916		60584.6		67489.4	0.00317906	0	0.00384185	0.0023403	0.00167682
3251.63	HexNAc6Hex3NeuAc3	63887.3	315530	52685.5	0.00276588	0.0134575	0.00945514	0.00855949	0.00441052		75376.8		65817	0.00395526	0	0.00374664	0.0025673	0.00181735
3268.65	HexNAc6Hex4NeuAc2Fuc1	77016.5	309126	27238.2	0.00333428	0.0131843	0.00488827	0.00713563	0.00432387		50006.6		50698.7	0.002624	0	0.00288603	0.00183668	0.00130312
3317.71	HexNAc4Hex5NeuAc1Fuc5				0	0	0	0	0		55773.3		43516.5	0.0029266	0	0.00247718	0.00180126	0.00128683
3326.65	HexNAc4Hex4NeuAc4	82512.8	199700	89694.5	0.00357224	0.00851725	0.0160969	0.00939547	0.00515075					0	0	0	0	0
3345.7	HexNAc6Hex7NeuAc1	122620	384014	48103.8	0.0053086	0.0163783	0.0086329	0.0101066	0.00463777		189743		160538	0.00995641	0	0.00913863	0.00636501	0.00451311
3367.68	HexNAc5Hex3NeuAc4	259161	1.00068e+06	168304	0.0112199	0.0426792	0.0302044	0.0280345	0.0129345		480189	18787.5	425954	0.025197	0.00523893	0.0242475	0.0182278	0.0091927
3455.74	HexNAc6Hex4NeuAc3				0	0	0	0	0				33193.3	0	0	0.00188953	0.000629844	0.000890734
3549.81	HexNAc6Hex8NeuAc1		86844.9		0	0.00370396	0	0.00123465	0.00174606					0	0	0	0	0
3571.78	HexNAc5Hex4NeuAc4	138802	406891	82544.3	0.00600915	0.017354	0.0148137	0.0127256	0.00486117		45478.9		35821.9	0.00238642	0	0.00203917	0.0014752	0.00105271
3607.85	HexNAc7Hex8Fuc1		47204.2		0	0.00201327	0	0.000671091	0.000949066					0	0	0	0	0
3612.82	HexNAc6Hex2NeuAc3NeuGc1Fuc1		313370	23739.7	0	0.0133653	0.00426042	0.00587525	0.00557457					0	0	0	0	0
3775.89	HexNAc5Hex5NeuAc4		65199.1		0	0.00278076	0	0.00092692	0.00131086					0	0	0	0	0
3816.91	HexNAc6Hex4NeuAc4	25004.9	230750	29612.1	0.00108254	0.00984154	0.00531431	0.00541279	0.00357652					0	0	0	0	0
3833.92	HexNAc6Hex5NeuAc3Fuc1		69157.6		0	0.00294959	0	0.000983196	0.00139045					0	0	0	0	0
3991	HexNAc6Hex4NeuAc4Fuc1		84118.8		0	0.00358769	0	0.0011959	0.00169125					0	0	0	0	0
3999.03	HexNAc7Hex9NeuAc1		71073.4		0	0.0030313	0	0.00101043	0.00142897					0	0	0	0	0
4021.01	HexNAc6Hex5NeuAc4	122662	211450	26208	0.00531044	0.00901842	0.00470338	0.00634408	0.00190721					0	0	0	0	0
4062.03	HexNAc7Hex4NeuAc4		158013		0	0.00673932	0	0.00224644	0.00317694					0	0	0	0	0
4382.19	HexNAc6Hex5NeuAc5		68420.2		0	0.00291814	0	0.000972714	0.00137562		3.2387e+06	1.07906e+06	2.4401e+06	0.169945	0.300899	0.138903	0.203249	0.0702022
		WT1_Ogly	WT2_Ogly	WT3_Ogly							KO1_Ogly	KO2_Ogly	KO3_Ogly
Mass	Glycan Text Discription	Intensity	Intensity	Intensity							Intensity	Intensity	Intensity
869.397	Xylose5	2.30984e+07	2.34465e+07	5.57215e+06						Xylose5	1.90574e+07	3.58613e+06	1.75669e+07
