# Supplementary material for: Trans-Golgi protein TVP23B regulates host-microbe interactions via Paneth cell homeostasis and Goblet cell glycosylation
Source: Nat Commun. 2023 Jun 20;14:3652. doi: 10.1038/s41467-023-39398-1 (PMC10282085; doi:10.1038/s41467-023-39398-1)
Supplement: Supplementary file 6 — Supplementary Data 3 [file 41467_2023_39398_MOESM6_ESM.xlsx]

## Sheet: TVP23B_total
Protein	Protein ID	Entry Name	Gene	Protein Length	Coverage	Organism	Protein Existence	Description	Protein Probability	Top Peptide Probability	Combined Total Peptides	Combined Spectral Count	Combined Unique Spectral Count	Combined Total Spectral Count	Mutant_1 Spectral Count	Mutant_2 Spectral Count	WT_1 Spectral Count	WT_2 Spectral Count	Mutant_1 Unique Spectral Count	Mutant_2 Unique Spectral Count	WT_1 Unique Spectral Count	WT_2 Unique Spectral Count	Mutant_1 Total Spectral Count	Mutant_2 Total Spectral Count	WT_1 Total Spectral Count	WT_2 Total Spectral Count	Mutant_1 Intensity	Mutant_2 Intensity	WT_1 Intensity	WT_2 Intensity	Mutant_1 Unique Intensity	Mutant_2 Unique Intensity	WT_1 Unique Intensity	WT_2 Unique Intensity	Mutant_1 Total Intensity	Mutant_2 Total Intensity	WT_1 Total Intensity	WT_2 Total Intensity	Mutant_1 MaxLFQ Intensity	Mutant_2 MaxLFQ Intensity	WT_1 MaxLFQ Intensity	WT_2 MaxLFQ Intensity	Mutant_1 MaxLFQ Unique Intensity	Mutant_2 MaxLFQ Unique Intensity	WT_1 MaxLFQ Unique Intensity	WT_2 MaxLFQ Unique Intensity	Mutant_1 MaxLFQ Total Intensity	Mutant_2 MaxLFQ Total Intensity	WT_1 MaxLFQ Total Intensity
sp|P63260|ACTG_MOUSE	P63260	ACTG_MOUSE	Actg1	375	85.6	Mus musculus OX=10090	1:Experimental evidence at protein level	Actin, cytoplasmic 2	1	0.999	49	197	197	1920	25	63	46	63	25	63	46	63	452	392	701	375	1455701760	66899920	1919314560	305214720	1455701760	66899920	1919314560	305214720	68542657000	56142115000	157731815000	53070754000	1434640900	93846104	2543764740	95915832	1434640900	93846104	2543764740	95915832	46412943000	48315277000	55160340000
sp|P60710|ACTB_MOUSE	P60710	ACTB_MOUSE	Actb	375	85.6	Mus musculus OX=10090	1:Experimental evidence at protein level	Actin, cytoplasmic 1	1	0.999	49	1943	220	1943	465	402	692	384	38	73	37	72	465	402	692	384	68542657000	56142115000	157731815000	53070754000	2123028610	2213041150	3329462270	1590976260	68542657000	56142115000	157731815000	53070754000	45305971000	48728834000	53921698000	39617733000	1048590720	1973472640	2238050560	1415131260	45305971000	48728834000	53921698000
sp|P68033|ACTC_MOUSE	P68033	ACTC_MOUSE	Actc1	377	67.4	Mus musculus OX=10090	1:Experimental evidence at protein level	Actin, alpha cardiac muscle 1	1	0.999	37	110	0	951	60	4	40	6	0	0	0	0	207	228	296	220	3580243460	773192060	2300064510	869238530	0	0	0	0	86775874000	68189110000	109212606000	70719873000	1703998850	1054521860	1195654270	1407626500	0	0	0	0	39984456000	46709846000	51076514000
sp|Q8VDN2|AT1A1_MOUSE	Q8VDN2	AT1A1_MOUSE	Atp1a1	1023	57.9	Mus musculus OX=10090	1:Experimental evidence at protein level	Sodium/potassium-transporting ATPase subunit alpha-1	1	0.999	88	1842	1189	1842	358	518	448	518	257	302	338	292	358	518	448	518	31250067500	63137366000	38731596000	52477739000	29532014600	54212370000	35837936000	43784393000	31250067500	63137366000	38731596000	52477739000	13631066100	22641600500	15090138100	18995322900	11739078700	18558906400	12786039800	16046698500	13631066100	22641600500	15090138100
sp|Q6PIC6|AT1A3_MOUSE	Q6PIC6	AT1A3_MOUSE	Atp1a3	1013	31.6	Mus musculus OX=10090	1:Experimental evidence at protein level	Sodium/potassium-transporting ATPase subunit alpha-3	1	0.999	29	3	3	647	1	0	2	0	1	0	2	0	100	214	110	223	0	0	76966264	0	0	0	76966264	0	26272942100	58395435000	29121171500	45674168000	0	0	0	0	0	0	0	0	12440698900	23789461500	14108077100
sp|Q6PIE5|AT1A2_MOUSE	Q6PIE5	AT1A2_MOUSE	Atp1a2	1020	26.6	Mus musculus OX=10090	1:Experimental evidence at protein level	Sodium/potassium-transporting ATPase subunit alpha-2	1	0.999	28	4	4	620	3	1	0	0	3	1	0	0	99	207	99	215	0	12389589	0	0	0	12389589	0	0	26272942100	58395435000	29121171500	45674168000	0	0	0	0	0	0	0	0	13185561600	22054848500	14987820000
sp|P97805|FAM3D_MOUSE	P97805	FAM3D_MOUSE	Fam3d	223	82.5	Mus musculus OX=10090	2:Experimental evidence at transcript level	Protein FAM3D	1	0.999	21	599	584	599	68	69	325	137	66	66	318	134	68	69	325	137	12697733100	10644671500	50915414000	83316670000	12697733100	10644671500	50915414000	83316670000	12697733100	10644671500	50915414000	83316670000	7248469500	8248453100	23539410900	22727651300	6646108200	8528812000	23426582500	24088184800	7248469500	8248453100	23539410900
sp|Q9WV27|AT1A4_MOUSE	Q9WV27	AT1A4_MOUSE	Atp1a4	1032	14.2	Mus musculus OX=10090	1:Experimental evidence at protein level	Sodium/potassium-transporting ATPase subunit alpha-4	1	0.999	17	44	44	494	11	10	11	12	11	10	11	12	77	164	82	171	1928816510	3205968640	1889313660	2867900160	1928816510	3205968640	1889313660	2867900160	23716759600	57770107000	26973220900	44633653000	797998660	3549494780	1123335940	2417216510	797998660	3549494780	1123335940	2417216510	9916363800	27188803600	14141166600
sp|Q9Z1W8|AT12A_MOUSE	Q9Z1W8	AT12A_MOUSE	Atp12a	1035	17.6	Mus musculus OX=10090	1:Experimental evidence at protein level	Potassium-transporting ATPase alpha chain 2	1	0.999	13	12	12	150	1	2	5	4	1	2	5	4	19	50	31	50	19811876	164085696	81555928	247010336	19811876	164085696	81555928	247010336	21281923100	56452198000	24529088500	46132576000	0	88592648	43911496	133108520	0	88592648	43911496	133108520	8444594700	27894913000	13456974800
sp|Q8BFZ3|ACTBL_MOUSE	Q8BFZ3	ACTBL_MOUSE	Actbl2	376	41.5	Mus musculus OX=10090	1:Experimental evidence at protein level	Beta-actin-like protein 2	1	0.999	15	28	28	460	12	5	8	3	12	5	8	3	89	79	221	71	75099632	293332928	242722400	260199776	75099632	293332928	242722400	260199776	35218981000	23707500500	40238567000	17438359600	55640104	275913696	200527696	247145664	55640104	275913696	200527696	247145664	26701213700	15536395300	27421786100
sp|Q91XA2|GOLM1_MOUSE	Q91XA2	GOLM1_MOUSE	Golm1	393	81.4	Mus musculus OX=10090	1:Experimental evidence at protein level	Golgi membrane protein 1	1	0.999	47	667	667	667	111	130	204	222	111	130	204	222	111	130	204	222	10007186400	20090955800	26620104700	36945031000	10007186400	20090955800	26620104700	36945031000	10007186400	20090955800	26620104700	36945031000	6207776300	8475455500	13062400000	16160145400	6207776300	8475455500	13062400000	16160145400	6207776300	8475455500	13062400000
sp|Q99JW5|EPCAM_MOUSE	Q99JW5	EPCAM_MOUSE	Epcam	315	66	Mus musculus OX=10090	1:Experimental evidence at protein level	Epithelial cell adhesion molecule	1	0.999	25	508	508	508	92	98	236	82	92	98	236	82	92	98	236	82	20735856600	24124018700	22546440200	17005457400	20735856600	24124018700	22546440200	17005457400	20735856600	24124018700	22546440200	17005457400	10727743500	10405072900	9969094700	8428730900	10727743500	10405072900	9969094700	8428730900	10727743500	10405072900	9969094700
sp|O88312|AGR2_MOUSE	O88312	AGR2_MOUSE	Agr2	175	72	Mus musculus OX=10090	1:Experimental evidence at protein level	Anterior gradient protein 2 homolog	1	0.999	15	270	270	270	93	49	93	35	93	49	93	35	93	49	93	35	32935514100	17361350700	20235272200	7993225200	32935514100	17361350700	20235272200	7993225200	32935514100	17361350700	20235272200	7993225200	18548252700	10476006400	10537931800	4777956400	18548252700	10476006400	10537931800	4777956400	18548252700	10476006400	10537931800
sp|P19001|K1C19_MOUSE	P19001	K1C19_MOUSE	Krt19	403	93.8	Mus musculus OX=10090	1:Experimental evidence at protein level	Keratin, type I cytoskeletal 19	1	0.999	63	731	630	731	328	57	297	49	292	48	253	37	328	57	297	49	38716150000	8466192400	25112926200	5488406000	38716150000	8466192400	25112926200	5488406000	38716150000	8466192400	25112926200	5488406000	20727515100	3263767040	12822920200	2707436800	19333404700	2987240450	12374715400	2189763580	20727515100	3263767040	12822920200
sp|P11679|K2C8_MOUSE	P11679	K2C8_MOUSE	Krt8	490	97.1	Mus musculus OX=10090	1:Experimental evidence at protein level	Keratin, type II cytoskeletal 8	1	0.999	82	1125	1068	1125	400	70	596	59	382	64	572	50	400	70	596	59	30076665900	3773925380	28307372000	3253836290	27847010300	3071724540	25480871900	2464771580	30076665900	3773925380	28307372000	3253836290	11682120700	2411784960	8901809200	1931176060	11366815700	2462541060	8647858200	2000919420	11682120700	2411784960	8901809200
sp|P62983|RS27A_MOUSE	P62983	RS27A_MOUSE	Rps27a	156	77.6	Mus musculus OX=10090	1:Experimental evidence at protein level	Ubiquitin-40S ribosomal protein S27a	1	0.999	17	217	4	217	51	60	55	51	2	0	2	0	51	60	55	51	9199011800	20832493600	11312274400	14381029400	426618656	0	265581776	0	9199011800	20832493600	11312274400	14381029400	6031005200	8275499000	5216576500	5933325300	346639776	0	209345440	0	6031005200	8275499000	5216576500
sp|P14094|AT1B1_MOUSE	P14094	AT1B1_MOUSE	Atp1b1	304	58.6	Mus musculus OX=10090	1:Experimental evidence at protein level	Sodium/potassium-transporting ATPase subunit beta-1	1	0.999	28	274	274	274	62	62	92	58	62	62	92	58	62	62	92	58	12226129900	13661360100	12067990500	12494473200	12226129900	13661360100	12067990500	12494473200	12226129900	13661360100	12067990500	12494473200	6499117100	5953139700	6210872800	5773342700	6499117100	5953139700	6210872800	5773342700	6499117100	5953139700	6210872800
tr|D3YZZ5|D3YZZ5_MOUSE	D3YZZ5	D3YZZ5_MOUSE	Tmed7	224	45.5	Mus musculus OX=10090	1:Experimental evidence at protein level	Transmembrane p24-trafficking protein 7	1	0.999	8	45	45	45	21	7	10	7	21	7	10	7	21	7	10	7	1624255490	1614507650	38987166000	1219960700	1624255490	1614507650	38987166000	1219960700	1624255490	1614507650	38987166000	1219960700	2619757570	2234666500	2010775040	1830046590	2619757570	2234666500	2010775040	1830046590	2619757570	2234666500	2010775040
sp|Q6IFX2|K1C42_MOUSE	Q6IFX2	K1C42_MOUSE	Krt42	452	19	Mus musculus OX=10090	1:Experimental evidence at protein level	Keratin, type I cytoskeletal 42	1	0.999	12	13	7	65	1	1	4	7	1	1	2	3	24	7	16	18	18237458	134911376	129308304	743042430	18237458	134911376	31913024	571933060	20815314900	3218621440	13798627300	5250204700	0	0	104701056	346723904	0	0	43652992	272490176	8317334000	2472319230	4989484500
sp|Q8R3G9|TSN8_MOUSE	Q8R3G9	TSN8_MOUSE	Tspan8	235	27.2	Mus musculus OX=10090	1:Experimental evidence at protein level	Tetraspanin-8	1	0.999	5	79	79	79	20	20	18	21	20	20	18	21	20	20	18	21	8976520200	13509322800	6398050800	9537645600	8976520200	13509322800	6398050800	9537645600	8976520200	13509322800	6398050800	9537645600	7621344300	6608005100	3844832260	5173148200	7621344300	6608005100	3844832260	5173148200	7621344300	6608005100	3844832260
sp|P55012|S12A2_MOUSE	P55012	S12A2_MOUSE	Slc12a2	1205	38.4	Mus musculus OX=10090	1:Experimental evidence at protein level	Solute carrier family 12 member 2	1	0.999	46	299	296	299	83	67	84	65	82	66	83	65	83	67	84	65	6728434200	11496521700	10080415700	9857144800	6728434200	11496521700	10080415700	9857144800	6728434200	11496521700	10080415700	9857144800	3925803010	4756898800	4659042800	4561134600	3883048700	4842444800	4627128800	4561134600	3925803010	4756898800	4659042800
sp|P05784|K1C18_MOUSE	P05784	K1C18_MOUSE	Krt18	423	87.7	Mus musculus OX=10090	1:Experimental evidence at protein level	Keratin, type I cytoskeletal 18	1	0.999	40	247	247	264	98	17	117	15	98	17	117	15	104	20	122	18	4551429100	1179005570	3936291330	900427140	4551429100	1179005570	3936291330	900427140	16732163100	4085156860	12839392300	3956686340	1895696900	484788416	1568770430	438558240	1895696900	484788416	1568770430	438558240	9965345800	2563988740	8271443500
sp|P58021|TM9S2_MOUSE	P58021	TM9S2_MOUSE	Tm9sf2	662	41.5	Mus musculus OX=10090	1:Experimental evidence at protein level	Transmembrane 9 superfamily member 2	1	0.999	36	358	358	358	118	64	92	84	118	64	92	84	118	64	92	84	6521999400	10256417800	7802370600	12310651900	6521999400	10256417800	7802370600	12310651900	6521999400	10256417800	7802370600	12310651900	3752630780	2626287360	4382048800	3604950780	3752630780	2626287360	4382048800	3604950780	3752630780	2626287360	4382048800
sp|Q922U2|K2C5_MOUSE	Q922U2	K2C5_MOUSE	Krt5	580	16.2	Mus musculus OX=10090	1:Experimental evidence at protein level	Keratin, type II cytoskeletal 5	1	0.999	13	1	1	63	0	0	1	0	0	0	1	0	15	7	28	13	0	0	41658708	0	0	0	41658708	0	15851576300	2570555900	14996760600	2787549700	0	0	0	0	0	0	0	0	7415384600	1447866500	6948030000
tr|E9Q1Z0|E9Q1Z0_MOUSE	E9Q1Z0	E9Q1Z0_MOUSE	Krt90	538	12.3	Mus musculus OX=10090	1:Experimental evidence at protein level	Keratin 90	0.9996	0.999	11	2	0	46	0	0	1	1	0	0	0	0	13	5	20	8	0	0	41701280	135730752	0	0	0	0	17060224000	1987568380	14189967400	2239011840	0	0	0	0	0	0	0	0	10792503300	1128517120	6768050700
sp|Q61781|K1C14_MOUSE	Q61781	K1C14_MOUSE	Krt14	484	25	Mus musculus OX=10090	1:Experimental evidence at protein level	Keratin, type I cytoskeletal 14	1	0.999	14	4	1	55	1	0	2	1	1	0	0	0	18	6	17	14	0	0	30084698	21488452	29334746	0	0	0	15394228200	3912513280	10907188200	5052784600	0	0	0	0	0	0	0	0	7462043600	2527333380	5038068200
sp|Q09199|B4GN2_MOUSE	Q09199	B4GN2_MOUSE	B4galnt2	510	69.6	Mus musculus OX=10090	2:Experimental evidence at transcript level	Beta-1,4 N-acetylgalactosaminyltransferase 2	1	0.999	46	320	320	320	62	79	86	93	62	79	86	93	62	79	86	93	7618827800	7139272700	10862712800	9553265700	7618827800	7139272700	10862712800	9553265700	7618827800	7139272700	10862712800	9553265700	3158380030	3143948540	4440639000	4391314900	3158380030	3143948540	4440639000	4391314900	3158380030	3143948540	4440639000
sp|Q80VA0|GALT7_MOUSE	Q80VA0	GALT7_MOUSE	Galnt7	657	68.9	Mus musculus OX=10090	1:Experimental evidence at protein level	N-acetylgalactosaminyltransferase 7	1	0.999	45	352	352	352	96	61	105	90	96	61	105	90	96	61	105	90	6424626700	8182559700	8763178000	10760758300	6424626700	8182559700	8763178000	10760758300	6424626700	8182559700	8763178000	10760758300	3058915840	3277304830	3850939390	4078456830	3058915840	3277304830	3850939390	4078456830	3058915840	3277304830	3850939390
sp|Q8BH24|TM9S4_MOUSE	Q8BH24	TM9S4_MOUSE	Tm9sf4	643	27.8	Mus musculus OX=10090	1:Experimental evidence at protein level	Transmembrane 9 superfamily member 4	1	0.999	25	365	365	365	50	64	170	81	50	64	170	81	50	64	170	81	7903974900	5677454800	11788521500	7067035100	7903974900	5677454800	11788521500	7067035100	7903974900	5677454800	11788521500	7067035100	3963918850	2685214980	4982998000	3452236800	3963918850	2685214980	4982998000	3452236800	3963918850	2685214980	4982998000
sp|Q9JM95|SIA7F_MOUSE	Q9JM95	SIA7F_MOUSE	St6galnac6	333	47.7	Mus musculus OX=10090	1:Experimental evidence at protein level	Alpha-N-acetylgalactosaminide alpha-2,6-sialyltransferase 6	1	0.999	18	270	270	270	40	57	72	101	40	57	72	101	40	57	72	101	6067648500	4417697800	12604319700	8798898200	6067648500	4417697800	12604319700	8798898200	6067648500	4417697800	12604319700	8798898200	3785470720	2489771010	6093386200	4997866500	3785470720	2489771010	6093386200	4997866500	3785470720	2489771010	6093386200
sp|P27773|PDIA3_MOUSE	P27773	PDIA3_MOUSE	Pdia3	505	77	Mus musculus OX=10090	1:Experimental evidence at protein level	Protein disulfide-isomerase A3	1	0.999	56	454	454	454	128	92	172	62	128	92	172	62	128	92	172	62	7404733400	10292516900	6985191400	6753006600	7404733400	10292516900	6985191400	6753006600	7404733400	10292516900	6985191400	6753006600	3692269060	3156855040	3021706240	2479006980	3692269060	3156855040	3021706240	2479006980	3692269060	3156855040	3021706240
sp|C0HKE1|H2A1B_MOUSE	C0HKE1	H2A1B_MOUSE	H2ac4	130	51.5	Mus musculus OX=10090	1:Experimental evidence at protein level	Histone H2A type 1-B	1	0.999	10	54	0	54	38	1	13	2	0	0	0	0	38	1	13	2	29814511600	170466992	1001224960	213091328	0	0	0	0	29814511600	170466992	1001224960	213091328	12095467500	0	512139872	0	0	0	0	0	12095467500	0	512139872
sp|Q6GSS7|H2A2A_MOUSE	Q6GSS7	H2A2A_MOUSE	Hist2h2aa2	130	51.5	Mus musculus OX=10090	1:Experimental evidence at protein level	Histone H2A type 2-A	1	0.999	12	11	0	39	11	0	0	0	0	0	0	0	28	1	8	2	2747086340	0	0	0	0	0	0	0	28677091300	170466992	1217132800	213091328	0	0	0	0	0	0	0	0	11465593900	0	540274820
sp|Q9R100|CAD17_MOUSE	Q9R100	CAD17_MOUSE	Cdh17	827	59.1	Mus musculus OX=10090	1:Experimental evidence at protein level	Cadherin-17	1	0.999	43	433	433	433	130	80	159	64	130	80	159	64	130	80	159	64	6120008200	12003039200	5723666900	6193684000	6120008200	12003039200	5723666900	6193684000	6120008200	12003039200	5723666900	6193684000	4425816600	4293987580	3441062910	3190764800	4425816600	4293987580	3441062910	3190764800	4425816600	4293987580	3441062910
sp|P01901|HA1B_MOUSE	P01901	HA1B_MOUSE	H2-K1	369	62.6	Mus musculus OX=10090	1:Experimental evidence at protein level	H-2 class I histocompatibility antigen, K-B alpha chain	1	0.999	25	151	120	151	51	34	38	28	43	26	28	23	51	34	38	28	7509329400	8084265000	7544309200	6322605600	7042654200	8553070100	6970760700	6661959200	7509329400	8084265000	7544309200	6322605600	6738907100	5181579300	5287387100	4108478720	7124412900	4999581200	5447588400	3909190140	6738907100	5181579300	5287387100
sp|P26231|CTNA1_MOUSE	P26231	CTNA1_MOUSE	Ctnna1	906	83.9	Mus musculus OX=10090	1:Experimental evidence at protein level	Catenin alpha-1	1	0.999	82	664	588	664	158	165	208	133	132	148	194	114	158	165	208	133	6280008700	9579792400	5965202400	7622285300	6280008700	9579792400	5965202400	7622285300	6280008700	9579792400	5965202400	7622285300	2648426240	3376810240	2531479810	2967920380	2691493890	3293253890	2610707200	2903651580	2648426240	3376810240	2531479810
tr|A0A0A6YXW6|A0A0A6YXW6_MOUSE	A0A0A6YXW6	A0A0A6YXW6_MOUSE	Igha	389	80.7	Mus musculus OX=10090	1:Experimental evidence at protein level	Immunoglobulin heavy constant alpha (Fragment)	1	0.999	20	219	114	219	70	37	73	39	36	16	48	14	70	37	73	39	7003078700	6742285300	8223023600	6250235400	7003078700	6742285300	8223023600	6250235400	7003078700	6742285300	8223023600	6250235400	3860320770	3771491070	3393849340	3569623040	3676277500	3178223360	4081211390	3268547580	3860320770	3771491070	3393849340
sp|Q5JCS9|B3GN3_MOUSE	Q5JCS9	B3GN3_MOUSE	B3gnt3	372	46.2	Mus musculus OX=10090	2:Experimental evidence at transcript level	N-acetyllactosaminide beta-1,3-N-acetylglucosaminyltransferase 3	1	0.999	19	150	150	150	25	14	71	40	25	14	71	40	25	14	71	40	934127170	4912363000	6089990700	16133487600	934127170	4912363000	6089990700	16133487600	934127170	4912363000	6089990700	16133487600	1429526910	1789268350	4472582100	5644431900	1429526910	1789268350	4472582100	5644431900	1429526910	1789268350	4472582100
sp|Q02248|CTNB1_MOUSE	Q02248	CTNB1_MOUSE	Ctnnb1	781	59.9	Mus musculus OX=10090	1:Experimental evidence at protein level	Catenin beta-1	1	0.999	39	425	417	425	87	120	105	113	83	120	101	113	87	120	105	113	4435940400	9925793800	4890159100	7833490400	4435940400	9925793800	4890159100	7833490400	4435940400	9925793800	4890159100	7833490400	2593114620	4072398590	2628310530	3095636480	2589874690	4072398590	2631598590	3095636480	2593114620	4072398590	2628310530
sp|O70570|PIGR_MOUSE	O70570	PIGR_MOUSE	Pigr	771	62.1	Mus musculus OX=10090	1:Experimental evidence at protein level	Polymeric immunoglobulin receptor	1	0.999	49	351	351	351	92	68	120	71	92	68	120	71	92	68	120	71	4706877400	8886749200	4960520700	6570025000	4706877400	8886749200	4960520700	6570025000	4706877400	8886749200	4960520700	6570025000	2570121980	3428165890	2479598080	2813680130	2570121980	3428165890	2479598080	2813680130	2570121980	3428165890	2479598080
sp|P20029|BIP_MOUSE	P20029	BIP_MOUSE	Hspa5	655	73.9	Mus musculus OX=10090	1:Experimental evidence at protein level	Endoplasmic reticulum chaperone BiP	1	0.999	60	491	475	491	132	99	166	94	131	94	161	89	132	99	166	94	8231242800	5556814300	7258548200	3597982210	8231242800	5556814300	7258548200	3597982210	8231242800	5556814300	7258548200	3597982210	3272283140	2632069120	2811566590	2065410690	3268693500	2645729540	2785555970	2076210560	3272283140	2632069120	2811566590
sp|Q9D8T0|FAM3A_MOUSE	Q9D8T0	FAM3A_MOUSE	Fam3a	230	71.3	Mus musculus OX=10090	2:Experimental evidence at transcript level	Protein FAM3A	1	0.999	15	46	46	61	9	8	18	11	9	8	18	11	11	11	25	14	668972220	1944631810	1328081020	2526449660	668972220	1944631810	1328081020	2526449660	3100896510	3074505980	9542441000	7758192100	579387650	916200900	1351834750	1139382020	579387650	916200900	1351834750	1139382020	2404642300	2688695810	5885828600
sp|Q9Z2K1|K1C16_MOUSE	Q9Z2K1	K1C16_MOUSE	Krt16	469	23.7	Mus musculus OX=10090	1:Experimental evidence at protein level	Keratin, type I cytoskeletal 16	1	0.999	11	8	8	38	0	0	5	3	0	0	5	3	12	4	14	8	0	0	260186048	189407984	0	0	260186048	189407984	8617790500	3055468540	6950215700	4431939100	0	0	126910128	215481264	0	0	126910128	215481264	6223609900	2361576700	4396973100
sp|Q02819|NUCB1_MOUSE	Q02819	NUCB1_MOUSE	Nucb1	459	90.4	Mus musculus OX=10090	1:Experimental evidence at protein level	Nucleobindin-1	1	0.999	56	407	407	407	101	69	167	70	101	69	167	70	101	69	167	70	5043277300	6332804600	5990345200	5390142500	5043277300	6332804600	5990345200	5390142500	5043277300	6332804600	5990345200	5390142500	2625745410	2678492670	2911600640	2291889920	2625745410	2678492670	2911600640	2291889920	2625745410	2678492670	2911600640
sp|P10126|EF1A1_MOUSE	P10126	EF1A1_MOUSE	Eef1a1	462	75.5	Mus musculus OX=10090	1:Experimental evidence at protein level	Elongation factor 1-alpha 1	1	0.999	31	202	151	202	59	36	80	27	41	27	66	17	59	36	80	27	10821210100	1576118020	9346127900	897953470	8861610000	1522237060	8096203300	577492030	10821210100	1576118020	9346127900	897953470	3909565950	1518393860	2505170430	1214507650	2999374340	1468505600	1710081920	1078674940	3909565950	1518393860	2505170430
sp|P56480|ATPB_MOUSE	P56480	ATPB_MOUSE	Atp5f1b	529	81.5	Mus musculus OX=10090	1:Experimental evidence at protein level	ATP synthase subunit beta, mitochondrial	1	0.999	37	341	341	341	161	36	111	33	161	36	111	33	161	36	111	33	11134050300	2513683970	7141460000	1612582780	11134050300	2513683970	7141460000	1612582780	11134050300	2513683970	7141460000	1612582780	5027154400	1251229060	2757358590	761927680	5027154400	1251229060	2757358590	761927680	5027154400	1251229060	2757358590
sp|P04104|K2C1_MOUSE	P04104	K2C1_MOUSE	Krt1	637	7.2	Mus musculus OX=10090	1:Experimental evidence at protein level	Keratin, type II cytoskeletal 1	1	0.999	8	22	22	65	13	0	9	0	13	0	9	0	21	5	23	16	1098153980	0	264946176	0	1098153980	0	264946176	0	7860592100	2224700930	4736107000	7524720600	1305717630	0	112003296	0	1305717630	0	112003296	0	2314459900	2275653380	2314226180
sp|P63017|HSP7C_MOUSE	P63017	HSP7C_MOUSE	Hspa8	646	76	Mus musculus OX=10090	1:Experimental evidence at protein level	Heat shock cognate 71 kDa protein	1	0.999	50	386	314	402	109	81	126	70	86	68	98	62	110	86	131	75	8626063400	2947197950	8401665500	2134883580	4735276000	1250634240	4730982900	1079250690	8626063400	2947197950	8401665500	2134883580	3673629700	1363308290	3491463940	1107735940	1814274430	689492860	1692369790	565349120	3652193020	1396446210	3374913280
sp|Q9Z0G9|CLD3_MOUSE	Q9Z0G9	CLD3_MOUSE	Cldn3	219	11.4	Mus musculus OX=10090	1:Experimental evidence at protein level	Claudin-3	1	0.999	4	32	32	32	8	8	8	8	8	8	8	8	8	8	8	8	2750740990	9166361600	2935261180	7159653400	2750740990	9166361600	2935261180	7159653400	2750740990	9166361600	2935261180	7159653400	3078388220	3918320380	3421042940	4393874400	3078388220	3918320380	3421042940	4393874400	3078388220	3918320380	3421042940
sp|Q9D1D4|TMEDA_MOUSE	Q9D1D4	TMEDA_MOUSE	Tmed10	219	50.2	Mus musculus OX=10090	1:Experimental evidence at protein level	Transmembrane emp24 domain-containing protein 10	1	0.999	15	173	173	173	28	42	66	37	28	42	66	37	28	42	66	37	5337894900	5998773200	5874304500	4694584300	5337894900	5998773200	5874304500	4694584300	5337894900	5998773200	5874304500	4694584300	2656001280	3221578750	2653423870	2637752320	2656001280	3221578750	2653423870	2637752320	2656001280	3221578750	2653423870
sp|P50446|K2C6A_MOUSE	P50446	K2C6A_MOUSE	Krt6a	553	18.4	Mus musculus OX=10090	1:Experimental evidence at protein level	Keratin, type II cytoskeletal 6A	1	0.999	11	4	1	52	0	1	2	1	0	0	1	0	12	6	23	11	0	103670168	0	206697424	0	0	61979992	0	10124990500	1243227900	8543564800	1957856900	0	0	0	0	0	0	0	0	4179938560	1018164480	3968067070
sp|P05213|TBA1B_MOUSE	P05213	TBA1B_MOUSE	Tuba1b	451	66.7	Mus musculus OX=10090	1:Experimental evidence at protein level	Tubulin alpha-1B chain	0.1155	0.999	29	99	0	170	36	8	48	7	0	0	0	0	63	16	77	14	5720392200	1101177470	6254555100	614942210	0	0	0	0	8055586300	1582693630	10692436000	935474370	2411241220	466901024	2551175680	374770976	0	0	0	0	3376175620	742458500	3722958080
sp|P68373|TBA1C_MOUSE	P68373	TBA1C_MOUSE	Tuba1c	449	67	Mus musculus OX=10090	1:Experimental evidence at protein level	Tubulin alpha-1C chain	1	0.999	28	64	3	163	24	7	26	7	2	0	1	0	60	15	74	14	5145970200	1291939840	8160774700	682532800	120783208	0	90006920	0	8055586300	1582693630	10692436000	935474370	2867835140	893890240	3780631550	469053760	0	0	0	0	3170792450	767158080	3702769920
sp|Q9DCV7|K2C7_MOUSE	Q9DCV7	K2C7_MOUSE	Krt7	457	81.6	Mus musculus OX=10090	1:Experimental evidence at protein level	Keratin, type II cytoskeletal 7	1	0.999	36	96	89	130	45	7	36	8	43	6	33	7	55	10	51	14	1786732540	528777600	1610305920	523069440	1706580100	438749600	1542330880	427654272	11745612800	660240450	7253866500	1352330750	757003200	209372864	589164800	230055504	729765820	200707264	571045380	218959824	3850965500	1040458620	2990125060
sp|P17742|PPIA_MOUSE	P17742	PPIA_MOUSE	Ppia	164	89.6	Mus musculus OX=10090	1:Experimental evidence at protein level	Peptidyl-prolyl cis-trans isomerase A	1	0.999	16	198	57	198	45	40	84	29	14	8	29	6	45	40	84	29	8334307300	2709972480	8496407000	1343891200	3567927810	1328691070	4930222600	678850370	8334307300	2709972480	8496407000	1343891200	3197381630	1335279740	3350876670	634060420	2176550140	1062633410	3520793340	352854944	3197381630	1335279740	3350876670
sp|Q60605|MYL6_MOUSE	Q60605	MYL6_MOUSE	Myl6	151	67.5	Mus musculus OX=10090	1:Experimental evidence at protein level	Myosin light polypeptide 6	1	0.999	15	126	114	126	35	23	46	22	31	21	43	19	35	23	46	22	8425101300	4340074000	4866510300	3150402050	6743474200	1309548290	2991319300	1135749890	8425101300	4340074000	4866510300	3150402050	3661410560	3091802620	3659166720	2302402560	2026818300	1403949700	1802815100	1003425020	3661410560	3091802620	3659166720
sp|P16858|G3P_MOUSE	P16858	G3P_MOUSE	Gapdh	333	79.6	Mus musculus OX=10090	1:Experimental evidence at protein level	Glyceraldehyde-3-phosphate dehydrogenase	1	0.999	26	182	2	182	78	10	81	13	1	0	1	0	78	10	81	13	9695436800	894550980	9456107500	686603780	176501296	0	95292488	0	9695436800	894550980	9456107500	686603780	4638970900	639543490	3752009730	534574976	0	0	0	0	4638970900	639543490	3752009730
sp|Q8CGP1|H2B1K_MOUSE	Q8CGP1	H2B1K_MOUSE	H2bc12	126	78.6	Mus musculus OX=10090	1:Experimental evidence at protein level	Histone H2B type 1-K	1	0.999	13	59	0	59	47	2	7	3	0	0	0	0	47	2	7	3	17755072500	230698528	1143332480	255602896	0	0	0	0	17755072500	230698528	1143332480	255602896	12241762300	0	883194110	366422688	0	0	0	0	12241762300	0	883194110
sp|Q64475|H2B1B_MOUSE	Q64475	H2B1B_MOUSE	H2bc3	126	78.6	Mus musculus OX=10090	1:Experimental evidence at protein level	Histone H2B type 1-B	1	0.999	13	1	1	58	1	0	0	0	1	0	0	0	46	2	7	3	11017269	0	0	0	11017269	0	0	0	17755072500	230698528	1143332480	255602896	0	0	0	0	0	0	0	0	11077182500	0	976047170
sp|P10854|H2B1M_MOUSE	P10854	H2B1M_MOUSE	H2bc14	126	78.6	Mus musculus OX=10090	1:Experimental evidence at protein level	Histone H2B type 1-M	1	0.999	14	4	1	59	3	0	1	0	1	0	0	0	47	2	7	3	65457060	0	2.25694e+06	0	6.22342e+06	0	0	0	17755072500	230698528	1143332480	255602896	0	0	0	0	0	0	0	0	11077182500	0	976047170
sp|P68372|TBB4B_MOUSE	P68372	TBB4B_MOUSE	Tubb4b	445	84.7	Mus musculus OX=10090	1:Experimental evidence at protein level	Tubulin beta-4B chain	1	0.999	38	374	17	374	108	21	227	18	4	2	10	1	108	21	227	18	7856774700	585679040	10460066800	380167712	2073828100	678546560	3259853820	18894858	7856774700	585679040	10460066800	380167712	2163922180	919931710	2544565760	515231584	1024418690	374727680	1784721540	0	2163922180	919931710	2544565760
sp|Q9JMG2|C1GLC_MOUSE	Q9JMG2	C1GLC_MOUSE	C1galt1c1	316	53.8	Mus musculus OX=10090	2:Experimental evidence at transcript level	C1GALT1-specific chaperone 1	1	0.999	13	123	123	123	30	17	48	28	30	17	48	28	30	17	48	28	3236082940	3774458110	3971096060	8173518800	3236082940	3774458110	3971096060	8173518800	3236082940	3774458110	3971096060	8173518800	1916375810	2042435330	2326752260	3721752830	1916375810	2042435330	2326752260	3721752830	1916375810	2042435330	2326752260
sp|P62880|GBB2_MOUSE	P62880	GBB2_MOUSE	Gnb2	340	92.1	Mus musculus OX=10090	1:Experimental evidence at protein level	Guanine nucleotide-binding protein G(I)/G(S)/G(T) subunit beta-2	1	0.999	25	90	53	123	24	24	23	19	17	14	11	11	39	29	32	23	4651305000	5159275500	5362090000	3739802880	2062498300	2449379840	2377840130	1996020220	4651305000	5159275500	5362090000	3739802880	2335907330	2845932030	2747377410	2206460160	1271490300	1461242880	1385999870	1157301760	2486736130	2745911810	2631856130
sp|Q9JKA5|GPA33_MOUSE	Q9JKA5	GPA33_MOUSE	Gpa33	319	45.8	Mus musculus OX=10090	2:Experimental evidence at transcript level	Cell surface A33 antigen	1	0.999	14	136	136	136	42	23	46	25	42	23	46	25	42	23	46	25	6524760600	4758979600	3824055550	3126553860	6524760600	4758979600	3824055550	3126553860	6524760600	4758979600	3824055550	3126553860	2233294340	2329142530	2276288000	2107590780	2233294340	2329142530	2276288000	2107590780	2233294340	2329142530	2276288000
sp|Q6IME9|K2C72_MOUSE	Q6IME9	K2C72_MOUSE	Krt72	520	4	Mus musculus OX=10090	3:Protein inferred from homology	Keratin, type II cytoskeletal 72	0.999	0.999	3	1	1	19	0	0	0	1	0	0	0	1	5	2	7	5	0	0	0	36385924	0	0	0	36385924	10427146200	660240450	5963647000	1025795070	0	0	0	0	0	0	0	0	6840382500	0	3936783620
sp|Q80Z19|MUC2_MOUSE	Q80Z19	MUC2_MOUSE	Muc2	2680	37.2	Mus musculus OX=10090	1:Experimental evidence at protein level	Mucin-2	1	0.999	91	430	430	430	211	91	86	42	211	91	86	42	211	91	86	42	5871666200	6920914400	2484905220	2605304320	5871666200	6920914400	2484905220	2605304320	5871666200	6920914400	2484905220	2605304320	3765380100	2207212800	1195035900	1218093310	3765380100	2207212800	1195035900	1218093310	3765380100	2207212800	1195035900
sp|Q61543|GSLG1_MOUSE	Q61543	GSLG1_MOUSE	Glg1	1175	65.4	Mus musculus OX=10090	1:Experimental evidence at protein level	Golgi apparatus protein 1	1	0.999	103	655	655	655	133	108	268	146	133	108	268	146	133	108	268	146	2450886140	5113673700	3886980350	6353620000	2450886140	5113673700	3886980350	6353620000	2450886140	5113673700	3886980350	6353620000	1449288830	1606525180	2020006020	2118951040	1449288830	1606525180	2020006020	2118951040	1449288830	1606525180	2020006020
sp|Q9ET30|TM9S3_MOUSE	Q9ET30	TM9S3_MOUSE	Tm9sf3	587	25.2	Mus musculus OX=10090	1:Experimental evidence at protein level	Transmembrane 9 superfamily member 3	1	0.999	17	99	99	99	33	19	25	22	33	19	25	22	33	19	25	22	4345923600	3701665280	5160058900	4394599400	4345923600	3701665280	5160058900	4394599400	4345923600	3701665280	5160058900	4394599400	1608011780	1561497730	2029302910	1654448260	1608011780	1561497730	2029302910	1654448260	1608011780	1561497730	2029302910
sp|P62821|RAB1A_MOUSE	P62821	RAB1A_MOUSE	Rab1A	205	92.2	Mus musculus OX=10090	1:Experimental evidence at protein level	Ras-related protein Rab-1A	1	0.999	23	237	200	237	47	43	103	44	35	36	93	36	47	43	103	44	5608664100	2647499780	5286950900	2392831740	4244972030	907606140	3164920060	750083580	5608664100	2647499780	5286950900	2392831740	2302954240	1937536380	2260605180	1878409090	1496653820	1301248510	1435807100	1315975300	2302954240	1937536380	2260605180
sp|Q8VDD5|MYH9_MOUSE	Q8VDD5	MYH9_MOUSE	Myh9	1960	73.3	Mus musculus OX=10090	1:Experimental evidence at protein level	Myosin-9	1	0.999	183	1002	885	1002	298	205	319	180	263	178	285	159	298	205	319	180	3613098750	5086608400	3167461890	3975413760	3278438910	5034082300	2862721020	3642737660	3613098750	5086608400	3167461890	3975413760	2363267330	2075838210	1771864320	1791061760	2361674240	2105373180	1756556800	1782526980	2363267330	2075838210	1771864320
sp|P08752|GNAI2_MOUSE	P08752	GNAI2_MOUSE	Gnai2	355	66.5	Mus musculus OX=10090	1:Experimental evidence at protein level	Guanine nucleotide-binding protein G(i) subunit alpha-2	1	0.999	21	99	71	99	26	28	26	19	20	18	22	11	26	28	26	19	3417769470	4349140000	3835285760	3921525250	1414038780	2193204220	1658316540	2253809920	3417769470	4349140000	3835285760	3921525250	2117928960	2575625980	2066315520	2250073860	1360400640	1301387140	1002976700	1112564480	2117928960	2575625980	2066315520
sp|P18572|BASI_MOUSE	P18572	BASI_MOUSE	Bsg	389	28.5	Mus musculus OX=10090	1:Experimental evidence at protein level	Basigin	1	0.999	17	79	79	79	18	28	15	18	18	28	15	18	18	28	15	18	2976528900	6029828100	2270936060	4135939580	2976528900	6029828100	2270936060	4135939580	2976528900	6029828100	2270936060	4135939580	1685283970	3263791870	1441463810	2770402560	1685283970	3263791870	1441463810	2770402560	1685283970	3263791870	1441463810
sp|Q9R0M8|S35A2_MOUSE	Q9R0M8	S35A2_MOUSE	Slc35a2	390	18.5	Mus musculus OX=10090	1:Experimental evidence at protein level	UDP-galactose translocator	1	0.999	5	53	53	53	9	14	13	17	9	14	13	17	9	14	13	17	2339874560	3106900220	4569985000	5206459400	2339874560	3106900220	4569985000	5206459400	2339874560	3106900220	4569985000	5206459400	1353790460	1834127740	2356685310	3018477820	1353790460	1834127740	2356685310	3018477820	1353790460	1834127740	2356685310
sp|Q03265|ATPA_MOUSE	Q03265	ATPA_MOUSE	Atp5f1a	553	67.6	Mus musculus OX=10090	1:Experimental evidence at protein level	ATP synthase subunit alpha, mitochondrial	1	0.999	46	180	180	180	98	16	50	16	98	16	50	16	98	16	50	16	7714274300	1673454590	4311887900	1382214020	7714274300	1673454590	4311887900	1382214020	7714274300	1673454590	4311887900	1382214020	2807799550	749068030	1393924740	605796350	2807799550	749068030	1393924740	605796350	2807799550	749068030	1393924740
sp|P30999|CTND1_MOUSE	P30999	CTND1_MOUSE	Ctnnd1	938	85.5	Mus musculus OX=10090	1:Experimental evidence at protein level	Catenin delta-1	1	0.999	89	558	558	558	132	145	154	127	132	145	154	127	132	145	154	127	2728186370	5426602000	2786423810	4056686590	2728186370	5426602000	2786423810	4056686590	2728186370	5426602000	2786423810	4056686590	1549714820	2036723200	1460399870	1713592060	1549714820	2036723200	1460399870	1713592060	1549714820	2036723200	1460399870
sp|Q9JJ06|C1GLT_MOUSE	Q9JJ06	C1GLT_MOUSE	C1galt1	363	62.3	Mus musculus OX=10090	1:Experimental evidence at protein level	Glycoprotein-N-acetylgalactosamine 3-beta-galactosyltransferase 1	1	0.999	25	197	197	197	42	28	58	69	42	28	58	69	42	28	58	69	2780322820	2156330500	3765761790	6158003200	2780322820	2156330500	3765761790	6158003200	2780322820	2156330500	3765761790	6158003200	1515226110	1028718780	2094098690	2075176190	1515226110	1028718780	2094098690	2075176190	1515226110	1028718780	2094098690
sp|Q9D1G1|RAB1B_MOUSE	Q9D1G1	RAB1B_MOUSE	Rab1b	201	78.6	Mus musculus OX=10090	1:Experimental evidence at protein level	Ras-related protein Rab-1B	1	0.999	18	124	124	161	26	18	65	15	26	18	65	15	38	25	75	23	2077723390	611654850	2122707970	356594304	2077723390	611654850	2122707970	356594304	4880155100	2591260160	4775632900	2315000830	767523070	298104704	738265660	322789696	767523070	298104704	738265660	322789696	2891285760	1517125120	2888864260
sp|P09803|CADH1_MOUSE	P09803	CADH1_MOUSE	Cdh1	884	43	Mus musculus OX=10090	1:Experimental evidence at protein level	Cadherin-1	1	0.999	30	249	234	249	57	71	62	59	55	66	60	53	57	71	62	59	2541763070	5660570600	3302137340	2960816130	2541763070	5660570600	3302137340	2960816130	2541763070	5660570600	3302137340	2960816130	1276918140	2233225220	1393853440	1383594620	1343892220	2202447870	1391763200	1335014780	1276918140	2233225220	1393853440
sp|P99024|TBB5_MOUSE	P99024	TBB5_MOUSE	Tubb5	444	76.6	Mus musculus OX=10090	1:Experimental evidence at protein level	Tubulin beta-5 chain	1	0.999	34	48	39	283	15	9	18	6	13	7	14	5	90	17	165	11	2765448450	763605380	4378657800	298400064	2446872580	297829408	2168120830	178027136	6393600500	237796176	7644722200	0	1316687360	399027968	1794324860	246420480	811570180	238580160	1119408380	126500680	1849297410	539644220	1955799680
sp|O08832|GALT4_MOUSE	O08832	GALT4_MOUSE	Galnt4	578	63	Mus musculus OX=10090	1:Experimental evidence at protein level	Polypeptide N-acetylgalactosaminyltransferase 4	1	0.999	32	199	195	199	55	32	75	37	54	31	74	36	55	32	75	37	2013012480	4536278500	3248632320	4393748500	2013012480	4536278500	3248632320	4393748500	2013012480	4536278500	3248632320	4393748500	1257208830	1601969280	1378624000	1648870530	1253654270	1601969280	1382532860	1648870530	1257208830	1601969280	1378624000
sp|Q9ERG0|LIMA1_MOUSE	Q9ERG0	LIMA1_MOUSE	Lima1	753	80.5	Mus musculus OX=10090	1:Experimental evidence at protein level	LIM domain and actin-binding protein 1	1	0.999	56	274	266	274	87	57	82	48	83	57	79	47	87	57	82	48	2802353920	4381930500	3107745790	3876539390	2802353920	4381930500	3107745790	3876539390	2802353920	4381930500	3107745790	3876539390	1468294660	1769050370	1528190720	1612194940	1451323650	1769050370	1519091460	1640817150	1468294660	1769050370	1528190720
sp|Q8K0C5|ZG16_MOUSE	Q8K0C5	ZG16_MOUSE	Zg16	167	73.7	Mus musculus OX=10090	1:Experimental evidence at protein level	Zymogen granule membrane protein 16	1	0.999	10	58	58	58	24	9	12	13	24	9	12	13	24	9	12	13	6492269600	2315087870	1347153280	3923815420	6492269600	2315087870	1347153280	3923815420	6492269600	2315087870	1347153280	3923815420	4036452350	1538305540	968635200	2768036100	4036452350	1538305540	968635200	2768036100	4036452350	1538305540	968635200
sp|P09055|ITB1_MOUSE	P09055	ITB1_MOUSE	Itgb1	798	49.2	Mus musculus OX=10090	1:Experimental evidence at protein level	Integrin beta-1	1	0.999	36	162	162	162	57	38	32	35	57	38	32	35	57	38	32	35	3973615620	4389736400	2658398460	2842218500	3973615620	4389736400	2658398460	2842218500	3973615620	4389736400	2658398460	2842218500	1944275970	2111164800	1326733700	1951249660	1944275970	2111164800	1326733700	1951249660	1944275970	2111164800	1326733700
sp|P68368|TBA4A_MOUSE	P68368	TBA4A_MOUSE	Tuba4a	448	58.5	Mus musculus OX=10090	1:Experimental evidence at protein level	Tubulin alpha-4A chain	1	0.999	24	27	16	126	11	2	12	2	6	1	8	1	47	10	60	9	1072935360	90218896	849726530	42608284	304039744	14322095	385455872	0	5720392200	1101177470	6254555100	614942210	491573216	59588144	487454752	0	157528128	0	181589456	0	2574473980	472696896	2610661120
sp|Q02257|PLAK_MOUSE	Q02257	PLAK_MOUSE	Jup	745	75.6	Mus musculus OX=10090	1:Experimental evidence at protein level	Junction plakoglobin	1	0.999	46	259	259	267	73	67	56	63	73	67	56	63	77	67	60	63	2557984260	5392796700	2217850620	3430947840	2557984260	5392796700	2217850620	3430947840	2557984260	5392796700	2217850620	3430947840	1322488580	1906855940	1112191100	1514991620	1322488580	1906855940	1112191100	1514991620	1323453440	1906855940	1111380350
sp|P19467|MUC13_MOUSE	P19467	MUC13_MOUSE	Muc13	573	25.8	Mus musculus OX=10090	2:Experimental evidence at transcript level	Mucin-13	1	0.999	16	96	96	96	22	23	28	23	22	23	28	23	22	23	28	23	3036086270	3996111870	3200394240	3146432000	3036086270	3996111870	3200394240	3146432000	3036086270	3996111870	3200394240	3146432000	1610403840	1816155010	1553366400	1495578880	1610403840	1816155010	1553366400	1495578880	1610403840	1816155010	1553366400
sp|Q60997|DMBT1_MOUSE	Q60997	DMBT1_MOUSE	Dmbt1	2085	28.2	Mus musculus OX=10090	1:Experimental evidence at protein level	Deleted in malignant brain tumors 1 protein	1	0.999	26	161	161	161	38	42	38	43	38	42	38	43	38	42	38	43	2789207040	5414899700	777676670	4396262400	2789207040	5414899700	777676670	4396262400	2789207040	5414899700	777676670	4396262400	1616742140	2068190210	911572220	1564445950	1616742140	2068190210	911572220	1564445950	1616742140	2068190210	911572220
sp|P09103|PDIA1_MOUSE	P09103	PDIA1_MOUSE	P4hb	509	88.8	Mus musculus OX=10090	1:Experimental evidence at protein level	Protein disulfide-isomerase	1	0.999	54	317	317	317	111	71	83	52	111	71	83	52	111	71	83	52	3381713660	4438963700	2691298560	2723670270	3381713660	4438963700	2691298560	2723670270	3381713660	4438963700	2691298560	2723670270	2104116740	1798780160	1543889150	1343879040	2104116740	1798780160	1543889150	1343879040	2104116740	1798780160	1543889150
sp|Q5SYD0|MYO1D_MOUSE	Q5SYD0	MYO1D_MOUSE	Myo1d	1006	61.7	Mus musculus OX=10090	1:Experimental evidence at protein level	Unconventional myosin-Id	1	0.999	61	262	252	262	84	49	76	53	82	47	72	51	84	49	76	53	1895931900	4501976600	2137015810	4151584770	1895931900	4501976600	2137015810	4151584770	1895931900	4501976600	2137015810	4151584770	1072309820	1526413060	1004364610	1419587710	1064491840	1539198980	994010940	1432905980	1072309820	1526413060	1004364610
sp|Q9D312|K1C20_MOUSE	Q9D312	K1C20_MOUSE	Krt20	431	93	Mus musculus OX=10090	1:Experimental evidence at protein level	Keratin, type I cytoskeletal 20	1	0.999	50	162	145	167	90	5	64	3	82	4	57	2	92	6	65	4	5599518200	0	4016075010	161306128	5599518200	0	4016075010	161306128	6536407000	693891840	4768159700	665491330	2265302270	289975392	1756032260	255851152	1967977860	189430704	1459773950	162084672	3153840640	500710048	2385151230
sp|Q91YQ5|RPN1_MOUSE	Q91YQ5	RPN1_MOUSE	Rpn1	608	66.3	Mus musculus OX=10090	1:Experimental evidence at protein level	Dolichyl-diphosphooligosaccharide--protein glycosyltransferase subunit 1	1	0.999	35	141	141	141	53	27	41	20	53	27	41	20	53	27	41	20	3081646850	3683046400	3006191100	2366902780	3081646850	3683046400	3006191100	2366902780	3081646850	3683046400	3006191100	2366902780	1339383940	1626549120	1285079680	1148914560	1339383940	1626549120	1285079680	1148914560	1339383940	1626549120	1285079680
sp|P68433|H31_MOUSE	P68433	H31_MOUSE	H3c11	136	63.2	Mus musculus OX=10090	1:Experimental evidence at protein level	Histone H3.1	1	0.999	11	29	8	29	27	0	2	0	8	0	0	0	27	0	2	0	11880075300	0	213898736	0	660283460	0	0	0	11880075300	0	213898736	0	0	0	0	0	0	0	0	0	0	0	0
sp|P84228|H32_MOUSE	P84228	H32_MOUSE	H3c15	136	63.2	Mus musculus OX=10090	1:Experimental evidence at protein level	Histone H3.2	1	0.999	12	7	7	28	7	0	0	0	7	0	0	0	26	0	2	0	1098121340	0	0	0	1098121340	0	0	0	11880075300	0	213898736	0	0	0	0	0	0	0	0	0	0	0	0
sp|P02301|H3C_MOUSE	P02301	H3C_MOUSE	H3-5	136	52.9	Mus musculus OX=10090	3:Protein inferred from homology	Histone H3.3C	1	0.999	8	4	0	22	4	0	0	0	0	0	0	0	20	0	2	0	603442820	0	0	0	0	0	0	0	11880075300	0	213898736	0	0	0	0	0	0	0	0	0	0	0	0
sp|P62631|EF1A2_MOUSE	P62631	EF1A2_MOUSE	Eef1a2	463	37.8	Mus musculus OX=10090	1:Experimental evidence at protein level	Elongation factor 1-alpha 2	1	0.9988	12	4	4	55	2	0	2	0	2	0	2	0	20	9	16	10	94954848	0	0	0	94954848	0	0	0	4424605200	2114370690	3682841340	1634012670	0	0	0	0	0	0	0	0	2811667460	946776510	1808142850
sp|Q9CWF2|TBB2B_MOUSE	Q9CWF2	TBB2B_MOUSE	Tubb2b	445	59.1	Mus musculus OX=10090	1:Experimental evidence at protein level	Tubulin beta-2B chain	1	0.999	28	1	1	205	0	0	1	0	0	0	1	0	65	6	130	4	0	0	87530360	0	0	0	87530360	0	5919035900	237796176	5684412400	0	0	0	0	0	0	0	0	0	1979950590	662552900	1426954620
sp|P70419|GALT3_MOUSE	P70419	GALT3_MOUSE	Galnt3	633	56.2	Mus musculus OX=10090	1:Experimental evidence at protein level	Polypeptide N-acetylgalactosaminyltransferase 3	1	0.999	30	162	142	162	40	25	60	37	35	21	57	29	40	25	60	37	2565873410	2415730940	3236802560	3449575170	2136013310	2487095810	2979352320	3343240190	2565873410	2415730940	3236802560	3449575170	1267654140	1213405570	1364950140	1526336900	1337390460	1223191300	1350584960	1450439040	1267654140	1213405570	1364950140
sp|Q8BGT9|GLT12_MOUSE	Q8BGT9	GLT12_MOUSE	Galnt12	576	66.1	Mus musculus OX=10090	2:Experimental evidence at transcript level	Polypeptide N-acetylgalactosaminyltransferase 12	1	0.999	37	126	126	130	45	24	32	25	45	24	32	25	46	25	33	26	2301324800	2701964800	3013154300	3463336450	2301324800	2701964800	3013154300	3463336450	2301324800	2701964800	3013154300	3463336450	1011905470	1208023810	1342957310	1508144380	1011905470	1208023810	1342957310	1508144380	1013777920	1208023810	1340476930
sp|Q9D309|FAM3B_MOUSE	Q9D309	FAM3B_MOUSE	Fam3b	235	81.7	Mus musculus OX=10090	1:Experimental evidence at protein level	Protein FAM3B	1	0.999	27	191	191	191	40	36	60	55	40	36	60	55	40	36	60	55	2305012480	2201422850	3572723460	3189669630	2305012480	2201422850	3572723460	3189669630	2305012480	2201422850	3572723460	3189669630	799067710	882677500	1276372610	1300597500	799067710	882677500	1276372610	1300597500	799067710	882677500	1276372610
sp|P27661|H2AX_MOUSE	P27661	H2AX_MOUSE	H2ax	143	43.4	Mus musculus OX=10090	1:Experimental evidence at protein level	Histone H2AX	1	0.999	8	7	5	20	7	0	0	0	5	0	0	0	14	1	3	2	726673860	0	0	0	604417600	0	0	0	10291465200	170466992	538476480	213091328	0	0	0	0	0	0	0	0	9455801300	0	471633984
sp|P0C0S6|H2AZ_MOUSE	P0C0S6	H2AZ_MOUSE	H2az1	128	53.9	Mus musculus OX=10090	1:Experimental evidence at protein level	Histone H2A.Z	1	0.999	5	4	0	13	4	0	0	0	0	0	0	0	8	1	2	2	413725888	0	0	0	0	0	0	0	10291465200	170466992	538476480	213091328	0	0	0	0	0	0	0	0	9455801300	0	471633984
sp|P13634|CAH1_MOUSE	P13634	CAH1_MOUSE	Ca1	261	95.8	Mus musculus OX=10090	1:Experimental evidence at protein level	Carbonic anhydrase 1	1	0.999	21	131	131	131	60	18	42	11	60	18	42	11	60	18	42	11	5515847200	941054140	4305374200	389676960	5515847200	941054140	4305374200	389676960	5515847200	941054140	4305374200	389676960	2051940610	629464260	1251506940	466195168	2051940610	629464260	1251506940	466195168	2051940610	629464260	1251506940
sp|P62874|GBB1_MOUSE	P62874	GBB1_MOUSE	Gnb1	340	76.8	Mus musculus OX=10090	1:Experimental evidence at protein level	Guanine nucleotide-binding protein G(I)/G(S)/G(T) subunit beta-1	1	0.999	21	130	95	130	38	19	55	18	21	14	46	14	38	19	55	18	1857450750	3840407550	2370769660	2994915840	1857450750	3840407550	2370769660	2994915840	1857450750	3840407550	2370769660	2994915840	1366374270	1746366340	1462811780	1510205570	1252589310	1849611390	1547308670	1470494340	1366374270	1746366340	1462811780
sp|Q6R0H7|GNAS1_MOUSE	Q6R0H7	GNAS1_MOUSE	Gnas	1133	17.1	Mus musculus OX=10090	1:Experimental evidence at protein level	Guanine nucleotide-binding protein G(s) subunit alpha isoforms XLas	1	0.999	20	49	42	59	13	14	10	12	10	13	8	11	14	17	12	16	215696352	893885440	236453696	983375680	130566312	1057046340	218441920	920630140	2134297220	3630935300	2303688700	2892549120	307361952	381381856	273721120	347414944	322535008	381381856	271257120	334078816	2088041220	2672619260	1931251330
sp|Q8K419|LEG4_MOUSE	Q8K419	LEG4_MOUSE	Lgals4	326	68.1	Mus musculus OX=10090	1:Experimental evidence at protein level	Galectin-4	1	0.999	23	179	145	179	82	12	74	11	61	9	68	7	82	12	74	11	5701462500	430526944	4529431000	277368096	5701462500	430526944	4529431000	277368096	5701462500	430526944	4529431000	277368096	2144988800	680517700	1623306370	618692990	2945437440	467591104	1531869310	694868100	2144988800	680517700	1623306370
sp|Q9DC51|GNAI3_MOUSE	Q9DC51	GNAI3_MOUSE	Gnai3	354	54.8	Mus musculus OX=10090	1:Experimental evidence at protein level	Guanine nucleotide-binding protein G(i) subunit alpha-3	1	0.999	17	42	42	60	16	7	14	5	16	7	14	5	20	14	17	9	296402272	962907010	250587872	817020860	296402272	962907010	250587872	817020860	2196008450	3431460860	2346761470	2687605760	232898976	332915904	184217184	364407424	232898976	332915904	184217184	364407424	2077286780	2678333180	1789632380
tr|D3Z2H9|D3Z2H9_MOUSE	D3Z2H9	D3Z2H9_MOUSE	Tpm3-rs7	248	67.7	Mus musculus OX=10090	3:Protein inferred from homology	Tropomyosin 3, related sequence 7	1	0.999	23	109	47	109	42	14	46	7	17	6	21	3	42	14	46	7	4052484610	1296185220	4592975900	714317310	2716050940	1226003840	3423540220	563724420	4052484610	1296185220	4592975900	714317310	1665001980	657332290	1918015870	424965408	1496769660	671110720	1941599740	425638560	1665001980	657332290	1918015870
sp|P61027|RAB10_MOUSE	P61027	RAB10_MOUSE	Rab10	200	54	Mus musculus OX=10090	1:Experimental evidence at protein level	Ras-related protein Rab-10	1	0.999	11	38	37	46	13	5	13	7	12	5	13	7	15	7	14	10	1442493570	435221568	177065792	392908864	1442493570	435221568	177065792	392908864	3986398460	2079449470	2603257600	1845049090	291019232	282726304	315877792	259120240	291019232	282726304	315877792	259120240	2257245700	1904580220	2508652540
sp|P08113|ENPL_MOUSE	P08113	ENPL_MOUSE	Hsp90b1	802	60	Mus musculus OX=10090	1:Experimental evidence at protein level	Endoplasmin	1	0.999	48	233	215	233	81	44	78	30	77	40	72	26	81	44	78	30	2830981630	3106099200	2298102780	2157329920	2384044290	3514532100	1731091200	2393345540	2830981630	3106099200	2298102780	2157329920	1266017540	1318726530	913007490	1095102210	1117658880	1305621500	815689470	1060837060	1266017540	1318726530	913007490
sp|P55258|RAB8A_MOUSE	P55258	RAB8A_MOUSE	Rab8a	207	45.4	Mus musculus OX=10090	1:Experimental evidence at protein level	Ras-related protein Rab-8A	1	0.999	10	30	27	38	9	8	6	7	8	8	5	6	11	10	7	10	822919170	240570288	760627330	478923616	563086850	318839776	451280544	203294704	3237101570	2019970940	3063067900	2066487040	326784288	371727744	262041344	270216224	232757024	258539152	176652976	189310784	2249303300	2283899650	1992616700
sp|Q8K0J2|B3GN7_MOUSE	Q8K0J2	B3GN7_MOUSE	B3gnt7	397	48.9	Mus musculus OX=10090	2:Experimental evidence at transcript level	UDP-GlcNAc:betaGal beta-1,3-N-acetylglucosaminyltransferase 7	1	0.999	16	141	141	141	29	29	38	45	29	29	38	45	29	29	38	45	3199872770	1546188030	3560244220	2056028670	3199872770	1546188030	3560244220	2056028670	3199872770	1546188030	3560244220	2056028670	1534875010	891227840	1567195520	1297577220	1534875010	891227840	1567195520	1297577220	1534875010	891227840	1567195520
sp|P63001|RAC1_MOUSE	P63001	RAC1_MOUSE	Rac1	192	44.3	Mus musculus OX=10090	1:Experimental evidence at protein level	Ras-related C3 botulinum toxin substrate 1	1	0.999	10	59	28	59	14	13	13	19	5	7	6	10	14	13	13	19	2405675780	2734754820	2199432960	2878040320	2171316740	1891394940	1927278340	1936498430	2405675780	2734754820	2199432960	2878040320	1076426620	1039269120	828777600	1057963390	1219152900	807308670	1077967100	821101570	1076426620	1039269120	828777600
sp|Q9DBU0|TM9S1_MOUSE	Q9DBU0	TM9S1_MOUSE	Tm9sf1	606	22.6	Mus musculus OX=10090	2:Experimental evidence at transcript level	Transmembrane 9 superfamily member 1	1	0.999	17	88	88	88	20	16	33	19	20	16	33	19	20	16	33	19	2115671300	2868062720	2458158590	2755440900	2115671300	2868062720	2458158590	2755440900	2115671300	2868062720	2458158590	2755440900	1579175680	1251090940	2134694910	1943301120	1579175680	1251090940	2134694910	1943301120	1579175680	1251090940	2134694910
sp|Q6URW6|MYH14_MOUSE	Q6URW6	MYH14_MOUSE	Myh14	2000	68	Mus musculus OX=10090	1:Experimental evidence at protein level	Myosin-14	1	0.999	151	517	512	562	187	79	168	83	184	79	166	83	199	91	180	92	1921580800	1463091970	1688998270	1357793150	1921580800	1463091970	1688998270	1357793150	3196666620	2393053440	2580376830	1999204860	889326080	688218940	793857660	666069500	888209730	688218940	794855360	666069500	1330776450	1040851710	1184480260
tr|E9PVZ8|E9PVZ8_MOUSE	E9PVZ8	E9PVZ8_MOUSE	Golgb1	3238	75.1	Mus musculus OX=10090	1:Experimental evidence at protein level	Golgi autoantigen, golgin subfamily b, macrogolgin 1	1	0.999	228	818	818	818	206	153	264	195	206	153	264	195	206	153	264	195	1227784450	3362323970	2025196540	3452956930	1227784450	3362323970	2025196540	3452956930	1227784450	3362323970	2025196540	3452956930	733864960	1319760900	1078804740	1467646340	733864960	1319760900	1078804740	1467646340	733864960	1319760900	1078804740
sp|P01887|B2MG_MOUSE	P01887	B2MG_MOUSE	B2m	119	78.2	Mus musculus OX=10090	1:Experimental evidence at protein level	Beta-2-microglobulin	1	0.999	8	71	71	71	33	7	22	9	33	7	22	9	33	7	22	9	3252481790	2611573500	2268432640	1928234500	3252481790	2611573500	2268432640	1928234500	3252481790	2611573500	2268432640	1928234500	2338938880	1889979010	2448517380	1555260290	2338938880	1889979010	2448517380	1555260290	2338938880	1889979010	2448517380
sp|B2RSH2|GNAI1_MOUSE	B2RSH2	GNAI1_MOUSE	Gnai1	354	24.6	Mus musculus OX=10090	1:Experimental evidence at protein level	Guanine nucleotide-binding protein G(i) subunit alpha-1	1	0.999	9	1	1	29	0	0	1	0	0	0	1	0	6	10	5	8	0	0	19558772	0	0	0	19558772	0	2003730940	3135975680	2176969220	2523539710	0	0	0	0	0	0	0	0	1758469250	2447713280	2417410050
sp|P07356|ANXA2_MOUSE	P07356	ANXA2_MOUSE	Anxa2	339	88.5	Mus musculus OX=10090	1:Experimental evidence at protein level	Annexin A2	1	0.999	40	184	184	184	65	41	54	24	65	41	54	24	65	41	54	24	3379025410	1739689470	3448847360	1242255620	3379025410	1739689470	3448847360	1242255620	3379025410	1739689470	3448847360	1242255620	1699070980	1262670850	1804805380	916675650	1699070980	1262670850	1804805380	916675650	1699070980	1262670850	1804805380
sp|Q9Z0S9|PRAF1_MOUSE	Q9Z0S9	PRAF1_MOUSE	Rabac1	185	31.9	Mus musculus OX=10090	1:Experimental evidence at protein level	Prenylated Rab acceptor protein 1	1	0.999	7	39	39	39	9	9	12	9	9	9	12	9	9	9	12	9	1746105600	2575633920	2230641410	3246349570	1746105600	2575633920	2230641410	3246349570	1746105600	2575633920	2230641410	3246349570	1188886140	1382439170	1438985470	1861942140	1188886140	1382439170	1438985470	1861942140	1188886140	1382439170	1438985470
sp|Q8VCF1|CANT1_MOUSE	Q8VCF1	CANT1_MOUSE	Cant1	403	64.3	Mus musculus OX=10090	2:Experimental evidence at transcript level	Soluble calcium-activated nucleotidase 1	1	0.999	22	93	93	93	28	19	24	22	28	19	24	22	28	19	24	22	1964790780	2693863420	2474152450	2625822720	1964790780	2693863420	2474152450	2625822720	1964790780	2693863420	2474152450	2625822720	914719620	926350660	922803070	1004314620	914719620	926350660	922803070	1004314620	914719620	926350660	922803070
sp|Q61696|HS71A_MOUSE	Q61696	HS71A_MOUSE	Hspa1a	641	39.9	Mus musculus OX=10090	1:Experimental evidence at protein level	Heat shock 70 kDa protein 1A	1	0.999	16	1	1	60	0	0	1	0	0	0	1	0	12	15	19	14	0	0	44239488	0	0	0	44239488	0	3478872830	1533562750	3473938940	1175933700	0	0	0	0	0	0	0	0	2253821180	1092059780	2444740610
sp|P17879|HS71B_MOUSE	P17879	HS71B_MOUSE	Hspa1b	642	42.1	Mus musculus OX=10090	1:Experimental evidence at protein level	Heat shock 70 kDa protein 1B	1	0.999	16	30	1	60	5	8	8	9	0	0	1	0	12	15	19	14	121530400	119367800	170096480	116859840	0	0	33135422	0	3478872830	1533562750	3473938940	1175933700	76394256	118773880	96282768	117444192	0	0	0	0	2253821180	1092059780	2444740610
sp|Q9DD03|RAB13_MOUSE	Q9DD03	RAB13_MOUSE	Rab13	202	20.8	Mus musculus OX=10090	1:Experimental evidence at protein level	Ras-related protein Rab-13	1	0.999	5	4	4	16	1	1	1	1	1	1	1	1	5	3	3	5	80627704	69271808	36363556	48689676	80627704	69271808	36363556	48689676	2979371260	1848672510	2864264190	1963604220	0	0	0	0	0	0	0	0	2485280770	1833242500	2393722370
sp|Q8BXA1|GOLI4_MOUSE	Q8BXA1	GOLI4_MOUSE	Golim4	655	41.1	Mus musculus OX=10090	1:Experimental evidence at protein level	Golgi integral membrane protein 4	1	0.999	28	137	137	137	35	29	39	34	35	29	39	34	35	29	39	34	1473649020	3121736700	1771533060	3233297150	1473649020	3121736700	1771533060	3233297150	1473649020	3121736700	1771533060	3233297150	683053180	1059567100	884731900	1186802820	683053180	1059567100	884731900	1186802820	683053180	1059567100	884731900
sp|P61028|RAB8B_MOUSE	P61028	RAB8B_MOUSE	Rab8b	207	15.9	Mus musculus OX=10090	1:Experimental evidence at protein level	Ras-related protein Rab-8B	0.9917	0.992	3	1	1	12	0	0	0	1	0	0	0	1	3	2	2	5	0	0	0	14017880	0	0	0	14017880	2979371260	1779400700	2864264190	1914914560	0	0	0	0	0	0	0	0	2364610050	0	2417262590
sp|Q9R1Q7|PLP2_MOUSE	Q9R1Q7	PLP2_MOUSE	Plp2	152	17.8	Mus musculus OX=10090	1:Experimental evidence at protein level	Proteolipid protein 2	1	0.999	2	14	14	14	4	2	4	4	4	2	4	4	4	2	4	4	2206005250	1899930750	3066482430	2233523200	2206005250	1899930750	3066482430	2233523200	2206005250	1899930750	3066482430	2233523200	2354194690	0	2719657730	0	2354194690	0	2719657730	0	2354194690	0	2719657730
sp|Q62351|TFR1_MOUSE	Q62351	TFR1_MOUSE	Tfrc	763	57	Mus musculus OX=10090	1:Experimental evidence at protein level	Transferrin receptor protein 1	1	0.999	44	160	160	160	58	32	47	23	58	32	47	23	58	32	47	23	3071801340	2515721980	2090168700	1544393470	3071801340	2515721980	2090168700	1544393470	3071801340	2515721980	2090168700	1544393470	1989274370	1281088510	1167374850	980951360	1989274370	1281088510	1167374850	980951360	1989274370	1281088510	1167374850
sp|P0DP26|CALM1_MOUSE	P0DP26	CALM1_MOUSE	Calm1	149	71.1	Mus musculus OX=10090	1:Experimental evidence at protein level	Calmodulin-1	1	0.999	11	89	0	89	29	14	23	23	0	0	0	0	29	14	23	23	5885191700	874312830	1287621120	1171749120	0	0	0	0	5885191700	874312830	1287621120	1171749120	1254261890	1283548930	642301570	1294527230	0	0	0	0	1254261890	1283548930	642301570
sp|Q91V41|RAB14_MOUSE	Q91V41	RAB14_MOUSE	Rab14	215	79.5	Mus musculus OX=10090	1:Experimental evidence at protein level	Ras-related protein Rab-14	1	0.999	16	76	76	76	25	15	20	16	25	15	20	16	25	15	20	16	2365527300	2321281020	2350577150	1948680580	2365527300	2321281020	2350577150	1948680580	2365527300	2321281020	2350577150	1948680580	1142699650	917833600	1003123140	759825020	1142699650	917833600	1003123140	759825020	1142699650	917833600	1003123140
tr|E9Q3M9|E9Q3M9_MOUSE	E9Q3M9	E9Q3M9_MOUSE	Cracdl	1175	18.4	Mus musculus OX=10090	1:Experimental evidence at protein level	Capping protein-inhibiting regulator of actin-like	1	0.999	7	13	13	19	3	4	4	2	3	4	4	2	4	6	6	3	67898168	170154784	90550416	158921392	67898168	170154784	90550416	158921392	3480291330	1256247040	3317942270	920273470	40823364	102005704	54116624	95369416	40823364	102005704	54116624	95369416	1104664320	2453954820	1464278780
sp|P35279|RAB6A_MOUSE	P35279	RAB6A_MOUSE	Rab6a	208	66.3	Mus musculus OX=10090	1:Experimental evidence at protein level	Ras-related protein Rab-6A	1	0.999	21	147	75	147	41	35	34	37	19	19	17	20	41	35	34	37	2918075650	2070652930	1817301630	2071156990	2218615300	2330739970	1165408640	2097120510	2918075650	2070652930	1817301630	2071156990	1552418560	969467900	847877630	953441980	1130655360	1158968190	739803970	1166209150	1552418560	969467900	847877630
sp|P35700|PRDX1_MOUSE	P35700	PRDX1_MOUSE	Prdx1	199	74.9	Mus musculus OX=10090	1:Experimental evidence at protein level	Peroxiredoxin-1	1	0.999	18	103	45	103	28	7	62	6	17	3	22	3	28	7	62	6	4155567100	461465344	4094376450	104453208	3713313020	154335552	4496043000	104453208	4155567100	461465344	4094376450	104453208	1721453700	304068928	1295240580	201607424	1369753340	258354960	1261052670	137819600	1721453700	304068928	1295240580
sp|P56528|CD38_MOUSE	P56528	CD38_MOUSE	Cd38	304	42.4	Mus musculus OX=10090	1:Experimental evidence at protein level	ADP-ribosyl cyclase/cyclic ADP-ribose hydrolase 1	1	0.999	11	70	70	70	20	13	18	19	20	13	18	19	20	13	18	19	1953120260	2198391300	2198011650	2440151550	1953120260	2198391300	2198011650	2440151550	1953120260	2198391300	2198011650	2440151550	887141630	824719100	991712900	949522820	887141630	824719100	991712900	949522820	887141630	824719100	991712900
sp|P18760|COF1_MOUSE	P18760	COF1_MOUSE	Cfl1	166	92.8	Mus musculus OX=10090	1:Experimental evidence at protein level	Cofilin-1	1	0.999	16	74	70	90	19	11	36	8	18	10	35	7	27	12	42	9	3241938430	1136409220	3621461500	774656770	2724503040	806815740	3018669570	519669088	3241938430	1136409220	3621461500	774656770	1301777790	529443904	1276713470	360513728	1080357630	592521980	1277450240	385330176	1068530500	593519740	1329244670
sp|Q9R0P5|DEST_MOUSE	Q9R0P5	DEST_MOUSE	Dstn	165	79.4	Mus musculus OX=10090	1:Experimental evidence at protein level	Destrin	1	0.999	18	94	78	94	39	6	44	5	31	5	38	4	39	6	44	5	2730229760	1411373060	3366137340	1126515070	2730229760	1411373060	3366137340	1126515070	2730229760	1411373060	3366137340	1126515070	1226259070	733658240	1568059780	505269472	1294164480	669625090	1583781250	519332320	1226259070	733658240	1568059780
sp|P46638|RB11B_MOUSE	P46638	RB11B_MOUSE	Rab11b	218	57.4	Mus musculus OX=10090	1:Experimental evidence at protein level	Ras-related protein Rab-11B	1	0.999	14	50	0	50	16	14	11	9	0	0	0	0	16	14	11	9	2567072770	2636010500	1299290110	2112820990	0	0	0	0	2567072770	2636010500	1299290110	2112820990	1011674500	923555330	924419780	939933820	0	0	0	0	1011674500	923555330	924419780
sp|Q9D306|MGT4C_MOUSE	Q9D306	MGT4C_MOUSE	Mgat4c	478	47.7	Mus musculus OX=10090	2:Experimental evidence at transcript level	Alpha-1,3-mannosyl-glycoprotein 4-beta-N-acetylglucosaminyltransferase C	1	0.999	24	125	125	125	40	21	45	19	40	21	45	19	40	21	45	19	1482180480	2869595140	1730061440	2498346750	1482180480	2869595140	1730061440	2498346750	1482180480	2869595140	1730061440	2498346750	1087019260	1805404540	1137800960	1637290880	1087019260	1805404540	1137800960	1637290880	1087019260	1805404540	1137800960
sp|O08638|MYH11_MOUSE	O08638	MYH11_MOUSE	Myh11	1972	10.9	Mus musculus OX=10090	1:Experimental evidence at protein level	Myosin-11	1	0.999	17	5	5	67	2	1	2	0	2	1	2	0	20	15	20	12	0	0	0	0	0	0	0	0	2797208580	2062361090	2067222530	1652540420	0	0	0	0	0	0	0	0	1269449220	1152895870	1235867520
sp|P01921|HB2D_MOUSE	P01921	HB2D_MOUSE	H2-Ab1	265	29.4	Mus musculus OX=10090	1:Experimental evidence at protein level	H-2 class II histocompatibility antigen, A-D beta chain	1	0.999	5	22	22	48	7	5	6	4	7	5	6	4	13	12	11	12	2196863490	2036983550	2044356220	1125856900	2196863490	2036983550	2044356220	1125856900	2439258620	2343487230	2268476930	1404771710	1619649540	1527340800	1476051580	1037411390	1619649540	1527340800	1476051580	1037411390	1512242940	1406362110	1349908480
sp|Q61739|ITA6_MOUSE	Q61739	ITA6_MOUSE	Itga6	1091	49.1	Mus musculus OX=10090	1:Experimental evidence at protein level	Integrin alpha-6	1	0.999	48	196	196	196	47	50	49	50	47	50	49	50	47	50	49	50	1606537470	2536613890	1943807230	2279130370	1606537470	2536613890	1943807230	2279130370	1606537470	2536613890	1943807230	2279130370	883720260	1333249790	899114240	1157253890	883720260	1333249790	899114240	1157253890	883720260	1333249790	899114240
sp|Q09200|B4GN1_MOUSE	Q09200	B4GN1_MOUSE	B4galnt1	533	56.3	Mus musculus OX=10090	1:Experimental evidence at protein level	Beta-1,4 N-acetylgalactosaminyltransferase 1	1	0.999	27	116	116	116	30	25	32	29	30	25	32	29	30	25	32	29	1126911100	2862812160	1353505020	3019948030	1126911100	2862812160	1353505020	3019948030	1126911100	2862812160	1353505020	3019948030	696922750	1432422530	896943680	1482963970	696922750	1432422530	896943680	1482963970	696922750	1432422530	896943680
sp|Q64518|AT2A3_MOUSE	Q64518	AT2A3_MOUSE	Atp2a3	999	44.9	Mus musculus OX=10090	1:Experimental evidence at protein level	Sarcoplasmic/endoplasmic reticulum calcium ATPase 3	1	0.999	44	255	196	255	58	61	89	47	47	44	74	31	58	61	89	47	2269627650	2182205700	2138214660	1705784580	1908850180	1286069120	1926519810	1677949700	2269627650	2182205700	2138214660	1705784580	897399300	908401090	851094910	760430400	770315200	766550660	812664830	621115710	897399300	908401090	851094910
sp|O88630|GOSR1_MOUSE	O88630	GOSR1_MOUSE	Gosr1	250	83.2	Mus musculus OX=10090	1:Experimental evidence at protein level	Golgi SNAP receptor complex member 1	1	0.999	22	81	81	81	27	9	33	12	27	9	33	12	27	9	33	12	1008001920	1226856190	4524970000	1471650050	1008001920	1226856190	4524970000	1471650050	1008001920	1226856190	4524970000	1471650050	871149440	700256260	1351694720	1101079550	871149440	700256260	1351694720	1101079550	871149440	700256260	1351694720
sp|P58771|TPM1_MOUSE	P58771	TPM1_MOUSE	Tpm1	284	30.3	Mus musculus OX=10090	1:Experimental evidence at protein level	Tropomyosin alpha-1 chain	1	0.999	11	11	11	48	5	0	6	0	5	0	6	0	21	6	19	2	592026750	0	588086720	0	592026750	0	588086720	0	3725016580	794024060	3423667200	288678784	319641696	0	314537888	0	319641696	0	314537888	0	1985146750	384964544	1609646080
sp|P21107|TPM3_MOUSE	P21107	TPM3_MOUSE	Tpm3	285	40	Mus musculus OX=10090	1:Experimental evidence at protein level	Tropomyosin alpha-3 chain	1	0.999	13	6	6	68	2	1	3	0	2	1	3	0	27	9	28	4	166792752	121935792	214867120	0	166792752	121935792	214867120	0	3725016580	794024060	3423667200	288678784	193572288	0	247520720	0	193572288	0	247520720	0	1584443650	434345184	1608156540
sp|O55111|DSG2_MOUSE	O55111	DSG2_MOUSE	Dsg2	1122	46.2	Mus musculus OX=10090	1:Experimental evidence at protein level	Desmoglein-2	1	0.999	44	225	225	225	48	68	56	53	48	68	56	53	48	68	56	53	1218751740	3333976830	1523323140	2024275070	1218751740	3333976830	1523323140	2024275070	1218751740	3333976830	1523323140	2024275070	512344672	1188459010	610211520	808977730	512344672	1188459010	610211520	808977730	512344672	1188459010	610211520
sp|P53994|RAB2A_MOUSE	P53994	RAB2A_MOUSE	Rab2a	212	83	Mus musculus OX=10090	1:Experimental evidence at protein level	Ras-related protein Rab-2A	1	0.999	19	122	94	122	33	20	53	16	23	16	44	11	33	20	53	16	2994872830	1359010820	2348189440	1370991620	2402696190	1108107780	1884700420	933071940	2994872830	1359010820	2348189440	1370991620	1284706300	767799170	990054590	925786820	1114822020	797987520	1076091140	845813440	1284706300	767799170	990054590
sp|P01878|IGHA_MOUSE	P01878	IGHA_MOUSE		344	41.6	Mus musculus OX=10090	1:Experimental evidence at protein level	Ig alpha chain C region	0.9998	0.999	11	1	1	106	1	0	0	0	1	0	0	0	35	21	25	25	200773840	0	0	0	200773840	0	0	0	2231604480	1843923710	2254980610	1731029760	0	0	0	0	0	0	0	0	1335926910	1578261380	1128750850
sp|Q62469|ITA2_MOUSE	Q62469	ITA2_MOUSE	Itga2	1178	37.3	Mus musculus OX=10090	1:Experimental evidence at protein level	Integrin alpha-2	1	0.999	32	156	156	156	37	47	39	33	37	47	39	33	37	47	39	33	1690300800	3049651710	1534772990	1758764670	1690300800	3049651710	1534772990	1758764670	1690300800	3049651710	1534772990	1758764670	847600900	967494460	732466690	762198780	847600900	967494460	732466690	762198780	847600900	967494460	732466690
sp|Q8C7U7|GALT6_MOUSE	Q8C7U7	GALT6_MOUSE	Galnt6	622	54.5	Mus musculus OX=10090	2:Experimental evidence at transcript level	Polypeptide N-acetylgalactosaminyltransferase 6	1	0.999	25	91	91	111	30	14	27	20	30	14	27	20	35	18	30	28	1062101120	1613981440	1619716100	2578686210	1062101120	1613981440	1619716100	2578686210	1417828350	1780633220	1980829440	2824436480	688799490	723282240	972002300	1230922110	688799490	723282240	972002300	1230922110	710860220	766010880	1019365120
sp|Q5JCT0|GCNT3_MOUSE	Q5JCT0	GCNT3_MOUSE	Gcnt3	437	76.4	Mus musculus OX=10090	2:Experimental evidence at transcript level	Beta-1,3-galactosyl-O-glycosyl-glycoprotein beta-1,6-N-acetylglucosaminyltransferase 3	1	0.999	35	203	203	203	56	22	78	47	56	22	78	47	56	22	78	47	1978422020	1519503490	1807750400	2641582590	1978422020	1519503490	1807750400	2641582590	1978422020	1519503490	1807750400	2641582590	920434370	680294660	1015933120	1194933380	920434370	680294660	1015933120	1194933380	920434370	680294660	1015933120
sp|Q9R1I1|CHST4_MOUSE	Q9R1I1	CHST4_MOUSE	Chst4	388	33.5	Mus musculus OX=10090	1:Experimental evidence at protein level	Carbohydrate sulfotransferase 4	1	0.999	11	55	55	55	15	5	26	9	15	5	26	9	15	5	26	9	1517186560	1449437570	2317931010	2659293180	1517186560	1449437570	2317931010	2659293180	1517186560	1449437570	2317931010	2659293180	1420728830	929463040	1599440260	1551642370	1420728830	929463040	1599440260	1551642370	1420728830	929463040	1599440260
sp|Q9D1Q6|ERP44_MOUSE	Q9D1Q6	ERP44_MOUSE	Erp44	406	58.6	Mus musculus OX=10090	1:Experimental evidence at protein level	Endoplasmic reticulum resident protein 44	1	0.999	21	84	84	84	35	14	23	12	35	14	23	12	35	14	23	12	2056278530	2137374850	2190233090	1496000770	2056278530	2137374850	2190233090	1496000770	2056278530	2137374850	2190233090	1496000770	894096190	945792260	953712830	727090940	894096190	945792260	953712830	727090940	894096190	945792260	953712830
sp|P01592|IGJ_MOUSE	P01592	IGJ_MOUSE	Jchain	159	34.6	Mus musculus OX=10090	1:Experimental evidence at protein level	Immunoglobulin J chain	1	0.999	7	45	45	45	9	13	10	13	9	13	10	13	9	13	10	13	1703802110	1999649920	2351704060	1754472190	1703802110	1999649920	2351704060	1754472190	1703802110	1999649920	2351704060	1754472190	1088924930	1352133120	1496241790	1332694530	1088924930	1352133120	1496241790	1332694530	1088924930	1352133120	1496241790
sp|P11499|HS90B_MOUSE	P11499	HS90B_MOUSE	Hsp90ab1	724	60.1	Mus musculus OX=10090	1:Experimental evidence at protein level	Heat shock protein HSP 90-beta	1	0.999	43	128	108	146	50	16	49	13	42	12	43	11	54	20	55	17	2330583810	619131010	2695175420	210675312	2330583810	619131010	2695175420	210675312	3069334530	1238670080	2836526080	663648190	836646980	407889408	970225340	305927552	823416900	407122432	977216380	309200608	1282072700	605412610	1422099710
sp|Q9D7Z6|CLCA1_MOUSE	Q9D7Z6	CLCA1_MOUSE	Clca1	913	63.3	Mus musculus OX=10090	1:Experimental evidence at protein level	Calcium-activated chloride channel regulator 1	1	0.999	49	211	211	211	95	26	69	21	95	26	69	21	95	26	69	21	3557710080	1187826180	1985601790	959632380	3557710080	1187826180	1985601790	959632380	3557710080	1187826180	1985601790	959632380	1599865730	681954180	1056938110	527865696	1599865730	681954180	1056938110	527865696	1599865730	681954180	1056938110
sp|Q922R8|PDIA6_MOUSE	Q922R8	PDIA6_MOUSE	Pdia6	440	54.1	Mus musculus OX=10090	1:Experimental evidence at protein level	Protein disulfide-isomerase A6	1	0.999	21	100	100	100	40	15	34	11	40	15	34	11	40	15	34	11	2820871680	1792411900	2238624770	818737470	2820871680	1792411900	2238624770	818737470	2820871680	1792411900	2238624770	818737470	1265632000	866385540	988198210	820679870	1265632000	866385540	988198210	820679870	1265632000	866385540	988198210
sp|A2A863|ITB4_MOUSE	A2A863	ITB4_MOUSE	Itgb4	1818	55.8	Mus musculus OX=10090	1:Experimental evidence at protein level	Integrin beta-4	1	0.999	88	442	442	442	106	120	112	104	106	120	112	104	106	120	112	104	1569050110	2386611710	1848359420	1794510590	1569050110	2386611710	1848359420	1794510590	1569050110	2386611710	1848359420	1794510590	828577340	1281459070	817913340	1134625280	828577340	1281459070	817913340	1134625280	828577340	1281459070	817913340
sp|P14211|CALR_MOUSE	P14211	CALR_MOUSE	Calr	416	64.9	Mus musculus OX=10090	1:Experimental evidence at protein level	Calreticulin	1	0.999	30	131	131	131	59	13	49	10	59	13	49	10	59	13	49	10	3515460860	1633561980	1245946880	1176004480	3515460860	1633561980	1245946880	1176004480	3515460860	1633561980	1245946880	1176004480	1288908160	685787390	776844800	551669310	1288908160	685787390	776844800	551669310	1288908160	685787390	776844800
sp|Q62468|VILI_MOUSE	Q62468	VILI_MOUSE	Vil1	827	66.5	Mus musculus OX=10090	1:Experimental evidence at protein level	Villin-1	1	0.999	52	246	244	246	86	11	140	9	85	11	139	9	86	11	140	9	2720583170	395950336	4026624510	349510784	2720583170	395950336	4026624510	349510784	2720583170	395950336	4026624510	349510784	1119817090	321403232	1699558140	288456032	1120706430	321403232	1698209410	288456032	1119817090	321403232	1699558140
sp|P51150|RAB7A_MOUSE	P51150	RAB7A_MOUSE	Rab7a	207	69.1	Mus musculus OX=10090	1:Experimental evidence at protein level	Ras-related protein Rab-7a	1	0.999	14	65	65	65	17	14	20	14	17	14	20	14	17	14	20	14	2327510020	1707865600	2048834050	1398083460	2327510020	1707865600	2048834050	1398083460	2327510020	1707865600	2048834050	1398083460	1186169980	770389440	933005570	667048960	1186169980	770389440	933005570	667048960	1186169980	770389440	933005570
sp|O70400|PDLI1_MOUSE	O70400	PDLI1_MOUSE	Pdlim1	327	93	Mus musculus OX=10090	1:Experimental evidence at protein level	PDZ and LIM domain protein 1	1	0.999	22	110	110	110	40	11	50	9	40	11	50	9	40	11	50	9	2373898750	326023872	4382668800	368837824	2373898750	326023872	4382668800	368837824	2373898750	326023872	4382668800	368837824	944568060	351097728	1609598460	195079536	944568060	351097728	1609598460	195079536	944568060	351097728	1609598460
sp|Q9JI67|B3GT5_MOUSE	Q9JI67	B3GT5_MOUSE	B3galt5	308	58.1	Mus musculus OX=10090	2:Experimental evidence at transcript level	Beta-1,3-galactosyltransferase 5	1	0.999	16	110	110	110	31	5	64	10	31	5	64	10	31	5	64	10	1734310400	633771520	2860413950	2110863870	1734310400	633771520	2860413950	2110863870	1734310400	633771520	2860413950	2110863870	746673730	399264448	1269063040	1274477820	746673730	399264448	1269063040	1274477820	746673730	399264448	1269063040
sp|P60766|CDC42_MOUSE	P60766	CDC42_MOUSE	Cdc42	191	58.6	Mus musculus OX=10090	1:Experimental evidence at protein level	Cell division control protein 42 homolog	1	0.999	12	103	103	103	30	9	56	8	30	9	56	8	30	9	56	8	3364652540	984356990	2159521280	796555330	3364652540	984356990	2159521280	796555330	3364652540	984356990	2159521280	796555330	1498108290	993965120	1294891010	653969600	1498108290	993965120	1294891010	653969600	1498108290	993965120	1294891010
sp|Q922F4|TBB6_MOUSE	Q922F4	TBB6_MOUSE	Tubb6	447	41.8	Mus musculus OX=10090	1:Experimental evidence at protein level	Tubulin beta-6 chain	1	0.999	12	1	1	119	0	0	1	0	0	0	1	0	31	6	75	7	0	0	0	0	0	0	0	0	3709194240	248175536	3187789310	159751808	0	0	0	0	0	0	0	0	1744839810	274050912	1312213380
tr|E9Q0B5|E9Q0B5_MOUSE	E9Q0B5	E9Q0B5_MOUSE	Fcgbp	2583	32	Mus musculus OX=10090	1:Experimental evidence at protein level	Fc fragment of IgG-binding protein	1	0.999	53	189	165	189	89	24	55	21	76	21	49	19	89	24	55	21	2455724030	1509867260	2134313600	1099221500	2455724030	1509867260	2134313600	1099221500	2455724030	1509867260	2134313600	1099221500	1328526720	944195140	1022473280	748979580	1291375870	956695740	1022386300	760523200	1328526720	944195140	1022473280
sp|Q99K01|PDXD1_MOUSE	Q99K01	PDXD1_MOUSE	Pdxdc1	787	58.4	Mus musculus OX=10090	1:Experimental evidence at protein level	Pyridoxal-dependent decarboxylase domain-containing protein 1	1	0.999	44	147	147	147	60	4	69	14	60	4	69	14	60	4	69	14	2525088260	398517440	3384134910	873323390	2525088260	398517440	3384134910	873323390	2525088260	398517440	3384134910	873323390	1125838210	260973168	1462980480	397091264	1125838210	260973168	1462980480	397091264	1125838210	260973168	1462980480
sp|P53986|MOT1_MOUSE	P53986	MOT1_MOUSE	Slc16a1	493	8.7	Mus musculus OX=10090	1:Experimental evidence at protein level	Monocarboxylate transporter 1	1	0.999	2	26	26	26	6	8	5	7	6	8	5	7	6	8	5	7	932907140	2713579010	1280476290	2208491260	932907140	2713579010	1280476290	2208491260	932907140	2713579010	1280476290	2208491260	556454020	1675355900	773802110	1366386050	556454020	1675355900	773802110	1366386050	556454020	1675355900	773802110
sp|Q68FD5|CLH1_MOUSE	Q68FD5	CLH1_MOUSE	Cltc	1675	47.4	Mus musculus OX=10090	1:Experimental evidence at protein level	Clathrin heavy chain 1	1	0.999	67	239	239	239	104	29	73	33	104	29	73	33	104	29	73	33	1738722430	1902490880	1927409540	1512112900	1738722430	1902490880	1927409540	1512112900	1738722430	1902490880	1927409540	1512112900	965956540	562077700	890574080	517013952	965956540	562077700	890574080	517013952	965956540	562077700	890574080
sp|Q9QUI0|RHOA_MOUSE	Q9QUI0	RHOA_MOUSE	Rhoa	193	67.9	Mus musculus OX=10090	1:Experimental evidence at protein level	Transforming protein RhoA	1	0.999	13	76	33	76	26	15	20	15	10	8	8	7	26	15	20	15	2210986750	1644633470	1904701950	1255234690	1621476990	1361905790	1427290370	1010777540	2210986750	1644633470	1904701950	1255234690	1035627330	682814210	894989120	512354336	1134330370	665793660	953528260	450278720	1035627330	682814210	894989120
tr|E9Q616|E9Q616_MOUSE	E9Q616	E9Q616_MOUSE	Ahnak	5656	59.9	Mus musculus OX=10090	1:Experimental evidence at protein level	AHNAK nucleoprotein (desmoyokin)	1	0.999	150	506	506	506	117	138	141	110	117	138	141	110	117	138	141	110	1879076740	1862058880	1980463230	1203282940	1879076740	1862058880	1980463230	1203282940	1879076740	1862058880	1980463230	1203282940	638538560	1091070980	723583620	925828990	638538560	1091070980	723583620	925828990	638538560	1091070980	723583620
sp|P16110|LEG3_MOUSE	P16110	LEG3_MOUSE	Lgals3	264	33.7	Mus musculus OX=10090	1:Experimental evidence at protein level	Galectin-3	1	0.999	12	64	64	64	28	7	24	5	28	7	24	5	28	7	24	5	3143264770	1073850620	2244188670	342880448	3143264770	1073850620	2244188670	342880448	3143264770	1073850620	2244188670	342880448	1108629380	453972416	944111100	282611680	1108629380	453972416	944111100	282611680	1108629380	453972416	944111100
sp|P62806|H4_MOUSE	P62806	H4_MOUSE	H4f16	103	61.2	Mus musculus OX=10090	1:Experimental evidence at protein level	Histone H4	1	0.999	13	32	32	32	31	0	1	0	31	0	1	0	31	0	1	0	6781291000	0	22685794	0	6781291000	0	22685794	0	6781291000	0	22685794	0	0	0	0	0	0	0	0	0	0	0	0
sp|Q9D279|MISP_MOUSE	Q9D279	MISP_MOUSE	Misp	648	78.4	Mus musculus OX=10090	1:Experimental evidence at protein level	Mitotic interactor and substrate of PLK1	1	0.999	43	150	150	150	51	22	56	21	51	22	56	21	51	22	56	21	1901650560	1433666180	2261434370	1188914940	1901650560	1433666180	2261434370	1188914940	1901650560	1433666180	2261434370	1188914940	801673730	543565180	879245440	513051200	801673730	543565180	879245440	513051200	801673730	543565180	879245440
sp|Q922Q8|LRC59_MOUSE	Q922Q8	LRC59_MOUSE	Lrrc59	307	46.6	Mus musculus OX=10090	1:Experimental evidence at protein level	Leucine-rich repeat-containing protein 59	1	0.999	15	68	68	68	23	12	24	9	23	12	24	9	23	12	24	9	2854145790	984394500	2300843260	605483010	2854145790	984394500	2300843260	605483010	2854145790	984394500	2300843260	605483010	1294629250	542549380	1097521150	308085056	1294629250	542549380	1097521150	308085056	1294629250	542549380	1097521150
sp|P10852|4F2_MOUSE	P10852	4F2_MOUSE	Slc3a2	526	45.6	Mus musculus OX=10090	1:Experimental evidence at protein level	4F2 cell-surface antigen heavy chain	1	0.999	16	46	46	46	16	8	14	8	16	8	14	8	16	8	14	8	1535591940	2775045890	1041525570	1159489660	1535591940	2775045890	1041525570	1159489660	1535591940	2775045890	1041525570	1159489660	900990980	1530803840	646629180	1216977790	900990980	1530803840	646629180	1216977790	900990980	1530803840	646629180
sp|P30275|KCRU_MOUSE	P30275	KCRU_MOUSE	Ckmt1	418	62.7	Mus musculus OX=10090	1:Experimental evidence at protein level	Creatine kinase U-type, mitochondrial	1	0.999	26	85	85	85	43	7	33	2	43	7	33	2	43	7	33	2	4077587200	499390400	1430389760	399596832	4077587200	499390400	1430389760	399596832	4077587200	499390400	1430389760	399596832	1388392060	319209856	831372480	284736000	1388392060	319209856	831372480	284736000	1388392060	319209856	831372480
sp|Q8R1F6|HID1_MOUSE	Q8R1F6	HID1_MOUSE	Hid1	788	32.4	Mus musculus OX=10090	1:Experimental evidence at protein level	Protein HID1	1	0.999	21	74	74	74	22	14	18	20	22	14	18	20	22	14	18	20	1017568130	1951569150	1218265860	2194372350	1017568130	1951569150	1218265860	2194372350	1017568130	1951569150	1218265860	2194372350	411545376	681116420	517712032	787449470	411545376	681116420	517712032	787449470	411545376	681116420	517712032
sp|P10639|THIO_MOUSE	P10639	THIO_MOUSE	Txn	105	73.3	Mus musculus OX=10090	1:Experimental evidence at protein level	Thioredoxin	1	0.999	7	35	33	35	22	0	13	0	21	0	12	0	22	0	13	0	3198773760	0	3165463550	0	3198773760	0	3165463550	0	3198773760	0	3165463550	0	1625757310	0	2015804800	0	1625757310	0	2015804800	0	1625757310	0	2015804800
sp|Q91ZN5|S35B2_MOUSE	Q91ZN5	S35B2_MOUSE	Slc35b2	431	16.9	Mus musculus OX=10090	1:Experimental evidence at protein level	Adenosine 3'-phospho 5'-phosphosulfate transporter 1	1	0.999	8	31	31	31	7	6	9	9	7	6	9	9	7	6	9	9	707464260	1277836540	1548607870	2825167360	707464260	1277836540	1548607870	2825167360	707464260	1277836540	1548607870	2825167360	679940540	642431040	1312044290	1216255620	679940540	642431040	1312044290	1216255620	679940540	642431040	1312044290
sp|Q9Z2X1|HNRPF_MOUSE	Q9Z2X1	HNRPF_MOUSE	Hnrnpf	415	64.1	Mus musculus OX=10090	1:Experimental evidence at protein level	Heterogeneous nuclear ribonucleoprotein F	1	0.999	22	99	83	99	42	0	57	0	34	0	49	0	42	0	57	0	3217879300	0	3074991870	0	3217879300	0	3074991870	0	3217879300	0	3074991870	0	1450187520	0	1229011460	0	1377354110	0	1294000640	0	1450187520	0	1229011460
sp|P47911|RL6_MOUSE	P47911	RL6_MOUSE	Rpl6	296	45.6	Mus musculus OX=10090	1:Experimental evidence at protein level	60S ribosomal protein L6	1	0.999	16	51	51	51	15	9	16	11	15	9	16	11	15	9	16	11	1953154690	1672982140	952164610	1685086460	1953154690	1672982140	952164610	1685086460	1953154690	1672982140	952164610	1685086460	610755840	614264380	648986750	584976320	610755840	614264380	648986750	584976320	610755840	614264380	648986750
sp|O55143|AT2A2_MOUSE	O55143	AT2A2_MOUSE	Atp2a2	1044	35.7	Mus musculus OX=10090	1:Experimental evidence at protein level	Sarcoplasmic/endoplasmic reticulum calcium ATPase 2	1	0.999	36	116	96	165	37	27	30	22	28	24	25	19	46	42	43	34	1213202050	649843140	1059836540	813547460	1213202050	649843140	1059836540	813547460	1833558530	1424035330	1537340800	1454528260	585364480	492651776	437825248	367949216	594390210	463268416	477563072	353280832	1001554880	913324350	792494910
sp|P27046|MA2A1_MOUSE	P27046	MA2A1_MOUSE	Man2a1	1150	56.3	Mus musculus OX=10090	1:Experimental evidence at protein level	Alpha-mannosidase 2	1	0.999	52	181	173	181	72	28	52	29	70	26	50	27	72	28	52	29	1354000770	1741938430	1441867900	1598281090	1354000770	1741938430	1441867900	1598281090	1354000770	1741938430	1441867900	1598281090	655034500	825304190	566023170	941107780	687396670	832491330	562678270	894343810	655034500	825304190	566023170
sp|Q9JL27|FUT2_MOUSE	Q9JL27	FUT2_MOUSE	Fut2	347	61.1	Mus musculus OX=10090	1:Experimental evidence at protein level	Galactoside alpha-(1,2)-fucosyltransferase 2	1	0.999	15	89	66	89	33	8	30	18	23	7	23	13	33	8	30	18	1607028100	823553920	1972965250	1731127940	1607028100	823553920	1972965250	1731127940	1607028100	823553920	1972965250	1731127940	827654210	577522690	1071272060	939802690	782552700	591783230	1030816190	1008084480	827654210	577522690	1071272060
sp|P46460|NSF_MOUSE	P46460	NSF_MOUSE	Nsf	744	54.4	Mus musculus OX=10090	1:Experimental evidence at protein level	Vesicle-fusing ATPase	1	0.999	31	116	116	116	30	30	30	26	30	30	30	26	30	30	30	26	1141147260	1983792770	1410570750	1577422720	1141147260	1983792770	1410570750	1577422720	1141147260	1983792770	1410570750	1577422720	460294048	713082300	577959740	630816640	460294048	713082300	577959740	630816640	460294048	713082300	577959740
sp|Q9QYE6|GOGA5_MOUSE	Q9QYE6	GOGA5_MOUSE	Golga5	729	71.6	Mus musculus OX=10090	1:Experimental evidence at protein level	Golgin subfamily A member 5	1	0.999	44	189	189	189	48	37	59	45	48	37	59	45	48	37	59	45	972370370	2145824000	804371780	2189061120	972370370	2145824000	804371780	2189061120	972370370	2145824000	804371780	2189061120	451201920	818238340	701141950	846233340	451201920	818238340	701141950	846233340	451201920	818238340	701141950
sp|P20152|VIME_MOUSE	P20152	VIME_MOUSE	Vim	466	76.2	Mus musculus OX=10090	1:Experimental evidence at protein level	Vimentin	1	0.999	32	64	61	76	31	0	33	0	30	0	31	0	36	1	37	2	1022941310	0	1110482180	0	1022941310	0	1110482180	0	3021282300	0	2684994820	326535584	406584704	0	412106272	0	406584704	0	412106272	0	1990993920	0	1712241410
sp|O89001|CBPD_MOUSE	O89001	CBPD_MOUSE	Cpd	1377	38.6	Mus musculus OX=10090	1:Experimental evidence at protein level	Carboxypeptidase D	1	0.999	46	179	179	179	59	32	57	31	59	32	57	31	59	32	57	31	1598585730	1317416960	2185093120	892587260	1598585730	1317416960	2185093120	892587260	1598585730	1317416960	2185093120	892587260	661932160	665799170	898162690	630381760	661932160	665799170	898162690	630381760	661932160	665799170	898162690
sp|A2AFS3|ELAP1_MOUSE	A2AFS3	ELAP1_MOUSE	Elapor1	1009	31.9	Mus musculus OX=10090	1:Experimental evidence at protein level	Endosome/lysosome-associated apoptosis and autophagy regulator 1	1	0.999	23	94	94	94	36	19	26	13	36	19	26	13	36	19	26	13	1905340930	1798042240	1400062850	888767550	1905340930	1798042240	1400062850	888767550	1905340930	1798042240	1400062850	888767550	1148660480	1069853440	813213500	614755070	1148660480	1069853440	813213500	614755070	1148660480	1069853440	813213500
sp|O88329|MYO1A_MOUSE	O88329	MYO1A_MOUSE	Myo1a	1043	53.7	Mus musculus OX=10090	2:Experimental evidence at transcript level	Unconventional myosin-Ia	1	0.999	51	159	142	159	55	35	30	39	51	30	27	34	55	35	30	39	1138780800	2065314300	1174372350	1597790210	1001202940	2090053380	953141060	1663318660	1138780800	2065314300	1174372350	1597790210	481049664	777092030	449694080	655726590	434837952	769437180	426972096	658691330	481049664	777092030	449694080
sp|Q8R2S8|CD177_MOUSE	Q8R2S8	CD177_MOUSE	Cd177	817	48.8	Mus musculus OX=10090	2:Experimental evidence at transcript level	CD177 antigen	1	0.999	26	117	117	117	34	23	38	22	34	23	38	22	34	23	38	22	1796942720	1580257540	1703788420	874732740	1796942720	1580257540	1703788420	874732740	1796942720	1580257540	1703788420	874732740	679533630	595597500	733321090	576977980	679533630	595597500	733321090	576977980	679533630	595597500	733321090
sp|O54734|OST48_MOUSE	O54734	OST48_MOUSE	Ddost	441	24.5	Mus musculus OX=10090	1:Experimental evidence at protein level	Dolichyl-diphosphooligosaccharide--protein glycosyltransferase 48 kDa subunit	1	0.999	9	39	39	39	17	6	10	6	17	6	10	6	17	6	10	6	1837671170	1428876540	1602315520	1038526080	1837671170	1428876540	1602315520	1038526080	1837671170	1428876540	1602315520	1038526080	978477630	741910850	727513600	588319680	978477630	741910850	727513600	588319680	978477630	741910850	727513600
sp|Q8R1V4|TMED4_MOUSE	Q8R1V4	TMED4_MOUSE	Tmed4	227	50.2	Mus musculus OX=10090	1:Experimental evidence at protein level	Transmembrane emp24 domain-containing protein 4	1	0.999	12	39	39	70	13	4	17	5	13	4	17	5	17	13	31	9	1493119620	1084548100	1388878980	973147010	1493119620	1084548100	1388878980	973147010	1728067330	1184615680	1978512640	997576190	862206460	796941890	896137410	718442880	862206460	796941890	896137410	718442880	860370620	859056510	883882940
sp|Q9DBG6|RPN2_MOUSE	Q9DBG6	RPN2_MOUSE	Rpn2	631	40.1	Mus musculus OX=10090	1:Experimental evidence at protein level	Dolichyl-diphosphooligosaccharide--protein glycosyltransferase subunit 2	1	0.999	19	76	76	76	35	4	34	3	35	4	34	3	35	4	34	3	2948649220	432967648	2167143940	339732288	2948649220	432967648	2167143940	339732288	2948649220	432967648	2167143940	339732288	1016725440	676740480	682029180	476178112	1016725440	676740480	682029180	476178112	1016725440	676740480	682029180
sp|Q9R112|SQOR_MOUSE	Q9R112	SQOR_MOUSE	Sqor	450	54.2	Mus musculus OX=10090	1:Experimental evidence at protein level	Sulfide:quinone oxidoreductase, mitochondrial	1	0.999	22	51	51	51	36	3	10	2	36	3	10	2	36	3	10	2	3147014140	532218752	1754613760	418576512	3147014140	532218752	1754613760	418576512	3147014140	532218752	1754613760	418576512	2402719490	508710752	883018240	405229792	2402719490	508710752	883018240	405229792	2402719490	508710752	883018240
sp|Q99PL5|RRBP1_MOUSE	Q99PL5	RRBP1_MOUSE	Rrbp1	1605	52.5	Mus musculus OX=10090	1:Experimental evidence at protein level	Ribosome-binding protein 1	1	0.999	78	311	311	311	100	53	107	51	100	53	107	51	100	53	107	51	2001307140	1347510530	1597610750	862667140	2001307140	1347510530	1597610750	862667140	2001307140	1347510530	1597610750	862667140	673136830	739838660	668755780	691212420	673136830	739838660	668755780	691212420	673136830	739838660	668755780
sp|P47753|CAZA1_MOUSE	P47753	CAZA1_MOUSE	Capza1	286	69.9	Mus musculus OX=10090	1:Experimental evidence at protein level	F-actin-capping protein subunit alpha-1	1	0.999	12	43	43	49	16	8	13	6	16	8	13	6	17	9	16	7	1354729470	937408130	1572404480	814191870	1354729470	937408130	1572404480	814191870	1082837250	1324222720	2177431040	1198331260	656642880	538502590	726937090	443167360	656642880	538502590	726937090	443167360	707169920	531549312	830229380
sp|Q9WTS2|FUT8_MOUSE	Q9WTS2	FUT8_MOUSE	Fut8	575	57.6	Mus musculus OX=10090	1:Experimental evidence at protein level	Alpha-(1,6)-fucosyltransferase	1	0.999	35	139	139	139	41	30	38	30	41	30	38	30	41	30	38	30	837091390	1781193090	1296736380	1822820350	837091390	1781193090	1296736380	1822820350	837091390	1781193090	1296736380	1822820350	406394528	728733890	523283968	760150980	406394528	728733890	523283968	760150980	406394528	728733890	523283968
sp|Q3UDR8|YIPF3_MOUSE	Q3UDR8	YIPF3_MOUSE	Yipf3	347	16.4	Mus musculus OX=10090	1:Experimental evidence at protein level	Protein YIPF3	1	0.999	4	30	30	30	6	9	6	9	6	9	6	9	6	9	6	9	657096960	1590982020	1423489540	2049358980	657096960	1590982020	1423489540	2049358980	657096960	1590982020	1423489540	2049358980	362045568	788672960	604308670	1002323260	362045568	788672960	604308670	1002323260	362045568	788672960	604308670
sp|P04441|HG2A_MOUSE	P04441	HG2A_MOUSE	Cd74	279	38.7	Mus musculus OX=10090	1:Experimental evidence at protein level	H-2 class II histocompatibility antigen gamma chain	1	0.999	12	32	32	32	10	7	10	5	10	7	10	5	10	7	10	5	1595614460	1388761860	1728692740	1001375360	1595614460	1388761860	1728692740	1001375360	1595614460	1388761860	1728692740	1001375360	921070780	1001349380	1106664060	736741890	921070780	1001349380	1106664060	736741890	921070780	1001349380	1106664060
sp|Q62261|SPTB2_MOUSE	Q62261	SPTB2_MOUSE	Sptbn1	2363	51.2	Mus musculus OX=10090	1:Experimental evidence at protein level	Spectrin beta chain, non-erythrocytic 1	1	0.999	101	324	315	324	95	60	100	69	91	59	97	68	95	60	100	69	1047981630	1656937980	1318731390	1667757440	1047981630	1656937980	1318731390	1667757440	1047981630	1656937980	1318731390	1667757440	521405760	670810560	561046980	658638210	521951552	671304900	560460350	658153150	521405760	670810560	561046980
sp|P31786|ACBP_MOUSE	P31786	ACBP_MOUSE	Dbi	87	72.4	Mus musculus OX=10090	1:Experimental evidence at protein level	Acyl-CoA-binding protein	1	0.999	8	43	43	43	17	6	15	5	17	6	15	5	17	6	15	5	1935919870	1054888700	2230658300	469715296	1935919870	1054888700	2230658300	469715296	1935919870	1054888700	2230658300	469715296	1167336700	610710910	1318978820	282890656	1167336700	610710910	1318978820	282890656	1167336700	610710910	1318978820
sp|Q921I1|TRFE_MOUSE	Q921I1	TRFE_MOUSE	Tf	697	65.6	Mus musculus OX=10090	1:Experimental evidence at protein level	Serotransferrin	1	0.999	45	170	165	170	65	35	46	24	64	34	44	23	65	35	46	24	1741016320	1843921410	907006460	1163830910	1741016320	1843921410	907006460	1163830910	1741016320	1843921410	907006460	1163830910	931153150	746645500	592638400	501130112	931153150	749566460	589554880	501788064	931153150	746645500	592638400
tr|Q8HWB2|Q8HWB2_MOUSE	Q8HWB2	Q8HWB2_MOUSE	H2-Q4	354	26.6	Mus musculus OX=10090	1:Experimental evidence at protein level	Histocompatibility 2, Q region locus 4	1	0.999	8	15	6	33	6	2	6	1	2	1	3	0	9	8	11	5	955061820	90330552	513223840	70946768	492324608	149034512	380754720	0	2154410500	1034007170	1559675520	862722820	252857232	506837440	178746416	0	492324608	0	312207264	0	897237380	1288456320	847666560
sp|P14206|RSSA_MOUSE	P14206	RSSA_MOUSE	Rpsa	295	59.3	Mus musculus OX=10090	1:Experimental evidence at protein level	40S ribosomal protein SA	1	0.999	15	51	51	51	19	6	23	3	19	6	23	3	19	6	23	3	2380355070	597287360	2293902340	287723712	2380355070	597287360	2293902340	287723712	2380355070	597287360	2293902340	287723712	1240166780	308379520	972169540	224429296	1240166780	308379520	972169540	224429296	1240166780	308379520	972169540
sp|G5E829|AT2B1_MOUSE	G5E829	AT2B1_MOUSE	Atp2b1	1220	44.4	Mus musculus OX=10090	1:Experimental evidence at protein level	Plasma membrane calcium-transporting ATPase 1	1	0.999	43	150	115	150	37	36	38	39	27	28	29	31	37	36	38	39	782517440	2129678080	663599620	1895353860	870205630	1683975940	971366660	1479056380	782517440	2129678080	663599620	1895353860	280249248	801215170	394714528	739190340	305451584	790197180	392512832	691514430	280249248	801215170	394714528
sp|Q8BHN3|GANAB_MOUSE	Q8BHN3	GANAB_MOUSE	Ganab	944	46.9	Mus musculus OX=10090	1:Experimental evidence at protein level	Neutral alpha-glucosidase AB	1	0.999	30	115	115	115	43	20	35	17	43	20	35	17	43	20	35	17	1654268030	1508856830	1162984830	1141274370	1654268030	1508856830	1162984830	1141274370	1654268030	1508856830	1162984830	1141274370	736275780	712789120	609623170	575691900	736275780	712789120	609623170	575691900	736275780	712789120	609623170
sp|Q9CR57|RL14_MOUSE	Q9CR57	RL14_MOUSE	Rpl14	217	39.6	Mus musculus OX=10090	1:Experimental evidence at protein level	60S ribosomal protein L14	1	0.999	9	27	27	27	10	4	7	6	10	4	7	6	10	4	7	6	1176615940	1919797500	689247100	1657814530	1176615940	1919797500	689247100	1657814530	1176615940	1919797500	689247100	1657814530	924326720	671608700	687074500	589259710	924326720	671608700	687074500	589259710	924326720	671608700	687074500
sp|P43277|H13_MOUSE	P43277	H13_MOUSE	H1-3	221	57.9	Mus musculus OX=10090	1:Experimental evidence at protein level	Histone H1.3	1	0.999	20	61	14	61	45	1	12	3	9	0	3	2	45	1	12	3	4503337000	51363288	690819710	194758752	2091336320	0	434798048	165678864	4503337000	51363288	690819710	194758752	2218212350	0	313295968	117951528	1563450500	0	281037696	119165488	2218212350	0	313295968
sp|Q8K1E0|STX5_MOUSE	Q8K1E0	STX5_MOUSE	Stx5	355	58	Mus musculus OX=10090	1:Experimental evidence at protein level	Syntaxin-5	1	0.999	15	85	85	85	21	21	21	22	21	21	21	22	21	21	21	22	768858560	1910440320	1297777660	1423555580	768858560	1910440320	1297777660	1423555580	768858560	1910440320	1297777660	1423555580	700209790	748434880	678489660	656264450	700209790	748434880	678489660	656264450	700209790	748434880	678489660
sp|P01897|HA1L_MOUSE	P01897	HA1L_MOUSE	H2-L	362	25.7	Mus musculus OX=10090	1:Experimental evidence at protein level	H-2 class I histocompatibility antigen, L-D alpha chain	1	0.999	10	34	23	41	11	7	9	7	7	5	6	5	12	9	11	9	2097902590	1314986240	696624000	1255157500	1702682240	1187561220	804134210	1170642940	2097902590	1314986240	696624000	1255157500	1445870080	846955900	710662270	732140350	1160367100	949665540	690243780	837681790	1287041150	890693820	718426690
sp|P01942|HBA_MOUSE	P01942	HBA_MOUSE	Hba	142	70.4	Mus musculus OX=10090	1:Experimental evidence at protein level	Hemoglobin subunit alpha	1	0.999	7	31	28	31	14	9	7	1	11	9	7	1	14	9	7	1	1588382340	2312239360	1335324160	124843768	1588382340	2312239360	1335324160	124843768	1588382340	2312239360	1335324160	124843768	988823620	904383100	795592960	0	988823620	904383100	795592960	0	988823620	904383100	795592960
sp|P08249|MDHM_MOUSE	P08249	MDHM_MOUSE	Mdh2	338	88.5	Mus musculus OX=10090	1:Experimental evidence at protein level	Malate dehydrogenase, mitochondrial	1	0.999	29	104	104	104	47	8	42	7	47	8	42	7	47	8	42	7	3973461760	215801536	1006818940	130944136	3973461760	215801536	1006818940	130944136	3973461760	215801536	1006818940	130944136	1108581630	261937216	381061440	187042752	1108581630	261937216	381061440	187042752	1108581630	261937216	381061440
sp|Q9CWU2|ZDH13_MOUSE	Q9CWU2	ZDH13_MOUSE	Zdhhc13	622	29.3	Mus musculus OX=10090	1:Experimental evidence at protein level	Palmitoyltransferase ZDHHC13	1	0.999	13	66	66	66	17	15	18	16	17	15	18	16	17	15	18	16	793535170	1648313980	923366270	1948223870	793535170	1648313980	923366270	1948223870	793535170	1648313980	923366270	1948223870	440697248	646243840	739492160	745256320	440697248	646243840	739492160	745256320	440697248	646243840	739492160
sp|B2RXS4|PLXB2_MOUSE	B2RXS4	PLXB2_MOUSE	Plxnb2	1842	41.6	Mus musculus OX=10090	1:Experimental evidence at protein level	Plexin-B2	1	0.999	54	188	186	188	55	39	49	45	55	38	49	44	55	39	49	45	1010622720	1585284100	1195546240	1513399300	1010622720	1585284100	1195546240	1513399300	1010622720	1585284100	1195546240	1513399300	516274848	731709950	597188990	683408380	516274848	730733950	597188990	684321220	516274848	731709950	597188990
sp|P06344|HB2U_MOUSE	P06344	HB2U_MOUSE		263	35	Mus musculus OX=10090	1:Experimental evidence at protein level	H-2 class II histocompatibility antigen, A-U beta chain	1	0.999	8	49	23	49	13	12	12	12	7	5	7	4	13	12	12	12	1676264830	1223909890	1393124990	1006009860	1579044610	917406270	1226685440	727095040	1676264830	1223909890	1393124990	1006009860	839251200	703343680	699300860	600089540	1008520450	619328510	816413380	485762272	839251200	703343680	699300860
sp|P57780|ACTN4_MOUSE	P57780	ACTN4_MOUSE	Actn4	912	77.7	Mus musculus OX=10090	1:Experimental evidence at protein level	Alpha-actinin-4	1	0.999	62	211	125	211	69	20	100	22	49	9	55	12	69	20	100	22	1312663550	956411520	2270156800	757156860	1174373120	306049984	1678875010	344701696	1312663550	956411520	2270156800	757156860	765969980	400554560	941741120	411141920	416233600	237955424	533270368	272386944	765969980	400554560	941741120
sp|Q7TPR4|ACTN1_MOUSE	Q7TPR4	ACTN1_MOUSE	Actn1	892	43.8	Mus musculus OX=10090	1:Experimental evidence at protein level	Alpha-actinin-1	1	0.999	29	28	28	106	13	2	11	2	13	2	11	2	31	12	52	11	372113248	166472448	212716624	129225560	372113248	166472448	212716624	129225560	1312663550	956411520	2270156800	757156860	163470240	97315552	184750192	117198320	163470240	97315552	184750192	117198320	702271740	444149952	857305280
sp|Q8K021|SCAM1_MOUSE	Q8K021	SCAM1_MOUSE	Scamp1	338	43.5	Mus musculus OX=10090	1:Experimental evidence at protein level	Secretory carrier-associated membrane protein 1	1	0.999	13	95	95	95	24	24	27	20	24	24	27	20	24	24	27	20	1700260220	1634605950	1332996610	623907580	1700260220	1634605950	1332996610	623907580	1700260220	1634605950	1332996610	623907580	799321020	668493180	506105760	476119328	799321020	668493180	506105760	476119328	799321020	668493180	506105760
sp|Q99KF1|TMED9_MOUSE	Q99KF1	TMED9_MOUSE	Tmed9	235	50.2	Mus musculus OX=10090	1:Experimental evidence at protein level	Transmembrane emp24 domain-containing protein 9	1	0.999	13	97	66	97	25	21	36	15	21	12	22	11	25	21	36	15	2083542780	923889790	1583090820	693604420	1738440190	1047319170	1193612540	669175230	2083542780	923889790	1583090820	693604420	807727300	732868990	630260350	584446850	761754370	721334400	603269950	588605180	807727300	732868990	630260350
sp|P12787|COX5A_MOUSE	P12787	COX5A_MOUSE	Cox5a	146	63	Mus musculus OX=10090	1:Experimental evidence at protein level	Cytochrome c oxidase subunit 5A, mitochondrial	1	0.999	9	34	34	34	19	3	9	3	19	3	9	3	19	3	9	3	3009926140	867038660	1048941700	357956576	3009926140	867038660	1048941700	357956576	3009926140	867038660	1048941700	357956576	1122951940	373101856	731041730	258309632	1122951940	373101856	731041730	258309632	1122951940	373101856	731041730
sp|O35963|RB33B_MOUSE	O35963	RB33B_MOUSE	Rab33b	229	34.5	Mus musculus OX=10090	1:Experimental evidence at protein level	Ras-related protein Rab-33B	1	0.999	7	23	23	23	8	4	5	6	8	4	5	6	8	4	5	6	1947161470	826298180	1603300740	862842500	1947161470	826298180	1603300740	862842500	1947161470	826298180	1603300740	862842500	1947161470	0	1232654980	792249860	1947161470	0	1232654980	792249860	1947161470	0	1232654980
sp|Q69ZF7|CNNM4_MOUSE	Q69ZF7	CNNM4_MOUSE	Cnnm4	771	42.2	Mus musculus OX=10090	1:Experimental evidence at protein level	Metal transporter CNNM4	1	0.999	23	84	78	84	29	19	24	12	28	17	23	10	29	19	24	12	893898880	1569943300	1403774980	1337170940	893898880	1569943300	1403774980	1337170940	893898880	1569943300	1403774980	1337170940	825207550	725723140	666645180	693418820	852794620	740551420	632026370	693568960	825207550	725723140	666645180
sp|P63254|CRIP1_MOUSE	P63254	CRIP1_MOUSE	Crip1	77	84.4	Mus musculus OX=10090	1:Experimental evidence at protein level	Cysteine-rich protein 1	1	0.999	5	31	31	31	14	2	14	1	14	2	14	1	14	2	14	1	2226354690	238700192	2646464510	91174192	2226354690	238700192	2646464510	91174192	2226354690	238700192	2646464510	91174192	1054638850	181626816	1294807680	0	1054638850	181626816	1294807680	0	1054638850	181626816	1294807680
sp|P47955|RLA1_MOUSE	P47955	RLA1_MOUSE	Rplp1	114	84.2	Mus musculus OX=10090	1:Experimental evidence at protein level	60S acidic ribosomal protein P1	1	0.999	4	40	40	40	8	8	18	6	8	8	18	6	8	8	18	6	2230169340	656783100	2080631300	223328848	2230169340	656783100	2080631300	223328848	2230169340	656783100	2080631300	223328848	1252437380	462713280	1247440260	199595888	1252437380	462713280	1247440260	199595888	1252437380	462713280	1247440260
sp|P19783|COX41_MOUSE	P19783	COX41_MOUSE	Cox4i1	169	52.1	Mus musculus OX=10090	1:Experimental evidence at protein level	Cytochrome c oxidase subunit 4 isoform 1, mitochondrial	1	0.999	10	40	40	40	18	5	13	4	18	5	13	4	18	5	13	4	2236727040	700388610	1716935300	482437696	2236727040	700388610	1716935300	482437696	2236727040	700388610	1716935300	482437696	1364257540	496194784	648511300	366165504	1364257540	496194784	648511300	366165504	1364257540	496194784	648511300
sp|P60843|IF4A1_MOUSE	P60843	IF4A1_MOUSE	Eif4a1	406	49.5	Mus musculus OX=10090	1:Experimental evidence at protein level	Eukaryotic initiation factor 4A-I	1	0.999	14	42	17	42	20	2	17	3	9	0	7	1	20	2	17	3	2118993020	406882240	2087697660	386046496	852111680	0	160226208	83009048	2118993020	406882240	2087697660	386046496	1263505790	250470416	1098064380	185196400	372147456	0	175481536	0	1263505790	250470416	1098064380
sp|P52480|KPYM_MOUSE	P52480	KPYM_MOUSE	Pkm	531	78.3	Mus musculus OX=10090	1:Experimental evidence at protein level	Pyruvate kinase PKM	1	0.999	35	141	131	141	54	9	73	5	51	7	68	5	54	9	73	5	1535389570	602272260	2498969600	357229056	1680726660	549050430	2164712450	419611776	1535389570	602272260	2498969600	357229056	1052396670	404371040	1510540800	214216656	1144536580	374306208	1500497540	214216656	1052396670	404371040	1510540800
sp|O08547|SC22B_MOUSE	O08547	SC22B_MOUSE	Sec22b	215	55.3	Mus musculus OX=10090	1:Experimental evidence at protein level	Vesicle-trafficking protein SEC22b	1	0.999	12	65	65	65	17	15	18	15	17	15	18	15	17	15	18	15	1356165380	1208952320	1497664000	867382530	1356165380	1208952320	1497664000	867382530	1356165380	1208952320	1497664000	867382530	476451008	536289600	631690300	404607008	476451008	536289600	631690300	404607008	476451008	536289600	631690300
sp|Q62470|ITA3_MOUSE	Q62470	ITA3_MOUSE	Itga3	1053	25.4	Mus musculus OX=10090	1:Experimental evidence at protein level	Integrin alpha-3	1	0.999	16	45	45	45	17	11	7	10	17	11	7	10	17	11	7	10	956531970	1651201790	1050288130	1237165060	956531970	1651201790	1050288130	1237165060	956531970	1651201790	1050288130	1237165060	419044544	570732610	467231136	481614976	419044544	570732610	467231136	481614976	419044544	570732610	467231136
sp|P15864|H12_MOUSE	P15864	H12_MOUSE	H1-2	212	55.2	Mus musculus OX=10090	1:Experimental evidence at protein level	Histone H1.2	1	0.999	20	16	16	57	11	2	2	1	11	2	2	1	44	3	8	2	1435628930	120687784	276243232	99607168	1435628930	120687784	276243232	99607168	4028265730	141209904	565532160	154574512	957639810	70545808	179516320	0	957639810	70545808	179516320	0	1952864000	90643912	279587520
sp|P21278|GNA11_MOUSE	P21278	GNA11_MOUSE	Gna11	359	69.4	Mus musculus OX=10090	1:Experimental evidence at protein level	Guanine nucleotide-binding protein subunit alpha-11	1	0.999	22	59	39	59	24	13	15	7	14	9	11	5	24	13	15	7	1628923390	1176484610	1015313660	1059323460	140817872	1192514300	876110980	1066560830	1628923390	1176484610	1015313660	1059323460	638665920	965867900	571545920	816979580	292560000	614310080	367504384	563959740	638665920	965867900	571545920
sp|Q91W90|TXND5_MOUSE	Q91W90	TXND5_MOUSE	Txndc5	417	64.5	Mus musculus OX=10090	1:Experimental evidence at protein level	Thioredoxin domain-containing protein 5	1	0.999	21	98	98	98	32	19	38	9	32	19	38	9	32	19	38	9	2206096640	741745410	1445981700	479424128	2206096640	741745410	1445981700	479424128	2206096640	741745410	1445981700	479424128	730290370	470019200	526704352	363343904	730290370	470019200	526704352	363343904	730290370	470019200	526704352
sp|P24369|PPIB_MOUSE	P24369	PPIB_MOUSE	Ppib	216	65.3	Mus musculus OX=10090	1:Experimental evidence at protein level	Peptidyl-prolyl cis-trans isomerase B	1	0.999	14	52	52	52	19	13	12	8	19	13	12	8	19	13	12	8	1610132990	1302957310	915367100	1029095420	1610132990	1302957310	915367100	1029095420	1610132990	1302957310	915367100	1029095420	1199138300	563813630	599399620	470779616	1199138300	563813630	599399620	470779616	1199138300	563813630	599399620
sp|O08807|PRDX4_MOUSE	O08807	PRDX4_MOUSE	Prdx4	274	33.2	Mus musculus OX=10090	1:Experimental evidence at protein level	Peroxiredoxin-4	1	0.999	5	21	21	26	5	7	4	5	5	7	4	5	8	7	6	5	1445726850	845116930	1858002940	543845180	1445726850	845116930	1858002940	543845180	1575725950	778403460	1990843650	500735552	1141333120	790442690	1164828670	513149824	1141333120	790442690	1164828670	513149824	1200956670	790442690	1106998660
sp|P10630|IF4A2_MOUSE	P10630	IF4A2_MOUSE	Eif4a2	407	26.3	Mus musculus OX=10090	1:Experimental evidence at protein level	Eukaryotic initiation factor 4A-II	1	0.999	8	5	5	30	2	0	3	0	2	0	3	0	13	2	13	2	138189536	0	151775840	0	138189536	0	151775840	0	1762990590	406882240	2331148030	303037440	83472472	0	89546160	0	83472472	0	89546160	0	1095647100	250470416	1235111940
sp|P08003|PDIA4_MOUSE	P08003	PDIA4_MOUSE	Pdia4	638	46.7	Mus musculus OX=10090	1:Experimental evidence at protein level	Protein disulfide-isomerase A4	1	0.999	35	106	106	106	36	24	31	15	36	24	31	15	36	24	31	15	1642478080	1061433340	1131289860	925214020	1642478080	1061433340	1131289860	925214020	1642478080	1061433340	1131289860	925214020	718338750	921549120	646370370	673956930	718338750	921549120	646370370	673956930	718338750	921549120	646370370
sp|Q62159|RHOC_MOUSE	Q62159	RHOC_MOUSE	Rhoc	193	58.5	Mus musculus OX=10090	1:Experimental evidence at protein level	Rho-related GTP-binding protein RhoC	1	0.999	10	1	1	44	1	0	0	0	1	0	0	0	17	7	12	8	68142848	0	0	0	68142848	0	0	0	1589589890	951107900	1425094780	794052860	0	0	0	0	0	0	0	0	790602300	542823100	705182400
sp|P47754|CAZA2_MOUSE	P47754	CAZA2_MOUSE	Capza2	286	56.3	Mus musculus OX=10090	1:Experimental evidence at protein level	F-actin-capping protein subunit alpha-2	1	0.999	11	59	53	59	12	7	34	6	11	6	31	5	12	7	34	6	1209553150	957658110	1803524220	772242690	1417670140	570843460	1119570050	430134912	1209553150	957658110	1803524220	772242690	800022660	653758530	1089045630	586588740	753226820	615544260	1001821700	521251424	800022660	653758530	1089045630
sp|Q60766|IRGM1_MOUSE	Q60766	IRGM1_MOUSE	Irgm1	409	60.1	Mus musculus OX=10090	1:Experimental evidence at protein level	Immunity-related GTPase family M protein 1	1	0.999	21	67	67	67	28	7	20	12	28	7	20	12	28	7	20	12	1478560770	967814340	1214260740	1077569150	1478560770	967814340	1214260740	1077569150	1478560770	967814340	1214260740	1077569150	852885630	725233920	919009280	966493440	852885630	725233920	919009280	966493440	852885630	725233920	919009280
sp|P62962|PROF1_MOUSE	P62962	PROF1_MOUSE	Pfn1	140	95.7	Mus musculus OX=10090	1:Experimental evidence at protein level	Profilin-1	1	0.999	11	44	44	44	17	4	21	2	17	4	21	2	17	4	21	2	2505591040	267201520	1934662910	0	2505591040	267201520	1934662910	0	2505591040	267201520	1934662910	0	1705386750	232289824	1347282180	0	1705386750	232289824	1347282180	0	1705386750	232289824	1347282180
sp|P51881|ADT2_MOUSE	P51881	ADT2_MOUSE	Slc25a5	298	67.1	Mus musculus OX=10090	1:Experimental evidence at protein level	ADP/ATP translocase 2	1	0.999	29	89	53	89	52	5	26	6	31	3	15	4	52	5	26	6	2794309630	413854848	1238797310	250580240	2240710910	429229696	824371970	435273152	2794309630	413854848	1238797310	250580240	915860670	296408000	398294016	281422368	861170880	273720000	345826240	267698240	915860670	296408000	398294016
sp|Q9D0F3|LMAN1_MOUSE	Q9D0F3	LMAN1_MOUSE	Lman1	517	48.4	Mus musculus OX=10090	1:Experimental evidence at protein level	Protein ERGIC-53	1	0.999	23	100	100	100	39	16	35	10	39	16	35	10	39	16	35	10	2138752770	514620768	1531867900	499205248	2138752770	514620768	1531867900	499205248	2138752770	514620768	1531867900	499205248	603465280	635106940	639961280	506363392	603465280	635106940	639961280	506363392	603465280	635106940	639961280
sp|P62918|RL8_MOUSE	P62918	RL8_MOUSE	Rpl8	257	57.6	Mus musculus OX=10090	1:Experimental evidence at protein level	60S ribosomal protein L8	1	0.999	17	66	66	66	22	10	23	11	22	10	23	11	22	10	23	11	1422242430	1053066750	1130857340	993235460	1422242430	1053066750	1130857340	993235460	1422242430	1053066750	1130857340	993235460	741892670	610262980	649954880	620501820	741892670	610262980	649954880	620501820	741892670	610262980	649954880
sp|Q9JJI8|RL38_MOUSE	Q9JJI8	RL38_MOUSE	Rpl38	70	57.1	Mus musculus OX=10090	1:Experimental evidence at protein level	60S ribosomal protein L38	1	0.999	6	54	54	54	15	3	34	2	15	3	34	2	15	3	34	2	2860291840	281835552	1266837380	182531040	2860291840	281835552	1266837380	182531040	2860291840	281835552	1266837380	182531040	1350015490	235327952	510514816	155810432	1350015490	235327952	510514816	155810432	1350015490	235327952	510514816
sp|Q61937|NPM_MOUSE	Q61937	NPM_MOUSE	Npm1	292	75	Mus musculus OX=10090	1:Experimental evidence at protein level	Nucleophosmin	1	0.999	20	87	87	87	38	0	49	0	38	0	49	0	38	0	49	0	2247285500	0	2297735940	0	2247285500	0	2297735940	0	2247285500	0	2297735940	0	1156695810	0	1329076990	0	1156695810	0	1329076990	0	1156695810	0	1329076990
sp|Q9WV92|E41L3_MOUSE	Q9WV92	E41L3_MOUSE	Epb41l3	929	40.7	Mus musculus OX=10090	1:Experimental evidence at protein level	Band 4.1-like protein 3	1	0.999	28	95	93	95	24	26	24	21	24	26	22	21	24	26	24	21	708012930	1596088060	878435780	1356853500	708012930	1596088060	878435780	1356853500	708012930	1596088060	878435780	1356853500	278283264	671933180	310471136	633038460	278283264	671933180	310471136	633038460	278283264	671933180	310471136
sp|P40142|TKT_MOUSE	P40142	TKT_MOUSE	Tkt	623	74.6	Mus musculus OX=10090	1:Experimental evidence at protein level	Transketolase	1	0.999	42	149	147	149	69	15	58	7	68	15	57	7	69	15	58	7	1499385600	599888190	2085058560	332420192	1499385600	599888190	2085058560	332420192	1499385600	599888190	2085058560	332420192	715196540	230546656	836404420	141519056	717164610	230546656	834109180	141519056	715196540	230546656	836404420
sp|P08207|S10AA_MOUSE	P08207	S10AA_MOUSE	S100a10	97	61.9	Mus musculus OX=10090	1:Experimental evidence at protein level	Protein S100-A10	1	0.999	5	37	37	37	12	5	15	5	12	5	15	5	12	5	15	5	1728322820	682738180	1520591870	577894590	1728322820	682738180	1520591870	577894590	1728322820	682738180	1520591870	577894590	961046140	442227840	959128700	377723808	961046140	442227840	959128700	377723808	961046140	442227840	959128700
sp|P47757|CAPZB_MOUSE	P47757	CAPZB_MOUSE	Capzb	277	51.6	Mus musculus OX=10090	1:Experimental evidence at protein level	F-actin-capping protein subunit beta	1	0.999	9	50	50	50	14	11	16	9	14	11	16	9	14	11	16	9	1211442690	874799040	1518050940	793286660	1211442690	874799040	1518050940	793286660	1211442690	874799040	1518050940	793286660	666745410	392665760	678688060	349553856	666745410	392665760	678688060	349553856	666745410	392665760	678688060
sp|Q60598|SRC8_MOUSE	Q60598	SRC8_MOUSE	Cttn	546	42.9	Mus musculus OX=10090	1:Experimental evidence at protein level	Src substrate cortactin	1	0.999	22	59	59	59	20	5	25	9	20	5	25	9	20	5	25	9	1087536380	857199360	1458941700	983175680	1087536380	857199360	1458941700	983175680	1087536380	857199360	1458941700	983175680	611334020	515951200	778488640	444554784	611334020	515951200	778488640	444554784	611334020	515951200	778488640
sp|P63101|1433Z_MOUSE	P63101	1433Z_MOUSE	Ywhaz	245	47.3	Mus musculus OX=10090	1:Experimental evidence at protein level	14-3-3 protein zeta/delta	1	0.999	15	38	26	38	18	5	11	4	12	5	6	3	18	5	11	4	1605010820	541174270	1539493500	699731460	1018039040	541174270	1275035520	486583488	1605010820	541174270	1539493500	699731460	575330820	380007296	666168380	314262528	497654944	335067904	556268480	298255072	575330820	380007296	666168380
tr|Q792Z1|Q792Z1_MOUSE	Q792Z1	Q792Z1_MOUSE	Try10	246	30.9	Mus musculus OX=10090	1:Experimental evidence at protein level	Trypsin 10	1	0.999	4	23	23	24	3	10	6	4	3	10	6	4	3	11	6	4	251085600	2614982910	456372544	1015507970	251085600	2614982910	456372544	1015507970	251085600	2614982910	456372544	1015507970	161141360	1061444100	336699840	394884864	161141360	1061444100	336699840	394884864	161141360	1061444100	336699840
sp|Q3THE2|ML12B_MOUSE	Q3THE2	ML12B_MOUSE	Myl12b	172	37.8	Mus musculus OX=10090	1:Experimental evidence at protein level	Myosin regulatory light chain 12B	1	0.999	8	22	17	22	7	7	4	4	5	5	3	4	7	7	4	4	1376304640	931350080	1227742340	741671740	1319711230	931350080	1207939330	741671740	1376304640	931350080	1227742340	741671740	1074540930	1012996800	885485630	821920380	1054580610	1012996800	902245380	821920380	1074540930	1012996800	885485630
sp|Q9D816|CP255_MOUSE	Q9D816	CP255_MOUSE	Cyp2c55	490	50.6	Mus musculus OX=10090	1:Experimental evidence at protein level	Cytochrome P450 2C55	1	0.999	20	61	55	61	32	10	12	7	28	10	10	7	32	10	12	7	1307917060	1525946370	629205700	802728510	1307917060	1525946370	629205700	802728510	1307917060	1525946370	629205700	802728510	884048000	673603140	614138500	369738528	884048000	673603140	614138500	369738528	884048000	673603140	614138500
sp|P19157|GSTP1_MOUSE	P19157	GSTP1_MOUSE	Gstp1	210	69	Mus musculus OX=10090	1:Experimental evidence at protein level	Glutathione S-transferase P 1	1	0.999	10	33	18	33	17	1	14	1	9	1	7	1	17	1	14	1	1949963260	333095488	1778571520	199033040	1472168060	333095488	1390584060	199033040	1949963260	333095488	1778571520	199033040	999056960	0	829651200	0	932904900	0	888481540	0	999056960	0	829651200
sp|P35564|CALX_MOUSE	P35564	CALX_MOUSE	Canx	591	37.6	Mus musculus OX=10090	1:Experimental evidence at protein level	Calnexin	1	0.999	22	84	84	84	33	10	31	10	33	10	31	10	33	10	31	10	2359879680	596452290	1070317700	233939040	2359879680	596452290	1070317700	233939040	2359879680	596452290	1070317700	233939040	763296640	510795840	427177120	415697920	763296640	510795840	427177120	415697920	763296640	510795840	427177120
sp|Q8C0Z1|F234A_MOUSE	Q8C0Z1	F234A_MOUSE	Fam234a	555	33.5	Mus musculus OX=10090	1:Experimental evidence at protein level	Protein FAM234A	1	0.999	12	57	57	57	11	15	20	11	11	15	20	11	11	15	20	11	480022368	1525506430	1075205630	1148157820	480022368	1525506430	1075205630	1148157820	480022368	1525506430	1075205630	1148157820	1112129280	590876740	634661500	373855936	1112129280	590876740	634661500	373855936	1112129280	590876740	634661500
sp|P46735|MYO1B_MOUSE	P46735	MYO1B_MOUSE	Myo1b	1107	39	Mus musculus OX=10090	1:Experimental evidence at protein level	Unconventional myosin-Ib	1	0.999	34	104	104	121	30	27	22	25	30	27	22	25	34	32	25	30	678259970	1001594880	676667650	853418620	678259970	1001594880	676667650	853418620	937807170	1264070020	941884160	1077335680	391757312	488009536	365951648	479905056	391757312	488009536	365951648	479905056	426863072	517624544	399978048
sp|P48962|ADT1_MOUSE	P48962	ADT1_MOUSE	Slc25a4	298	48.3	Mus musculus OX=10090	1:Experimental evidence at protein level	ADP/ATP translocase 1	1	0.999	13	3	3	39	2	0	1	0	2	0	1	0	23	2	12	2	60736916	0	0	0	60736916	0	0	0	2715130110	141017728	1234484990	121255968	0	0	0	0	0	0	0	0	818309630	196944400	389442976
sp|P45591|COF2_MOUSE	P45591	COF2_MOUSE	Cfl2	166	44.6	Mus musculus OX=10090	1:Experimental evidence at protein level	Cofilin-2	1	0.999	7	3	3	23	1	0	2	0	1	0	2	0	10	2	9	2	12355967	0	9811489	0	12355967	0	9811489	0	1835573630	329593440	1719832060	254987696	0	0	0	0	0	0	0	0	657211460	465487264	955348350
sp|Q9D8E6|RL4_MOUSE	Q9D8E6	RL4_MOUSE	Rpl4	419	49.6	Mus musculus OX=10090	1:Experimental evidence at protein level	60S ribosomal protein L4	1	0.999	24	81	81	81	33	12	25	11	33	12	25	11	33	12	25	11	1707885180	636936060	1083753090	698402430	1707885180	636936060	1083753090	698402430	1707885180	636936060	1083753090	698402430	746852290	455017920	539765380	526522848	746852290	455017920	539765380	526522848	746852290	455017920	539765380
sp|Q91X21|K2013_MOUSE	Q91X21	K2013_MOUSE	Kiaa2013	634	40.7	Mus musculus OX=10090	1:Experimental evidence at protein level	Uncharacterized protein KIAA2013	1	0.999	15	62	62	62	12	13	18	19	12	13	18	19	12	13	18	19	573343620	1141749120	900530820	1508850180	573343620	1141749120	900530820	1508850180	573343620	1141749120	900530820	1508850180	332178144	451361472	479078720	621622980	332178144	451361472	479078720	621622980	332178144	451361472	479078720
sp|P00405|COX2_MOUSE	P00405	COX2_MOUSE	Mtco2	227	41	Mus musculus OX=10090	1:Experimental evidence at protein level	Cytochrome c oxidase subunit 2	1	0.999	8	48	48	48	20	0	26	2	20	0	26	2	20	0	26	2	3188512260	0	886619970	37227564	3188512260	0	886619970	37227564	3188512260	0	886619970	37227564	889336450	0	465964096	88808352	889336450	0	465964096	88808352	889336450	0	465964096
sp|P60867|RS20_MOUSE	P60867	RS20_MOUSE	Rps20	119	46.2	Mus musculus OX=10090	1:Experimental evidence at protein level	40S ribosomal protein S20	1	0.999	7	24	24	24	11	3	7	3	11	3	7	3	11	3	7	3	1987280900	520429056	1260208130	338303072	1987280900	520429056	1260208130	338303072	1987280900	520429056	1260208130	338303072	923317500	242575296	571866940	182648256	923317500	242575296	571866940	182648256	923317500	242575296	571866940
sp|Q9CZS1|AL1B1_MOUSE	Q9CZS1	AL1B1_MOUSE	Aldh1b1	519	57.6	Mus musculus OX=10090	1:Experimental evidence at protein level	Aldehyde dehydrogenase X, mitochondrial	1	0.999	20	74	69	74	41	6	23	4	38	6	21	4	41	6	23	4	2697420800	343950176	962941180	90057272	2697420800	343950176	962941180	90057272	2697420800	343950176	962941180	90057272	872238590	202336960	374130112	138862800	888723650	202336960	367190336	138862800	872238590	202336960	374130112
sp|P55292|DSC2_MOUSE	P55292	DSC2_MOUSE	Dsc2	902	38.1	Mus musculus OX=10090	1:Experimental evidence at protein level	Desmocollin-2	1	0.999	29	110	110	110	27	32	31	20	27	32	31	20	27	32	31	20	446044800	1878557950	525367520	1159331070	446044800	1878557950	525367520	1159331070	446044800	1878557950	525367520	1159331070	348263616	686741060	372177024	516417248	348263616	686741060	372177024	516417248	348263616	686741060	372177024
sp|P05064|ALDOA_MOUSE	P05064	ALDOA_MOUSE	Aldoa	364	72	Mus musculus OX=10090	1:Experimental evidence at protein level	Fructose-bisphosphate aldolase A	1	0.999	25	81	15	81	30	11	34	6	8	1	6	0	30	11	34	6	1299495300	669164350	1549260290	474338400	448273792	0	518176832	0	1299495300	669164350	1549260290	474338400	503977024	327008352	650370240	239573456	164535696	0	212181760	0	503977024	327008352	650370240
sp|P35293|RAB18_MOUSE	P35293	RAB18_MOUSE	Rab18	206	65.5	Mus musculus OX=10090	1:Experimental evidence at protein level	Ras-related protein Rab-18	1	0.999	12	48	48	48	14	10	15	9	14	10	15	9	14	10	15	9	803392000	1028940800	1065505540	1080821250	803392000	1028940800	1065505540	1080821250	803392000	1028940800	1065505540	1080821250	616468350	488858368	555496130	517450144	616468350	488858368	555496130	517450144	616468350	488858368	555496130
sp|P35980|RL18_MOUSE	P35980	RL18_MOUSE	Rpl18	188	34.6	Mus musculus OX=10090	1:Experimental evidence at protein level	60S ribosomal protein L18	1	0.999	8	37	37	37	16	5	11	5	16	5	11	5	16	5	11	5	1354758400	818890940	821301310	973197700	1354758400	818890940	821301310	973197700	1354758400	818890940	821301310	973197700	687498690	335343040	570654980	404580448	687498690	335343040	570654980	404580448	687498690	335343040	570654980
sp|P62814|VATB2_MOUSE	P62814	VATB2_MOUSE	Atp6v1b2	511	75.1	Mus musculus OX=10090	1:Experimental evidence at protein level	V-type proton ATPase subunit B, brain isoform	1	0.999	24	143	119	143	36	23	59	25	28	20	49	22	36	23	59	25	977474690	1008344700	1027398910	951706620	977474690	1008344700	1027398910	951706620	977474690	1008344700	1027398910	951706620	545030780	448679584	768039300	468438368	523165984	464563904	774191360	467584352	545030780	448679584	768039300
sp|P62242|RS8_MOUSE	P62242	RS8_MOUSE	Rps8	208	61.1	Mus musculus OX=10090	1:Experimental evidence at protein level	40S ribosomal protein S8	1	0.999	13	38	38	38	17	5	10	6	17	5	10	6	17	5	10	6	955420350	726098690	1647033220	632236290	955420350	726098690	1647033220	632236290	955420350	726098690	1647033220	632236290	762319550	468458400	673199420	403360288	762319550	468458400	673199420	403360288	762319550	468458400	673199420
sp|P63024|VAMP3_MOUSE	P63024	VAMP3_MOUSE	Vamp3	103	74.8	Mus musculus OX=10090	1:Experimental evidence at protein level	Vesicle-associated membrane protein 3	1	0.999	8	57	33	57	13	15	12	17	7	10	6	10	13	15	12	17	967049090	1079287300	997276540	914043010	967049090	1079287300	997276540	914043010	967049090	1079287300	997276540	914043010	460536352	546742080	459708896	447381536	399671840	650179520	423396320	421844640	460536352	546742080	459708896
sp|Q8BRF7|SCFD1_MOUSE	Q8BRF7	SCFD1_MOUSE	Scfd1	639	59	Mus musculus OX=10090	1:Experimental evidence at protein level	Sec1 family domain-containing protein 1	1	0.999	27	101	101	101	33	11	38	19	33	11	38	19	33	11	38	19	1174994180	787087230	1066210050	897712450	1174994180	787087230	1066210050	897712450	1174994180	787087230	1066210050	897712450	514300640	378111136	539692030	421250656	514300640	378111136	539692030	421250656	514300640	378111136	539692030
sp|P61979|HNRPK_MOUSE	P61979	HNRPK_MOUSE	Hnrnpk	463	57	Mus musculus OX=10090	1:Experimental evidence at protein level	Heterogeneous nuclear ribonucleoprotein K	1	0.999	25	71	71	71	29	3	36	3	29	3	36	3	29	3	36	3	1606479100	128202192	2108060800	79932736	1606479100	128202192	2108060800	79932736	1606479100	128202192	2108060800	79932736	500292576	157357408	600677440	138584992	500292576	157357408	600677440	138584992	500292576	157357408	600677440
sp|P43274|H14_MOUSE	P43274	H14_MOUSE	H1-4	219	52.1	Mus musculus OX=10090	1:Experimental evidence at protein level	Histone H1.4	1	0.999	19	24	24	57	15	2	6	1	15	2	6	1	40	3	12	2	1977574020	0	291904672	0	1977574020	0	291904672	0	3361303040	51363288	444816512	54967344	1440770430	77203432	208916304	0	1440770430	77203432	208916304	0	2816205820	95013448	314407360
sp|Q6ZWV3|RL10_MOUSE	Q6ZWV3	RL10_MOUSE	Rpl10	214	59.3	Mus musculus OX=10090	1:Experimental evidence at protein level	60S ribosomal protein L10	1	0.999	15	49	16	49	22	5	15	7	7	2	4	3	22	5	15	7	908606590	1226933760	763600380	1010919810	770074880	591890180	496882528	493028736	908606590	1226933760	763600380	1010919810	584992510	611824190	354949824	463548000	272133248	307688160	192811808	212740912	584992510	611824190	354949824
sp|Q9CQX2|CYB5B_MOUSE	Q9CQX2	CYB5B_MOUSE	Cyb5b	146	65.8	Mus musculus OX=10090	1:Experimental evidence at protein level	Cytochrome b5 type B	1	0.999	9	48	48	48	16	6	22	4	16	6	22	4	16	6	22	4	1803837700	663206020	885656960	538041980	1803837700	663206020	885656960	538041980	1803837700	663206020	885656960	538041980	622318340	488177920	453319424	485773984	622318340	488177920	453319424	485773984	622318340	488177920	453319424
sp|Q148W0|AT8B1_MOUSE	Q148W0	AT8B1_MOUSE	Atp8b1	1251	21.1	Mus musculus OX=10090	1:Experimental evidence at protein level	Phospholipid-transporting ATPase IC	1	0.999	22	87	84	87	18	23	25	21	18	22	24	20	18	23	25	21	590409340	1338992380	962571070	956545020	590409340	1338992380	962571070	956545020	590409340	1338992380	962571070	956545020	292966272	549459010	353819360	437997024	292966272	549459010	353819360	437997024	292966272	549459010	353819360
sp|Q9WVA4|TAGL2_MOUSE	Q9WVA4	TAGL2_MOUSE	Tagln2	199	93	Mus musculus OX=10090	1:Experimental evidence at protein level	Transgelin-2	1	0.999	22	67	50	67	24	9	30	4	19	6	24	1	24	9	30	4	1535878660	322954208	1987350270	0	1280392450	322954208	1592256000	0	1535878660	322954208	1987350270	0	349024480	210639312	583680900	185547536	673593660	199469216	878801730	0	349024480	210639312	583680900
sp|P30677|GNA14_MOUSE	P30677	GNA14_MOUSE	Gna14	355	34.6	Mus musculus OX=10090	1:Experimental evidence at protein level	Guanine nucleotide-binding protein subunit alpha-14	1	0.999	10	23	21	41	6	3	7	7	4	3	7	7	15	7	10	9	329277248	264648624	667331840	580004610	329277248	264648624	667331840	580004610	1958200580	432173184	840427900	612696700	181497776	449736320	234165904	350104864	181497776	449736320	234165904	350104864	463909856	736688000	421264448
sp|Q9CZ13|QCR1_MOUSE	Q9CZ13	QCR1_MOUSE	Uqcrc1	480	49.2	Mus musculus OX=10090	1:Experimental evidence at protein level	Cytochrome b-c1 complex subunit 1, mitochondrial	1	0.999	17	53	52	53	28	6	15	4	27	6	15	4	28	6	15	4	1798659460	538670460	984135550	475904320	1798659460	538670460	984135550	475904320	1798659460	538670460	984135550	475904320	1142456320	272426880	629638850	253722576	1142456320	272426880	629638850	253722576	1142456320	272426880	629638850
sp|Q9Z261|CLD7_MOUSE	Q9Z261	CLD7_MOUSE	Cldn7	211	24.6	Mus musculus OX=10090	1:Experimental evidence at protein level	Claudin-7	1	0.999	5	22	22	22	6	3	6	7	6	3	6	7	6	3	6	7	452716864	1124101120	982821060	1228725500	452716864	1124101120	982821060	1228725500	452716864	1124101120	982821060	1228725500	259004672	1051889150	587512190	923894780	259004672	1051889150	587512190	923894780	259004672	1051889150	587512190
sp|O35153|BET1L_MOUSE	O35153	BET1L_MOUSE	Bet1l	111	22.5	Mus musculus OX=10090	3:Protein inferred from homology	BET1-like protein	1	0.999	3	13	13	13	2	3	4	4	2	3	4	4	2	3	4	4	436664960	922127230	928021380	1497732350	436664960	922127230	928021380	1497732350	436664960	922127230	928021380	1497732350	274614912	589136000	589988930	958716220	274614912	589136000	589988930	958716220	274614912	589136000	589988930
sp|Q8VCS3|XYLK_MOUSE	Q8VCS3	XYLK_MOUSE	Fam20b	409	50.4	Mus musculus OX=10090	1:Experimental evidence at protein level	Glycosaminoglycan xylosylkinase	1	0.999	21	59	59	59	19	13	14	13	19	13	14	13	19	13	14	13	327771584	1217260800	1104502660	1086573440	327771584	1217260800	1104502660	1086573440	327771584	1217260800	1104502660	1086573440	476085024	451016864	462586336	454949824	476085024	451016864	462586336	454949824	476085024	451016864	462586336
sp|P32921|SYWC_MOUSE	P32921	SYWC_MOUSE	Wars1	481	58.6	Mus musculus OX=10090	1:Experimental evidence at protein level	Tryptophan--tRNA ligase, cytoplasmic	1	0.999	21	67	67	67	27	5	34	1	27	5	34	1	27	5	34	1	1760403970	159465616	1727298180	67181912	1760403970	159465616	1727298180	67181912	1760403970	159465616	1727298180	67181912	733338500	118251568	628613310	0	733338500	118251568	628613310	0	733338500	118251568	628613310
sp|Q8VIB3|SIA10_MOUSE	Q8VIB3	SIA10_MOUSE	St3gal6	329	34	Mus musculus OX=10090	2:Experimental evidence at transcript level	Type 2 lactosamine alpha-2,3-sialyltransferase	1	0.999	9	74	74	74	16	15	21	22	16	15	21	22	16	15	21	22	1506609660	480532352	1078712190	621136510	1506609660	480532352	1078712190	621136510	1506609660	480532352	1078712190	621136510	719786500	227971584	562303490	260322256	719786500	227971584	562303490	260322256	719786500	227971584	562303490
sp|P16546|SPTN1_MOUSE	P16546	SPTN1_MOUSE	Sptan1	2472	58.3	Mus musculus OX=10090	1:Experimental evidence at protein level	Spectrin alpha chain, non-erythrocytic 1	1	0.999	113	332	332	332	105	62	97	68	105	62	97	68	105	62	97	68	642836220	1121105280	842925760	1076706430	642836220	1121105280	842925760	1076706430	642836220	1121105280	842925760	1076706430	357584640	470286208	341366304	447716352	357584640	470286208	341366304	447716352	357584640	470286208	341366304
sp|Q9WU03|SPIT2_MOUSE	Q9WU03	SPIT2_MOUSE	Spint2	252	39.3	Mus musculus OX=10090	1:Experimental evidence at protein level	Kunitz-type protease inhibitor 2	1	0.999	12	46	46	46	15	8	15	8	15	8	15	8	15	8	15	8	1120848900	1089699840	929189180	534274176	1120848900	1089699840	929189180	534274176	1120848900	1089699840	929189180	534274176	660172420	599205890	464188288	484284000	660172420	599205890	464188288	484284000	660172420	599205890	464188288
sp|Q99JY9|ARP3_MOUSE	Q99JY9	ARP3_MOUSE	Actr3	418	72.5	Mus musculus OX=10090	1:Experimental evidence at protein level	Actin-related protein 3	1	0.999	21	82	75	82	23	14	30	15	21	12	28	14	23	14	30	15	957299650	840012670	1087201660	783849090	957299650	840012670	1087201660	783849090	957299650	840012670	1087201660	783849090	488385088	542553090	542994110	477311232	486291328	552198590	531036128	481598976	488385088	542553090	542994110
sp|Q9DAS9|GBG12_MOUSE	Q9DAS9	GBG12_MOUSE	Gng12	72	80.6	Mus musculus OX=10090	1:Experimental evidence at protein level	Guanine nucleotide-binding protein G(I)/G(S)/G(O) subunit gamma-12	1	0.999	7	50	50	50	8	16	9	17	8	16	9	17	8	16	9	17	1467697410	336813600	1506446850	321334208	1467697410	336813600	1506446850	321334208	1467697410	336813600	1506446850	321334208	576414460	429165600	648665410	492774944	576414460	429165600	648665410	492774944	576414460	429165600	648665410
sp|P60335|PCBP1_MOUSE	P60335	PCBP1_MOUSE	Pcbp1	356	86.5	Mus musculus OX=10090	1:Experimental evidence at protein level	Poly(rC)-binding protein 1	1	0.999	16	62	44	62	29	2	28	3	21	1	20	2	29	2	28	3	1498580350	103181768	1937193090	75386032	1498580350	103181768	1937193090	75386032	1498580350	103181768	1937193090	75386032	551329020	112349368	630427460	86602904	594204220	0	731677120	0	551329020	112349368	630427460
tr|Q9CQ73|Q9CQ73_MOUSE	Q9CQ73	Q9CQ73_MOUSE	Pkp2	795	42.6	Mus musculus OX=10090	1:Experimental evidence at protein level	Plakophilin 2	1	0.999	23	67	67	67	15	21	10	21	15	21	10	21	15	21	10	21	283198432	1613442690	449465888	1246733570	283198432	1613442690	449465888	1246733570	283198432	1613442690	449465888	1246733570	229431120	862438020	240257696	636115010	229431120	862438020	240257696	636115010	229431120	862438020	240257696
sp|Q9WV55|VAPA_MOUSE	Q9WV55	VAPA_MOUSE	Vapa	249	77.5	Mus musculus OX=10090	1:Experimental evidence at protein level	Vesicle-associated membrane protein-associated protein A	1	0.999	18	58	57	58	22	8	17	11	22	8	16	11	22	8	17	11	933530050	885899390	910943490	862439170	933530050	885899390	910943490	862439170	933530050	885899390	910943490	862439170	387975584	326115008	365843040	363278400	387975584	326115008	365843040	363278400	387975584	326115008	365843040
sp|P47856|GFPT1_MOUSE	P47856	GFPT1_MOUSE	Gfpt1	697	54.5	Mus musculus OX=10090	1:Experimental evidence at protein level	Glutamine--fructose-6-phosphate aminotransferase [isomerizing] 1	1	0.999	29	98	78	98	37	11	42	8	29	8	36	5	37	11	42	8	1471710980	264245488	1606310140	247195392	1471710980	264245488	1606310140	247195392	1471710980	264245488	1606310140	247195392	486583232	208232656	523389632	176394000	595012290	180410848	559648700	155707984	486583232	208232656	523389632
sp|P07724|ALBU_MOUSE	P07724	ALBU_MOUSE	Alb	608	72.4	Mus musculus OX=10090	1:Experimental evidence at protein level	Albumin	1	0.999	39	121	121	121	49	20	38	14	49	20	38	14	49	20	38	14	1243506180	1004788100	624571260	710990720	1243506180	1004788100	624571260	710990720	1243506180	1004788100	624571260	710990720	513948224	368038016	466182656	338675968	513948224	368038016	466182656	338675968	513948224	368038016	466182656
sp|Q8VEK3|HNRPU_MOUSE	Q8VEK3	HNRPU_MOUSE	Hnrnpu	800	39.6	Mus musculus OX=10090	1:Experimental evidence at protein level	Heterogeneous nuclear ribonucleoprotein U	1	0.999	25	51	51	51	32	2	17	0	32	2	17	0	32	2	17	0	1602883840	127459160	1831907330	0	1602883840	127459160	1831907330	0	1602883840	127459160	1831907330	0	964067840	104806680	740942910	0	964067840	104806680	740942910	0	964067840	104806680	740942910
sp|P68510|1433F_MOUSE	P68510	1433F_MOUSE	Ywhah	246	32.9	Mus musculus OX=10090	1:Experimental evidence at protein level	14-3-3 protein eta	1	0.999	10	17	17	25	5	3	7	2	5	3	7	2	8	3	11	3	579616640	407693888	794868480	284271968	579616640	407693888	794868480	284271968	1343726080	407693888	1289253380	497419936	401383008	256332928	481097088	169878512	401383008	256332928	481097088	169878512	623626560	346705184	620954180
sp|P35979|RL12_MOUSE	P35979	RL12_MOUSE	Rpl12	165	69.1	Mus musculus OX=10090	1:Experimental evidence at protein level	60S ribosomal protein L12	1	0.999	8	34	34	34	17	4	9	4	17	4	9	4	17	4	9	4	1163356930	776070780	942964290	652391420	1163356930	776070780	942964290	652391420	1163356930	776070780	942964290	652391420	777637760	376440992	494515968	311641664	777637760	376440992	494515968	311641664	777637760	376440992	494515968
sp|Q8BI08|MAL2_MOUSE	Q8BI08	MAL2_MOUSE	Mal2	175	17.7	Mus musculus OX=10090	1:Experimental evidence at protein level	Protein MAL2	1	0.999	2	20	20	20	4	6	4	6	4	6	4	6	4	6	4	6	619569920	1122883330	875738240	911100420	619569920	1122883330	875738240	911100420	619569920	1122883330	875738240	911100420	377547264	565571900	536182720	467759744	377547264	565571900	536182720	467759744	377547264	565571900	536182720
sp|Q64685|SIAT1_MOUSE	Q64685	SIAT1_MOUSE	St6gal1	403	34.5	Mus musculus OX=10090	1:Experimental evidence at protein level	Beta-galactoside alpha-2,6-sialyltransferase 1	1	0.999	14	40	40	40	3	4	17	16	3	4	17	16	3	4	17	16	545323840	664234300	1060753220	1248075010	545323840	664234300	1060753220	1248075010	545323840	664234300	1060753220	1248075010	439267744	363906592	655813310	969851650	439267744	363906592	655813310	969851650	439267744	363906592	655813310
tr|A8DUK4|A8DUK4_MOUSE	A8DUK4	A8DUK4_MOUSE	Hbb-bs	147	94.6	Mus musculus OX=10090	1:Experimental evidence at protein level	Beta-globin	1	0.999	9	29	6	29	8	13	8	0	1	4	1	0	8	13	8	0	1192613890	1450434940	866531520	0	388434528	639104060	326197728	0	1192613890	1450434940	866531520	0	542180290	706731010	406026752	0	0	0	0	0	542180290	706731010	406026752
sp|P59999|ARPC4_MOUSE	P59999	ARPC4_MOUSE	Arpc4	168	63.1	Mus musculus OX=10090	1:Experimental evidence at protein level	Actin-related protein 2/3 complex subunit 4	1	0.999	10	28	28	28	10	6	7	5	10	6	7	5	10	6	7	5	788891650	853074110	1067065470	776566980	788891650	853074110	1067065470	776566980	788891650	853074110	1067065470	776566980	651468800	500191328	571854340	477379200	651468800	500191328	571854340	477379200	651468800	500191328	571854340
sp|Q9CQW9|IFM3_MOUSE	Q9CQW9	IFM3_MOUSE	Ifitm3	137	36.5	Mus musculus OX=10090	1:Experimental evidence at protein level	Interferon-induced transmembrane protein 3	1	0.999	3	27	24	27	7	6	9	5	7	6	7	4	7	6	9	5	863939260	834799940	1040328130	728458620	863939260	834799940	1040328130	728458620	863939260	834799940	1040328130	728458620	352540256	347327872	410623456	305911168	352540256	347327872	413630464	303687264	352540256	347327872	410623456
sp|P32883|RASK_MOUSE	P32883	RASK_MOUSE	Kras	189	77.2	Mus musculus OX=10090	1:Experimental evidence at protein level	GTPase KRas	1	0.999	12	42	17	42	11	9	13	9	3	4	6	4	11	9	13	9	478751424	1108890880	921068030	947135100	437021824	408284960	580671100	571415870	478751424	1108890880	921068030	947135100	351961920	459248064	332973856	381092000	275621024	343323232	289406112	285675392	351961920	459248064	332973856
sp|P63321|RALA_MOUSE	P63321	RALA_MOUSE	Rala	206	47.1	Mus musculus OX=10090	1:Experimental evidence at protein level	Ras-related protein Ral-A	1	0.999	11	13	13	48	5	2	4	2	5	2	4	2	14	7	21	6	234837504	232700736	174255040	228028272	234837504	232700736	174255040	228028272	1193330300	765727740	778012740	688054270	117616376	144834592	123527016	141412304	117616376	144834592	123527016	141412304	514333472	501302432	460027104
sp|P70424|ERBB2_MOUSE	P70424	ERBB2_MOUSE	Erbb2	1256	21.3	Mus musculus OX=10090	1:Experimental evidence at protein level	Receptor tyrosine-protein kinase erbB-2	1	0.999	15	26	26	28	8	4	7	7	8	4	7	7	8	4	8	8	38470808	1764001920	59181252	1553656580	38470808	1764001920	59181252	1553656580	38470808	1764001920	59181252	1553656580	169258320	415797792	284697440	360498016	169258320	415797792	284697440	360498016	172472704	423694208	286442592
sp|P50516|VATA_MOUSE	P50516	VATA_MOUSE	Atp6v1a	617	71.2	Mus musculus OX=10090	1:Experimental evidence at protein level	V-type proton ATPase catalytic subunit A	1	0.999	27	90	90	90	40	12	29	9	40	12	29	9	40	12	29	9	995147260	646531140	1189424900	583509500	995147260	646531140	1189424900	583509500	995147260	646531140	1189424900	583509500	552658690	277248864	578386240	278576288	552658690	277248864	578386240	278576288	552658690	277248864	578386240
sp|P47963|RL13_MOUSE	P47963	RL13_MOUSE	Rpl13	211	54.5	Mus musculus OX=10090	1:Experimental evidence at protein level	60S ribosomal protein L13	1	0.999	15	51	51	51	19	10	14	8	19	10	14	8	19	10	14	8	1366971260	561874110	850132860	616581440	1366971260	561874110	850132860	616581440	1366971260	561874110	850132860	616581440	736605700	294096512	439283456	325623744	736605700	294096512	439283456	325623744	736605700	294096512	439283456
sp|Q8BTY2|S4A7_MOUSE	Q8BTY2	S4A7_MOUSE	Slc4a7	1034	22.3	Mus musculus OX=10090	1:Experimental evidence at protein level	Sodium bicarbonate cotransporter 3	1	0.999	17	70	70	70	20	16	21	13	20	16	21	13	20	16	21	13	529572096	959795650	990607230	909328130	529572096	959795650	990607230	909328130	529572096	959795650	990607230	909328130	453345504	303577056	452030368	323539488	453345504	303577056	452030368	323539488	453345504	303577056	452030368
sp|P39098|MA1A2_MOUSE	P39098	MA1A2_MOUSE	Man1a2	641	38.4	Mus musculus OX=10090	1:Experimental evidence at protein level	Mannosyl-oligosaccharide 1,2-alpha-mannosidase IB	1	0.999	21	62	62	62	18	12	21	11	18	12	21	11	18	12	21	11	171434496	1280390140	696332480	1224346240	171434496	1280390140	696332480	1224346240	171434496	1280390140	696332480	1224346240	334597728	531962048	317665120	538956030	334597728	531962048	317665120	538956030	334597728	531962048	317665120
sp|Q9JIW9|RALB_MOUSE	Q9JIW9	RALB_MOUSE	Ralb	206	44.7	Mus musculus OX=10090	1:Experimental evidence at protein level	Ras-related protein Ral-B	1	0.999	9	51	16	51	14	8	22	7	5	3	5	3	14	8	22	7	1082989060	878739900	651054210	752913410	220542080	91442056	295128320	193868640	1082989060	878739900	651054210	752913410	673453250	460557216	434618400	387066240	158796784	134380624	113538720	107168008	673453250	460557216	434618400
sp|P35278|RAB5C_MOUSE	P35278	RAB5C_MOUSE	Rab5c	216	59.7	Mus musculus OX=10090	1:Experimental evidence at protein level	Ras-related protein Rab-5C	1	0.999	12	68	58	68	18	16	18	16	16	14	14	14	18	16	18	16	695973630	1053255680	648367810	963111550	776999940	1011557570	712944640	852908800	695973630	1053255680	648367810	963111550	544245060	495280768	676334140	476455200	498490336	519592160	648142210	477797216	544245060	495280768	676334140
sp|P63038|CH60_MOUSE	P63038	CH60_MOUSE	Hspd1	573	88	Mus musculus OX=10090	1:Experimental evidence at protein level	60 kDa heat shock protein, mitochondrial	1	0.999	49	143	143	143	77	9	48	9	77	9	48	9	77	9	48	9	2039436420	232002016	888828990	188328480	2039436420	232002016	888828990	188328480	2039436420	232002016	888828990	188328480	1213564290	285470816	582755520	247663264	1213564290	285470816	582755520	247663264	1213564290	285470816	582755520
sp|Q7TQG1|PKHA6_MOUSE	Q7TQG1	PKHA6_MOUSE	Plekha6	1173	37.2	Mus musculus OX=10090	1:Experimental evidence at protein level	Pleckstrin homology domain-containing family A member 6	1	0.999	31	70	70	70	21	12	24	13	21	12	24	13	21	12	24	13	928959040	962954620	678427580	749184770	928959040	962954620	678427580	749184770	928959040	962954620	678427580	749184770	344012896	531787040	374140576	455316992	344012896	531787040	374140576	455316992	344012896	531787040	374140576
sp|Q6PHU5|SORT_MOUSE	Q6PHU5	SORT_MOUSE	Sort1	825	33.1	Mus musculus OX=10090	1:Experimental evidence at protein level	Sortilin	1	0.999	14	37	37	37	16	4	11	6	16	4	11	6	16	4	11	6	743383940	719218690	883486460	938953150	743383940	719218690	883486460	938953150	743383940	719218690	883486460	938953150	403715840	628247550	495080256	528606816	403715840	628247550	495080256	528606816	403715840	628247550	495080256
sp|Q8VEM8|MPCP_MOUSE	Q8VEM8	MPCP_MOUSE	Slc25a3	357	37.3	Mus musculus OX=10090	1:Experimental evidence at protein level	Phosphate carrier protein, mitochondrial	1	0.999	11	22	22	22	10	2	8	2	10	2	8	2	10	2	8	2	1590067580	475236064	832335680	387268576	1590067580	475236064	832335680	387268576	1590067580	475236064	832335680	387268576	1246747520	0	600805120	0	1246747520	0	600805120	0	1246747520	0	600805120
sp|Q9D2Q8|S10AE_MOUSE	Q9D2Q8	S10AE_MOUSE	S100a14	104	78.8	Mus musculus OX=10090	1:Experimental evidence at protein level	Protein S100-A14	1	0.999	9	29	29	29	11	7	4	7	11	7	4	7	11	7	4	7	649280900	1010276990	694528510	924675970	649280900	1010276990	694528510	924675970	649280900	1010276990	694528510	924675970	330253856	632503230	347920192	599396480	330253856	632503230	347920192	599396480	330253856	632503230	347920192
sp|P43024|CX6A1_MOUSE	P43024	CX6A1_MOUSE	Cox6a1	111	61.3	Mus musculus OX=10090	1:Experimental evidence at protein level	Cytochrome c oxidase subunit 6A1, mitochondrial	1	0.999	3	15	15	15	13	0	2	0	13	0	2	0	13	0	2	0	3040857340	0	194438304	0	3040857340	0	194438304	0	3040857340	0	194438304	0	2022387710	0	108175584	0	2022387710	0	108175584	0	2022387710	0	108175584
sp|P58252|EF2_MOUSE	P58252	EF2_MOUSE	Eef2	858	62.5	Mus musculus OX=10090	1:Experimental evidence at protein level	Elongation factor 2	1	0.999	44	148	146	148	63	7	74	4	62	7	73	4	63	7	74	4	1069702530	395718976	1549532160	210602144	1069702530	395718976	1549532160	210602144	1069702530	395718976	1549532160	210602144	410256000	297131040	679027390	312269568	410604128	297131040	678451710	312269568	410256000	297131040	679027390
sp|P01837|IGKC_MOUSE	P01837	IGKC_MOUSE	Igkc	107	100	Mus musculus OX=10090	1:Experimental evidence at protein level	Immunoglobulin kappa constant	1	0.999	11	52	52	52	35	3	9	5	35	3	9	5	35	3	9	5	1488666110	499297344	694602750	534896896	1488666110	499297344	694602750	534896896	1488666110	499297344	694602750	534896896	474915808	442231200	577398460	404523168	474915808	442231200	577398460	404523168	474915808	442231200	577398460
sp|P62754|RS6_MOUSE	P62754	RS6_MOUSE	Rps6	249	47.4	Mus musculus OX=10090	1:Experimental evidence at protein level	40S ribosomal protein S6	1	0.999	14	45	45	45	16	3	24	2	16	3	24	2	16	3	24	2	1250978300	389953344	1107828990	448833088	1250978300	389953344	1107828990	448833088	1250978300	389953344	1107828990	448833088	565392580	267368576	500473184	300397280	565392580	267368576	500473184	300397280	565392580	267368576	500473184
sp|O88569|ROA2_MOUSE	O88569	ROA2_MOUSE	Hnrnpa2b1	353	64	Mus musculus OX=10090	1:Experimental evidence at protein level	Heterogeneous nuclear ribonucleoproteins A2/B1	1	0.999	22	61	61	61	32	3	22	4	32	3	22	4	32	3	22	4	1757348350	259394640	959292160	196315792	1757348350	259394640	959292160	196315792	1757348350	259394640	959292160	196315792	460214688	388988032	480948032	200384176	460214688	388988032	480948032	200384176	460214688	388988032	480948032
sp|O08912|GALT1_MOUSE	O08912	GALT1_MOUSE	Galnt1	559	43.8	Mus musculus OX=10090	1:Experimental evidence at protein level	Polypeptide N-acetylgalactosaminyltransferase 1	1	0.999	19	56	50	56	13	12	18	13	12	10	17	11	13	12	18	13	358139008	927342850	772135620	1089461500	348215872	883716740	733940480	1010065980	358139008	927342850	772135620	1089461500	229974176	428500160	286073952	511296000	246324080	427863136	287595520	475539840	229974176	428500160	286073952
tr|Q5NC41|Q5NC41_MOUSE	Q5NC41	Q5NC41_MOUSE	1810065E05Rik	235	31.1	Mus musculus OX=10090	1:Experimental evidence at protein level	RIKEN cDNA 1810065E05 gene	1	0.999	7	27	27	27	6	9	8	4	6	9	8	4	6	9	8	4	1104820740	595827580	848777660	584946370	1104820740	595827580	848777660	584946370	1104820740	595827580	848777660	584946370	424743648	522146208	359085056	441589248	424743648	522146208	359085056	441589248	424743648	522146208	359085056
sp|Q80X90|FLNB_MOUSE	Q80X90	FLNB_MOUSE	Flnb	2602	55.5	Mus musculus OX=10090	1:Experimental evidence at protein level	Filamin-B	1	0.999	99	267	261	267	84	37	102	44	80	37	101	43	84	37	102	44	525265408	1052867460	609740030	941599620	525265408	1052867460	609740030	941599620	525265408	1052867460	609740030	941599620	456090016	462750432	561302720	362555008	452912224	462750432	565240960	362555008	456090016	462750432	561302720
sp|P12970|RL7A_MOUSE	P12970	RL7A_MOUSE	Rpl7a	266	54.1	Mus musculus OX=10090	1:Experimental evidence at protein level	60S ribosomal protein L7a	1	0.999	17	39	39	39	16	7	11	5	16	7	11	5	16	7	11	5	1164089980	476358336	816778620	668529020	1164089980	476358336	816778620	668529020	1164089980	476358336	816778620	668529020	437694592	272477248	337776512	291396800	437694592	272477248	337776512	291396800	437694592	272477248	337776512
sp|Q99J77|SIAS_MOUSE	Q99J77	SIAS_MOUSE	Nans	359	62.1	Mus musculus OX=10090	1:Experimental evidence at protein level	Sialic acid synthase	1	0.999	23	58	58	58	25	4	27	2	25	4	27	2	25	4	27	2	1221536260	234717696	1557711360	99982280	1221536260	234717696	1557711360	99982280	1221536260	234717696	1557711360	99982280	419413280	157135680	526474912	112716000	419413280	157135680	526474912	112716000	419413280	157135680	526474912
sp|Q6X893|CTL1_MOUSE	Q6X893	CTL1_MOUSE	Slc44a1	653	12.4	Mus musculus OX=10090	1:Experimental evidence at protein level	Choline transporter-like protein 1	1	0.999	10	31	31	31	10	6	8	7	10	6	8	7	10	6	8	7	786677760	901592770	506147424	919469310	786677760	901592770	506147424	919469310	786677760	901592770	506147424	919469310	401161536	520388224	333836192	547544960	401161536	520388224	333836192	547544960	401161536	520388224	333836192
sp|Q91VC3|IF4A3_MOUSE	Q91VC3	IF4A3_MOUSE	Eif4a3	411	10.9	Mus musculus OX=10090	1:Experimental evidence at protein level	Eukaryotic initiation factor 4A-III	1	0.999	3	2	0	11	1	0	1	0	0	0	0	0	4	1	5	1	46339520	0	39712456	0	0	0	0	0	1138231810	274077312	1504570620	196695376	0	0	0	0	0	0	0	0	957913410	0	1246236800
sp|P38647|GRP75_MOUSE	P38647	GRP75_MOUSE	Hspa9	679	50.4	Mus musculus OX=10090	1:Experimental evidence at protein level	Stress-70 protein, mitochondrial	1	0.999	26	83	83	84	37	9	30	7	37	9	30	7	38	9	30	7	1592646780	561246210	742457790	216847824	1592646780	561246210	742457790	216847824	1592646780	561246210	742457790	216847824	623754940	227048400	313577056	182949888	623754940	227048400	313577056	182949888	623754940	227048400	313577056
sp|P37040|NCPR_MOUSE	P37040	NCPR_MOUSE	Por	678	45.6	Mus musculus OX=10090	1:Experimental evidence at protein level	NADPH--cytochrome P450 reductase	1	0.999	23	63	63	63	30	10	16	7	30	10	16	7	30	10	16	7	607407680	1091884670	687028480	717168510	607407680	1091884670	687028480	717168510	607407680	1091884670	687028480	717168510	371426176	490753856	346044736	366855328	371426176	490753856	346044736	366855328	371426176	490753856	346044736
sp|P51863|VA0D1_MOUSE	P51863	VA0D1_MOUSE	Atp6v0d1	351	33	Mus musculus OX=10090	1:Experimental evidence at protein level	V-type proton ATPase subunit d 1	1	0.999	8	23	23	23	9	4	5	5	9	4	5	5	9	4	5	5	713883520	848858240	729556740	801100540	713883520	848858240	729556740	801100540	713883520	848858240	729556740	801100540	284064800	376393280	374393152	348359040	284064800	376393280	374393152	348359040	284064800	376393280	374393152
sp|Q9Z0U1|ZO2_MOUSE	Q9Z0U1	ZO2_MOUSE	Tjp2	1167	45.2	Mus musculus OX=10090	1:Experimental evidence at protein level	Tight junction protein ZO-2	1	0.999	43	89	84	89	31	9	39	10	30	8	37	9	31	9	39	10	689097540	647801730	1068178430	669246080	687891520	643884480	1031695740	657561600	689097540	647801730	1068178430	669246080	354984128	307324960	563024380	337061024	372744128	308381216	573976640	313797600	354984128	307324960	563024380
sp|O89116|VTI1A_MOUSE	O89116	VTI1A_MOUSE	Vti1a	217	39.2	Mus musculus OX=10090	1:Experimental evidence at protein level	Vesicle transport through interaction with t-SNAREs homolog 1A	1	0.999	4	16	16	16	5	4	4	3	5	4	4	3	5	4	4	3	315817472	769070590	526990592	1460181760	315817472	769070590	526990592	1460181760	315817472	769070590	526990592	1460181760	173768432	423841504	285139424	0	173768432	423841504	285139424	0	173768432	423841504	285139424
sp|P07901|HS90A_MOUSE	P07901	HS90A_MOUSE	Hsp90aa1	733	40.1	Mus musculus OX=10090	1:Experimental evidence at protein level	Heat shock protein HSP 90-alpha	1	0.999	25	35	35	55	20	1	13	1	20	1	13	1	28	5	19	3	530852672	51266884	265089376	47843152	530852672	51266884	265089376	47843152	1248290050	123856688	1581332990	110788704	237659488	0	207348288	0	237659488	0	207348288	0	453476896	197701232	439867168
sp|P35230|REG3B_MOUSE	P35230	REG3B_MOUSE	Reg3b	175	47.4	Mus musculus OX=10090	1:Experimental evidence at protein level	Regenerating islet-derived protein 3-beta	1	0.999	7	30	30	30	14	4	5	7	14	4	5	7	14	4	5	7	578471300	789602940	262783392	1418419710	578471300	789602940	262783392	1418419710	578471300	789602940	262783392	1418419710	320370816	312367552	358605664	462077952	320370816	312367552	358605664	462077952	320370816	312367552	358605664
sp|P21279|GNAQ_MOUSE	P21279	GNAQ_MOUSE	Gnaq	359	47.1	Mus musculus OX=10090	1:Experimental evidence at protein level	Guanine nucleotide-binding protein G(q) subunit alpha	1	0.999	13	24	24	38	10	3	6	5	10	3	6	5	15	7	9	7	234308432	348979936	294611584	323216256	234308432	348979936	294611584	323216256	627923330	942778240	652154560	817190080	145141456	245454832	159580416	230114400	145141456	245454832	159580416	230114400	395482880	535677856	361930272
sp|P62751|RL23A_MOUSE	P62751	RL23A_MOUSE	Rpl23a	156	44.9	Mus musculus OX=10090	1:Experimental evidence at protein level	60S ribosomal protein L23a	1	0.999	8	30	30	30	9	4	15	2	9	4	15	2	9	4	15	2	1147337600	337638688	1283287550	262501312	1147337600	337638688	1283287550	262501312	1147337600	337638688	1283287550	262501312	659369220	235452176	698131010	156288496	659369220	235452176	698131010	156288496	659369220	235452176	698131010
sp|P97429|ANXA4_MOUSE	P97429	ANXA4_MOUSE	Anxa4	319	61.8	Mus musculus OX=10090	1:Experimental evidence at protein level	Annexin A4	1	0.999	16	52	52	52	15	8	22	7	15	8	22	7	15	8	22	7	742591940	842275900	1037049790	408675072	742591940	842275900	1037049790	408675072	742591940	842275900	1037049790	408675072	356903136	354727456	543590910	282111072	356903136	354727456	543590910	282111072	356903136	354727456	543590910
sp|P35822|PTPRK_MOUSE	P35822	PTPRK_MOUSE	Ptprk	1457	12.9	Mus musculus OX=10090	1:Experimental evidence at protein level	Receptor-type tyrosine-protein phosphatase kappa	1	0.999	12	44	40	44	9	14	11	10	9	12	10	9	9	14	11	10	543673860	1250443520	591467840	616985540	543673860	1250443520	591467840	616985540	543673860	1250443520	591467840	616985540	344462400	602677310	329838880	411221920	344462400	603310850	329838880	410790112	344462400	602677310	329838880
sp|P62259|1433E_MOUSE	P62259	1433E_MOUSE	Ywhae	255	56.9	Mus musculus OX=10090	1:Experimental evidence at protein level	14-3-3 protein epsilon	1	0.999	12	21	21	26	12	1	7	1	12	1	7	1	14	1	9	2	751184130	0	661105600	202037696	751184130	0	661105600	202037696	1446716670	0	1110697600	415185664	532325600	0	400655744	0	532325600	0	400655744	0	713315260	0	555304510
sp|P14131|RS16_MOUSE	P14131	RS16_MOUSE	Rps16	146	64.4	Mus musculus OX=10090	1:Experimental evidence at protein level	40S ribosomal protein S16	1	0.999	11	25	25	25	14	1	9	1	14	1	9	1	14	1	9	1	1590554500	0	1378908290	0	1590554500	0	1378908290	0	1590554500	0	1378908290	0	1026088580	0	847777660	0	1026088580	0	847777660	0	1026088580	0	847777660
sp|Q10470|MGAT3_MOUSE	Q10470	MGAT3_MOUSE	Mgat3	538	30.9	Mus musculus OX=10090	1:Experimental evidence at protein level	Beta-1,4-mannosyl-glycoprotein 4-beta-N-acetylglucosaminyltransferase	1	0.999	12	27	27	27	12	5	5	5	12	5	5	5	12	5	5	5	210625424	947662590	444958080	1359729790	210625424	947662590	444958080	1359729790	210625424	947662590	444958080	1359729790	247271216	507643968	352097056	736879230	247271216	507643968	352097056	736879230	247271216	507643968	352097056
sp|F8VPU2|FARP1_MOUSE	F8VPU2	FARP1_MOUSE	Farp1	1048	21.1	Mus musculus OX=10090	1:Experimental evidence at protein level	FERM, ARHGEF and pleckstrin domain-containing protein 1	1	0.999	15	32	32	32	11	7	9	5	11	7	9	5	11	7	9	5	0	746042750	1419452670	790024000	0	746042750	1419452670	790024000	0	746042750	1419452670	790024000	318546336	551063680	577359940	642801920	318546336	551063680	577359940	642801920	318546336	551063680	577359940
sp|Q91Y74|SIA4C_MOUSE	Q91Y74	SIA4C_MOUSE	St3gal4	333	35.4	Mus musculus OX=10090	1:Experimental evidence at protein level	CMP-N-acetylneuraminate-beta-galactosamide-alpha-2,3-sialyltransferase 4	1	0.999	12	33	33	33	9	4	13	7	9	4	13	7	9	4	13	7	389542336	597665020	1101763200	859439230	389542336	597665020	1101763200	859439230	389542336	597665020	1101763200	859439230	217056704	328330944	453765696	543852160	217056704	328330944	453765696	543852160	217056704	328330944	453765696
sp|Q9DB05|SNAA_MOUSE	Q9DB05	SNAA_MOUSE	Napa	295	73.9	Mus musculus OX=10090	1:Experimental evidence at protein level	Alpha-soluble NSF attachment protein	1	0.999	17	57	50	57	22	11	18	6	18	11	15	6	22	11	18	6	1046161660	612132420	796459650	489005632	1046161660	612132420	796459650	489005632	1046161660	612132420	796459650	489005632	419370272	338672480	368934944	285128096	419159552	338672480	369120384	285128096	419370272	338672480	368934944
sp|P84096|RHOG_MOUSE	P84096	RHOG_MOUSE	Rhog	191	50.3	Mus musculus OX=10090	1:Experimental evidence at protein level	Rho-related GTP-binding protein RhoG	1	0.999	7	29	29	29	8	7	8	6	8	7	8	6	8	7	8	6	651308740	976809600	596603900	714319230	651308740	976809600	596603900	714319230	651308740	976809600	596603900	714319230	406692416	715794690	369690208	522626560	406692416	715794690	369690208	522626560	406692416	715794690	369690208
sp|Q99JI6|RAP1B_MOUSE	Q99JI6	RAP1B_MOUSE	Rap1b	184	65.8	Mus musculus OX=10090	1:Experimental evidence at protein level	Ras-related protein Rap-1b	1	0.999	10	31	9	31	14	4	11	2	5	1	2	1	14	4	11	2	1300850560	507022464	653773630	473994496	129774520	89854640	88411856	68780528	1300850560	507022464	653773630	473994496	649642560	450579168	464089792	388336384	107885072	0	94848664	0	649642560	450579168	464089792
tr|E9PUL3|E9PUL3_MOUSE	E9PUL3	E9PUL3_MOUSE	Clca3b	1044	31.5	Mus musculus OX=10090	1:Experimental evidence at protein level	Chloride channel accessory 3B	1	0.999	20	53	48	53	20	10	14	9	19	8	13	8	20	10	14	9	492172192	875996540	217685056	1314940930	492172192	875996540	217685056	1314940930	492172192	875996540	217685056	1314940930	581704900	451376032	356342816	411275584	470204416	503101952	321261856	496316800	581704900	451376032	356342816
sp|P70349|HINT1_MOUSE	P70349	HINT1_MOUSE	Hint1	126	88.1	Mus musculus OX=10090	1:Experimental evidence at protein level	Adenosine 5'-monophosphoramidase HINT1	1	0.999	9	27	27	27	15	2	9	1	15	2	9	1	15	2	9	1	1303302140	309458784	1116666110	160788784	1303302140	309458784	1116666110	160788784	1303302140	309458784	1116666110	160788784	957646080	303490080	636422780	0	957646080	303490080	636422780	0	957646080	303490080	636422780
sp|O88952|LIN7C_MOUSE	O88952	LIN7C_MOUSE	Lin7c	197	50.3	Mus musculus OX=10090	1:Experimental evidence at protein level	Protein lin-7 homolog C	1	0.999	10	31	22	31	8	8	10	5	6	6	7	3	8	8	10	5	386725120	1281318270	617199940	594700610	386725120	1281318270	617199940	594700610	386725120	1281318270	617199940	594700610	358605312	462933952	294721088	418679072	316484928	511797376	275580768	458910752	358605312	462933952	294721088
sp|Q8R1M8|MPTX_MOUSE	Q8R1M8	MPTX_MOUSE	Mptx1	219	18.7	Mus musculus OX=10090	2:Experimental evidence at transcript level	Mucosal pentraxin	1	0.999	3	14	1	14	5	3	4	2	1	0	0	0	5	3	4	2	1617278460	49659232	1168640260	42324552	259792784	0	0	0	1617278460	49659232	1168640260	42324552	1234145280	0	881358340	0	0	0	0	0	1234145280	0	881358340
sp|Q811D0|DLG1_MOUSE	Q811D0	DLG1_MOUSE	Dlg1	905	32.8	Mus musculus OX=10090	1:Experimental evidence at protein level	Disks large homolog 1	1	0.999	21	59	48	59	17	12	16	14	13	10	14	11	17	12	16	14	402311936	1081399040	461719488	924670910	402311936	1081399040	461719488	924670910	402311936	1081399040	461719488	924670910	223474992	444870400	223080544	407763520	216490000	468732640	223492624	398755072	223474992	444870400	223080544
sp|Q9WV32|ARC1B_MOUSE	Q9WV32	ARC1B_MOUSE	Arpc1b	372	51.6	Mus musculus OX=10090	1:Experimental evidence at protein level	Actin-related protein 2/3 complex subunit 1B	1	0.999	13	55	54	55	18	12	17	8	17	12	17	8	18	12	17	8	707642370	706663940	720612220	711610500	707642370	706663940	720612220	711610500	707642370	706663940	720612220	711610500	320164512	314878752	310353920	308364512	320164512	314878752	310353920	308364512	320164512	314878752	310353920
sp|P62835|RAP1A_MOUSE	P62835	RAP1A_MOUSE	Rap1a	184	45.1	Mus musculus OX=10090	1:Experimental evidence at protein level	Ras-related protein Rap-1A	0.9997	0.999	7	2	2	24	0	1	0	1	0	1	0	1	9	4	9	2	0	93963928	0	89730176	0	93963928	0	89730176	1442620670	417167808	581419140	405213984	0	0	0	0	0	0	0	0	927047680	484973568	288221664
sp|Q9JJ04|B4GT4_MOUSE	Q9JJ04	B4GT4_MOUSE	B4galt4	344	28.5	Mus musculus OX=10090	2:Experimental evidence at transcript level	Beta-1,4-galactosyltransferase 4	1	0.999	11	29	29	29	6	2	12	9	6	2	12	9	6	2	12	9	606238140	259084144	1421882880	558472000	606238140	259084144	1421882880	558472000	606238140	259084144	1421882880	558472000	438367936	201511296	792962300	405614848	438367936	201511296	792962300	405614848	438367936	201511296	792962300
sp|Q62433|NDRG1_MOUSE	Q62433	NDRG1_MOUSE	Ndrg1	394	48	Mus musculus OX=10090	1:Experimental evidence at protein level	Protein NDRG1	1	0.999	11	51	51	51	15	8	18	10	15	8	18	10	15	8	18	10	622587390	826859460	768645820	626056640	622587390	826859460	768645820	626056640	622587390	826859460	768645820	626056640	252231392	379715872	265166864	301531104	252231392	379715872	265166864	301531104	252231392	379715872	265166864
sp|Q8C407|YIPF4_MOUSE	Q8C407	YIPF4_MOUSE	Yipf4	246	17.9	Mus musculus OX=10090	1:Experimental evidence at protein level	Protein YIPF4	1	0.999	3	11	11	11	3	3	2	3	3	3	2	3	3	3	2	3	377158784	962248260	411844128	1080731140	377158784	962248260	411844128	1080731140	377158784	962248260	411844128	1080731140	340253376	415299136	437134464	524495264	340253376	415299136	437134464	524495264	340253376	415299136	437134464
sp|Q99PT1|GDIR1_MOUSE	Q99PT1	GDIR1_MOUSE	Arhgdia	204	65.7	Mus musculus OX=10090	1:Experimental evidence at protein level	Rho GDP-dissociation inhibitor 1	1	0.999	10	34	34	34	13	4	14	3	13	4	14	3	13	4	14	3	881135870	478574816	1226745090	245116512	881135870	478574816	1226745090	245116512	881135870	478574816	1226745090	245116512	446190368	228142768	535728800	122804192	446190368	228142768	535728800	122804192	446190368	228142768	535728800
tr|E9PY03|E9PY03_MOUSE	E9PY03	E9PY03_MOUSE	Tstd1	133	66.2	Mus musculus OX=10090	1:Experimental evidence at protein level	Thiosulfate sulfurtransferase (rhodanese)-like domain-containing 1	1	0.999	7	23	23	23	13	2	7	1	13	2	7	1	13	2	7	1	1188144130	124662032	1461720700	48919196	1188144130	124662032	1461720700	48919196	1188144130	124662032	1461720700	48919196	666032450	82421808	784422910	0	666032450	82421808	784422910	0	666032450	82421808	784422910
sp|P35276|RAB3D_MOUSE	P35276	RAB3D_MOUSE	Rab3d	219	62.1	Mus musculus OX=10090	1:Experimental evidence at protein level	Ras-related protein Rab-3D	1	0.999	10	31	25	34	6	6	9	10	5	6	4	10	7	6	10	11	738375550	223473376	680994180	588579200	738375550	223473376	680994180	588579200	896031490	152533104	892415870	872774020	597161980	194374976	375773440	217733488	597161980	194374976	375773440	217733488	557681540	198837104	389564576
sp|E9Q557|DESP_MOUSE	E9Q557	DESP_MOUSE	Dsp	2883	42.1	Mus musculus OX=10090	1:Experimental evidence at protein level	Desmoplakin	1	0.999	92	235	235	235	56	66	47	66	56	66	47	66	56	66	47	66	351121056	953915900	402014368	1098845180	351121056	953915900	402014368	1098845180	351121056	953915900	402014368	1098845180	187241376	490971680	209364096	497822560	187241376	490971680	209364096	497822560	187241376	490971680	209364096
sp|P97384|ANX11_MOUSE	P97384	ANX11_MOUSE	Anxa11	503	38.8	Mus musculus OX=10090	1:Experimental evidence at protein level	Annexin A11	1	0.999	16	63	63	63	26	6	25	6	26	6	25	6	26	6	25	6	1024492030	404497024	1210596740	152990832	1024492030	404497024	1210596740	152990832	1024492030	404497024	1210596740	152990832	455040192	250128416	548409540	181826928	455040192	250128416	548409540	181826928	455040192	250128416	548409540
sp|P63276|RS17_MOUSE	P63276	RS17_MOUSE	Rps17	135	63.7	Mus musculus OX=10090	1:Experimental evidence at protein level	40S ribosomal protein S17	1	0.999	10	80	80	80	17	0	63	0	17	0	63	0	17	0	63	0	1519375740	0	1269188100	0	1519375740	0	1269188100	0	1519375740	0	1269188100	0	827779070	0	461307392	0	827779070	0	461307392	0	827779070	0	461307392
sp|O35609|SCAM3_MOUSE	O35609	SCAM3_MOUSE	Scamp3	349	35.2	Mus musculus OX=10090	1:Experimental evidence at protein level	Secretory carrier-associated membrane protein 3	1	0.999	11	33	33	33	12	8	6	7	12	8	6	7	12	8	6	7	553134400	1311800060	278671680	630145790	553134400	1311800060	278671680	630145790	553134400	1311800060	278671680	630145790	258628272	584790850	208707488	307773504	258628272	584790850	208707488	307773504	258628272	584790850	208707488
sp|O89051|ITM2B_MOUSE	O89051	ITM2B_MOUSE	Itm2b	266	49.6	Mus musculus OX=10090	1:Experimental evidence at protein level	Integral membrane protein 2B	1	0.999	11	31	31	31	14	5	6	6	14	5	6	6	14	5	6	6	535537920	998100670	387547584	851149120	535537920	998100670	387547584	851149120	535537920	998100670	387547584	851149120	348377984	507348768	398524960	383210528	348377984	507348768	398524960	383210528	348377984	507348768	398524960
sp|P43275|H11_MOUSE	P43275	H11_MOUSE	H1-1	213	42.7	Mus musculus OX=10090	1:Experimental evidence at protein level	Histone H1.1	1	0.999	10	15	15	20	12	0	3	0	12	0	3	0	16	0	4	0	1073801980	0	129140504	0	1073801980	0	129140504	0	2631806720	0	129140504	0	530232768	0	129712432	0	530232768	0	129712432	0	870576640	0	211087456
sp|Q07113|MPRI_MOUSE	Q07113	MPRI_MOUSE	Igf2r	2483	34	Mus musculus OX=10090	1:Experimental evidence at protein level	Cation-independent mannose-6-phosphate receptor	1	0.999	54	129	129	129	49	22	41	17	49	22	41	17	49	22	41	17	645780160	961570430	702904060	448793280	645780160	961570430	702904060	448793280	645780160	961570430	702904060	448793280	317530528	361667776	361898944	285578912	317530528	361667776	361898944	285578912	317530528	361667776	361898944
sp|B2RX12|MRP3_MOUSE	B2RX12	MRP3_MOUSE	Abcc3	1523	29.5	Mus musculus OX=10090	1:Experimental evidence at protein level	ATP-binding cassette sub-family C member 3	1	0.999	31	112	103	112	32	20	44	16	30	16	42	15	32	20	44	16	929342080	681837890	707604100	434009472	799712900	599802110	786031740	448555072	929342080	681837890	707604100	434009472	302830432	406643712	323230272	377708896	292500800	401068416	346250592	370123584	302830432	406643712	323230272
sp|Q812G0|MGT4A_MOUSE	Q812G0	MGT4A_MOUSE	Mgat4a	535	37	Mus musculus OX=10090	1:Experimental evidence at protein level	Alpha-1,3-mannosyl-glycoprotein 4-beta-N-acetylglucosaminyltransferase A	1	0.999	16	41	41	41	15	3	14	9	15	3	14	9	15	3	14	9	323281600	484940544	860649150	1076178430	323281600	484940544	860649150	1076178430	323281600	484940544	860649150	1076178430	233922592	352376096	354021760	487154880	233922592	352376096	354021760	487154880	233922592	352376096	354021760
sp|Q64735|CR1L_MOUSE	Q64735	CR1L_MOUSE	Cr1l	483	30.4	Mus musculus OX=10090	1:Experimental evidence at protein level	Complement component receptor 1-like protein	1	0.999	11	37	37	37	16	7	8	6	16	7	8	6	16	7	8	6	477786784	777641920	533945920	943132290	477786784	777641920	533945920	943132290	477786784	777641920	533945920	943132290	280919264	573711810	340128416	514623712	280919264	573711810	340128416	514623712	280919264	573711810	340128416
sp|Q99P72|RTN4_MOUSE	Q99P72	RTN4_MOUSE	Rtn4	1162	10	Mus musculus OX=10090	1:Experimental evidence at protein level	Reticulon-4	1	0.999	5	37	37	37	7	10	9	11	7	10	9	11	7	10	9	11	670084420	735495740	914374910	411992544	670084420	735495740	914374910	411992544	670084420	735495740	914374910	411992544	329853792	616882240	364735392	341701632	329853792	616882240	364735392	341701632	329853792	616882240	364735392
sp|P63044|VAMP2_MOUSE	P63044	VAMP2_MOUSE	Vamp2	116	70.7	Mus musculus OX=10090	1:Experimental evidence at protein level	Vesicle-associated membrane protein 2	1	0.999	8	14	14	38	1	3	6	4	1	3	6	4	7	8	12	11	81413400	266712304	270449696	238763712	81413400	266712304	270449696	238763712	677351870	483058368	651725570	918113860	0	220320976	149836208	171693744	0	220320976	149836208	171693744	294896576	331935168	290395296
sp|Q62393|TPD52_MOUSE	Q62393	TPD52_MOUSE	Tpd52	224	78.1	Mus musculus OX=10090	1:Experimental evidence at protein level	Tumor protein D52	1	0.999	16	48	48	48	20	4	22	2	20	4	22	2	20	4	22	2	1087530500	317688320	1127215360	191390208	1087530500	317688320	1127215360	191390208	1087530500	317688320	1127215360	191390208	642411710	228853648	654898880	129638648	642411710	228853648	654898880	129638648	642411710	228853648	654898880
sp|Q9WTI7|MYO1C_MOUSE	Q9WTI7	MYO1C_MOUSE	Myo1c	1063	25.7	Mus musculus OX=10090	1:Experimental evidence at protein level	Unconventional myosin-Ic	1	0.999	22	49	49	49	18	6	13	12	18	6	13	12	18	6	13	12	369843520	960790020	506033216	885488130	369843520	960790020	506033216	885488130	369843520	960790020	506033216	885488130	219250944	339821408	296132608	293786912	219250944	339821408	296132608	293786912	219250944	339821408	296132608
sp|P19536|COX5B_MOUSE	P19536	COX5B_MOUSE	Cox5b	128	43	Mus musculus OX=10090	1:Experimental evidence at protein level	Cytochrome c oxidase subunit 5B, mitochondrial	1	0.999	7	24	24	24	15	1	7	1	15	1	7	1	15	1	7	1	1612498940	158703744	809195460	141387024	1612498940	158703744	809195460	141387024	1612498940	158703744	809195460	141387024	748422720	0	408161504	0	748422720	0	408161504	0	748422720	0	408161504
sp|O70318|E41L2_MOUSE	O70318	E41L2_MOUSE	Epb41l2	988	29.8	Mus musculus OX=10090	1:Experimental evidence at protein level	Band 4.1-like protein 2	1	0.999	18	60	60	61	11	21	13	15	11	21	13	15	11	21	14	15	307336384	1188999550	375839648	836814660	307336384	1188999550	375839648	836814660	307336384	1188999550	375839648	836814660	156656064	499239616	216058448	393666336	156656064	499239616	216058448	393666336	156656064	499239616	216058448
sp|O09044|SNP23_MOUSE	O09044	SNP23_MOUSE	Snap23	210	88.6	Mus musculus OX=10090	1:Experimental evidence at protein level	Synaptosomal-associated protein 23	1	0.999	17	82	82	82	20	14	31	17	20	14	31	17	20	14	31	17	844035710	554175680	719218180	588453700	844035710	554175680	719218180	588453700	844035710	554175680	719218180	588453700	362860192	419355968	408849920	427191808	362860192	419355968	408849920	427191808	362860192	419355968	408849920
sp|O55022|PGRC1_MOUSE	O55022	PGRC1_MOUSE	Pgrmc1	195	56.9	Mus musculus OX=10090	1:Experimental evidence at protein level	Membrane-associated progesterone receptor component 1	1	0.999	9	31	31	31	10	7	8	6	10	7	8	6	10	7	8	6	713844220	850170180	541254720	586441600	713844220	850170180	541254720	586441600	713844220	850170180	541254720	586441600	258148688	338467456	230560336	233831552	258148688	338467456	230560336	233831552	258148688	338467456	230560336
sp|Q9CXI5|MANF_MOUSE	Q9CXI5	MANF_MOUSE	Manf	179	43	Mus musculus OX=10090	1:Experimental evidence at protein level	Mesencephalic astrocyte-derived neurotrophic factor	1	0.999	6	29	29	29	10	5	13	1	10	5	13	1	10	5	13	1	1038339970	320465216	1222411650	102544680	1038339970	320465216	1222411650	102544680	1038339970	320465216	1222411650	102544680	558798530	210323072	492242528	0	558798530	210323072	492242528	0	558798530	210323072	492242528
sp|Q4KL71|SP2A3_MOUSE	Q4KL71	SP2A3_MOUSE	Sprr2a3	83	25.3	Mus musculus OX=10090	2:Experimental evidence at transcript level	Small proline-rich protein 2A3	1	0.999	1	16	0	16	7	2	5	2	0	0	0	0	7	2	5	2	1423578240	228495328	778337090	247971632	0	0	0	0	1423578240	228495328	778337090	247971632	1269979780	0	618613180	0	0	0	0	0	1269979780	0	618613180
sp|Q60930|VDAC2_MOUSE	Q60930	VDAC2_MOUSE	Vdac2	295	42.4	Mus musculus OX=10090	1:Experimental evidence at protein level	Voltage-dependent anion-selective channel protein 2	1	0.999	13	36	36	36	15	4	13	4	15	4	13	4	15	4	13	4	1642391550	108313312	834220030	92555536	1642391550	108313312	834220030	92555536	1642391550	108313312	834220030	92555536	737823870	110252408	321815392	99786016	737823870	110252408	321815392	99786016	737823870	110252408	321815392
sp|Q9QY73|TMM59_MOUSE	Q9QY73	TMM59_MOUSE	Tmem59	323	44.6	Mus musculus OX=10090	1:Experimental evidence at protein level	Transmembrane protein 59	1	0.999	10	29	29	29	13	5	8	3	13	5	8	3	13	5	8	3	630478210	815259970	738480380	485538176	630478210	815259970	738480380	485538176	630478210	815259970	738480380	485538176	298069312	361123904	348165024	262365312	298069312	361123904	348165024	262365312	298069312	361123904	348165024
sp|P14148|RL7_MOUSE	P14148	RL7_MOUSE	Rpl7	270	53.7	Mus musculus OX=10090	1:Experimental evidence at protein level	60S ribosomal protein L7	1	0.999	16	44	44	44	19	3	15	7	19	3	15	7	19	3	15	7	1105315070	295766304	885108860	382463776	1105315070	295766304	885108860	382463776	1105315070	295766304	885108860	382463776	437567104	306774624	405076192	286299168	437567104	306774624	405076192	286299168	437567104	306774624	405076192
sp|Q9CZX8|RS19_MOUSE	Q9CZX8	RS19_MOUSE	Rps19	145	77.9	Mus musculus OX=10090	1:Experimental evidence at protein level	40S ribosomal protein S19	1	0.999	13	39	39	39	20	1	17	1	20	1	17	1	20	1	17	1	1559897340	0	1020762820	83798208	1559897340	0	1020762820	83798208	1559897340	0	1020762820	83798208	595065150	0	450142688	0	595065150	0	450142688	0	595065150	0	450142688
sp|Q9QY76|VAPB_MOUSE	Q9QY76	VAPB_MOUSE	Vapb	243	49.8	Mus musculus OX=10090	1:Experimental evidence at protein level	Vesicle-associated membrane protein-associated protein B	1	0.999	10	36	36	37	10	7	11	8	10	7	11	8	10	7	12	8	632086210	492240256	639443710	898447300	632086210	492240256	639443710	898447300	632086210	492240256	639443710	898447300	303012800	476357600	309724256	400475680	303012800	476357600	309724256	400475680	303012800	476357600	309724256
sp|P56677|ST14_MOUSE	P56677	ST14_MOUSE	St14	855	46.1	Mus musculus OX=10090	1:Experimental evidence at protein level	Suppressor of tumorigenicity 14 protein homolog	1	0.999	29	95	94	95	28	22	26	19	27	22	26	19	28	22	26	19	934986110	569469820	708699460	440947712	934986110	569469820	708699460	440947712	934986110	569469820	708699460	440947712	506374272	357346912	449563968	286953952	506374272	357346912	449563968	286953952	506374272	357346912	449563968
sp|Q8BR70|YIPF6_MOUSE	Q8BR70	YIPF6_MOUSE	Yipf6	236	28	Mus musculus OX=10090	1:Experimental evidence at protein level	Protein YIPF6	1	0.999	5	39	39	39	12	2	21	4	12	2	21	4	12	2	21	4	791410430	120473696	1263333760	449805664	791410430	120473696	1263333760	449805664	791410430	120473696	1263333760	449805664	276821504	248755536	461701984	465010976	276821504	248755536	461701984	465010976	276821504	248755536	461701984
sp|P62281|RS11_MOUSE	P62281	RS11_MOUSE	Rps11	158	64.6	Mus musculus OX=10090	1:Experimental evidence at protein level	40S ribosomal protein S11	1	0.999	11	31	31	31	13	4	10	4	13	4	10	4	13	4	10	4	862859140	437073120	860913470	448927616	862859140	437073120	860913470	448927616	862859140	437073120	860913470	448927616	434115456	207103152	420105792	213542192	434115456	207103152	420105792	213542192	434115456	207103152	420105792
sp|P45700|MA1A1_MOUSE	P45700	MA1A1_MOUSE	Man1a1	655	34.8	Mus musculus OX=10090	1:Experimental evidence at protein level	Mannosyl-oligosaccharide 1,2-alpha-mannosidase IA	1	0.999	18	63	63	63	10	10	28	15	10	10	28	15	10	10	28	15	495123584	724628990	853039550	516903264	495123584	724628990	853039550	516903264	495123584	724628990	853039550	516903264	254802608	329159712	323269952	397750624	254802608	329159712	323269952	397750624	254802608	329159712	323269952
sp|Q9JHJ0|TMOD3_MOUSE	Q9JHJ0	TMOD3_MOUSE	Tmod3	352	52.8	Mus musculus OX=10090	1:Experimental evidence at protein level	Tropomodulin-3	1	0.999	17	47	46	47	21	4	18	4	21	4	17	4	21	4	18	4	1044500860	235028080	1107176580	201968544	1044500860	235028080	1107176580	201968544	1044500860	235028080	1107176580	201968544	437867648	262071456	372704800	222016272	437867648	262071456	372704800	222016272	437867648	262071456	372704800
sp|Q61171|PRDX2_MOUSE	Q61171	PRDX2_MOUSE	Prdx2	198	54	Mus musculus OX=10090	1:Experimental evidence at protein level	Peroxiredoxin-2	1	0.999	8	24	22	24	11	2	10	1	10	2	9	1	11	2	10	1	1132031490	231726720	1121446660	91896368	1132031490	231726720	1121446660	91896368	1132031490	231726720	1121446660	91896368	449681888	163061696	438720768	0	453662656	163061696	434871104	0	449681888	163061696	438720768
sp|Q9CR51|VATG1_MOUSE	Q9CR51	VATG1_MOUSE	Atp6v1g1	118	45.8	Mus musculus OX=10090	1:Experimental evidence at protein level	V-type proton ATPase subunit G 1	1	0.999	6	34	34	34	8	7	12	7	8	7	12	7	8	7	12	7	654125310	479004448	947505470	483666176	654125310	479004448	947505470	483666176	654125310	479004448	947505470	483666176	341224032	230626816	409603264	265918000	341224032	230626816	409603264	265918000	341224032	230626816	409603264
sp|P24668|MPRD_MOUSE	P24668	MPRD_MOUSE	M6pr	278	39.2	Mus musculus OX=10090	1:Experimental evidence at protein level	Cation-dependent mannose-6-phosphate receptor	1	0.999	11	43	43	43	15	12	7	9	15	12	7	9	15	12	7	9	745124160	927493180	442442944	435376608	745124160	927493180	442442944	435376608	745124160	927493180	442442944	435376608	551151100	571744450	367263232	333028128	551151100	571744450	367263232	333028128	551151100	571744450	367263232
sp|Q9DB77|QCR2_MOUSE	Q9DB77	QCR2_MOUSE	Uqcrc2	453	53.2	Mus musculus OX=10090	1:Experimental evidence at protein level	Cytochrome b-c1 complex subunit 2, mitochondrial	1	0.999	18	39	39	39	26	2	10	1	26	2	10	1	26	2	10	1	1326586620	220682800	797698430	196398672	1326586620	220682800	797698430	196398672	1326586620	220682800	797698430	196398672	572820740	227971184	312376672	0	572820740	227971184	312376672	0	572820740	227971184	312376672
sp|Q9QXS1|PLEC_MOUSE	Q9QXS1	PLEC_MOUSE	Plec	4691	49	Mus musculus OX=10090	1:Experimental evidence at protein level	Plectin	1	0.999	166	329	326	329	132	41	106	50	129	41	106	50	132	41	106	50	558670020	684966140	680593860	615072640	558670020	684966140	680593860	615072640	558670020	684966140	680593860	615072640	273736000	341431232	284996640	325822560	273736000	341431232	284996640	325822560	273736000	341431232	284996640
sp|Q99KN9|EPN4_MOUSE	Q99KN9	EPN4_MOUSE	Clint1	631	36.3	Mus musculus OX=10090	1:Experimental evidence at protein level	Clathrin interactor 1	1	0.999	13	45	45	45	16	6	19	4	16	6	19	4	16	6	19	4	920126980	554852670	753111870	301007360	920126980	554852670	753111870	301007360	920126980	554852670	753111870	301007360	365174048	197538928	308464864	159550944	365174048	197538928	308464864	159550944	365174048	197538928	308464864
sp|Q64433|CH10_MOUSE	Q64433	CH10_MOUSE	Hspe1	102	94.1	Mus musculus OX=10090	1:Experimental evidence at protein level	10 kDa heat shock protein, mitochondrial	1	0.999	14	40	5	40	18	4	14	4	2	1	2	0	18	4	14	4	1365031040	403211168	532935552	224431584	313530784	108627928	149384384	0	1365031040	403211168	532935552	224431584	784066430	245766960	326929824	123096744	0	0	0	0	784066430	245766960	326929824
sp|P34884|MIF_MOUSE	P34884	MIF_MOUSE	Mif	115	29.6	Mus musculus OX=10090	1:Experimental evidence at protein level	Macrophage migration inhibitory factor	1	0.999	4	12	12	12	6	1	5	0	6	1	5	0	6	1	5	0	1231698690	74913576	1217724420	0	1231698690	74913576	1217724420	0	1231698690	74913576	1217724420	0	881320190	0	962446080	0	881320190	0	962446080	0	881320190	0	962446080
sp|P15535|B4GT1_MOUSE	P15535	B4GT1_MOUSE	B4galt1	399	42.4	Mus musculus OX=10090	1:Experimental evidence at protein level	Beta-1,4-galactosyltransferase 1	1	0.999	16	60	60	60	19	5	25	11	19	5	25	11	19	5	25	11	1222546180	107745928	1067359620	119675104	1222546180	107745928	1067359620	119675104	1222546180	107745928	1067359620	119675104	473924512	252243392	455961760	410686880	473924512	252243392	455961760	410686880	473924512	252243392	455961760
sp|Q9D154|ILEUA_MOUSE	Q9D154	ILEUA_MOUSE	Serpinb1a	379	55.7	Mus musculus OX=10090	1:Experimental evidence at protein level	Leukocyte elastase inhibitor A	1	0.999	21	52	39	52	23	2	26	1	17	2	19	1	23	2	26	1	980005570	120398376	1289159940	119893048	980005570	120398376	1289159940	119893048	980005570	120398376	1289159940	119893048	382450816	138119648	468453728	0	384767200	138119648	465633504	0	382450816	138119648	468453728
sp|P42932|TCPQ_MOUSE	P42932	TCPQ_MOUSE	Cct8	548	50.7	Mus musculus OX=10090	1:Experimental evidence at protein level	T-complex protein 1 subunit theta	1	0.999	24	45	45	45	17	3	21	4	17	3	21	4	17	3	21	4	1190715140	214653328	905777860	196513120	1190715140	214653328	905777860	196513120	1190715140	214653328	905777860	196513120	421618112	232450208	492465376	200384528	421618112	232450208	492465376	200384528	421618112	232450208	492465376
sp|O08709|PRDX6_MOUSE	O08709	PRDX6_MOUSE	Prdx6	224	57.6	Mus musculus OX=10090	1:Experimental evidence at protein level	Peroxiredoxin-6	1	0.999	11	39	34	39	10	6	16	7	9	5	14	6	10	6	16	7	600484610	246253600	1444091900	202980656	600484610	246253600	1444091900	202980656	600484610	246253600	1444091900	202980656	266958176	142838768	497929376	124730528	309584032	135065248	497929376	113746984	266958176	142838768	497929376
sp|P62071|RRAS2_MOUSE	P62071	RRAS2_MOUSE	Rras2	204	17.2	Mus musculus OX=10090	1:Experimental evidence at protein level	Ras-related protein R-Ras2	1	0.999	3	7	4	7	2	2	2	1	2	1	1	0	2	2	2	1	836065280	1281917060	149583680	221647600	836065280	1031550590	59373976	0	836065280	1281917060	149583680	221647600	385301888	643476540	290157984	0	0	0	0	0	385301888	643476540	290157984
sp|O35598|ADA10_MOUSE	O35598	ADA10_MOUSE	Adam10	749	29.5	Mus musculus OX=10090	1:Experimental evidence at protein level	Disintegrin and metalloproteinase domain-containing protein 10	1	0.999	18	58	58	58	19	13	16	10	19	13	16	10	19	13	16	10	453847360	856761340	574090750	600090050	453847360	856761340	574090750	600090050	453847360	856761340	574090750	600090050	221366496	335526976	255225680	223685536	221366496	335526976	255225680	223685536	221366496	335526976	255225680
sp|Q9JKF1|IQGA1_MOUSE	Q9JKF1	IQGA1_MOUSE	Iqgap1	1657	39.6	Mus musculus OX=10090	1:Experimental evidence at protein level	Ras GTPase-activating-like protein IQGAP1	1	0.999	45	98	98	98	42	19	27	10	42	19	27	10	42	19	27	10	819449410	528612192	885270460	242152816	819449410	528612192	885270460	242152816	819449410	528612192	885270460	242152816	290758944	371641344	353466176	318036576	290758944	371641344	353466176	318036576	290758944	371641344	353466176
sp|P06151|LDHA_MOUSE	P06151	LDHA_MOUSE	Ldha	332	58.1	Mus musculus OX=10090	1:Experimental evidence at protein level	L-lactate dehydrogenase A chain	1	0.999	15	35	30	35	17	0	18	0	15	0	15	0	17	0	18	0	1341188220	0	1133524990	0	1216365440	0	1010174460	0	1341188220	0	1133524990	0	626155010	0	555527740	0	655328380	0	530797216	0	626155010	0	555527740
sp|P57016|LAD1_MOUSE	P57016	LAD1_MOUSE	Lad1	528	68.8	Mus musculus OX=10090	1:Experimental evidence at protein level	Ladinin-1	1	0.999	35	83	83	83	39	6	31	7	39	6	31	7	39	6	31	7	860068480	497613728	748219010	359340448	860068480	497613728	748219010	359340448	860068480	497613728	748219010	359340448	382754816	243421600	390737856	187976944	382754816	243421600	390737856	187976944	382754816	243421600	390737856
sp|P62264|RS14_MOUSE	P62264	RS14_MOUSE	Rps14	151	43	Mus musculus OX=10090	1:Experimental evidence at protein level	40S ribosomal protein S14	1	0.999	10	38	38	38	16	1	16	5	16	1	16	5	16	1	16	5	867431940	0	1283041020	302596608	867431940	0	1283041020	302596608	867431940	0	1283041020	302596608	523662048	0	471626048	152523344	523662048	0	471626048	152523344	523662048	0	471626048
sp|P53657|KPYR_MOUSE	P53657	KPYR_MOUSE	Pklr	574	14.8	Mus musculus OX=10090	1:Experimental evidence at protein level	Pyruvate kinase PKLR	1	0.999	5	4	4	14	2	0	2	0	2	0	2	0	5	2	7	0	34942912	0	123072576	0	34942912	0	123072576	0	842625980	179387488	1427062400	0	39134092	0	59978700	0	39134092	0	59978700	0	432200224	0	713528000
sp|Q8K4L4|POF1B_MOUSE	Q8K4L4	POF1B_MOUSE	Pof1b	587	40.5	Mus musculus OX=10090	2:Experimental evidence at transcript level	Protein POF1B	1	0.999	15	44	44	44	11	11	9	13	11	11	9	13	11	11	9	13	192098656	710457020	535054400	1010438530	192098656	710457020	535054400	1010438530	192098656	710457020	535054400	1010438530	190197168	349480416	204501488	382851744	190197168	349480416	204501488	382851744	190197168	349480416	204501488
sp|O08795|GLU2B_MOUSE	O08795	GLU2B_MOUSE	Prkcsh	521	37.2	Mus musculus OX=10090	1:Experimental evidence at protein level	Glucosidase 2 subunit beta	1	0.999	17	47	47	47	15	10	13	9	15	10	13	9	15	10	13	9	323888768	861489600	548374590	706383040	323888768	861489600	548374590	706383040	323888768	861489600	548374590	706383040	356195040	416786816	388575552	308552704	356195040	416786816	388575552	308552704	356195040	416786816	388575552
sp|P15379|CD44_MOUSE	P15379	CD44_MOUSE	Cd44	778	7.5	Mus musculus OX=10090	1:Experimental evidence at protein level	CD44 antigen	1	0.999	4	21	21	21	4	7	3	7	4	7	3	7	4	7	3	7	324803072	998672130	307181440	806554240	324803072	998672130	307181440	806554240	324803072	998672130	307181440	806554240	461330976	507371456	194170224	397838240	461330976	507371456	194170224	397838240	461330976	507371456	194170224
sp|P61358|RL27_MOUSE	P61358	RL27_MOUSE	Rpl27	136	44.9	Mus musculus OX=10090	1:Experimental evidence at protein level	60S ribosomal protein L27	1	0.999	5	13	13	13	6	1	5	1	6	1	5	1	6	1	5	1	1733117820	101769456	599680580	0	1733117820	101769456	599680580	0	1733117820	101769456	599680580	0	782988990	0	260077056	0	782988990	0	260077056	0	782988990	0	260077056
sp|Q61335|BAP31_MOUSE	Q61335	BAP31_MOUSE	Bcap31	245	37.1	Mus musculus OX=10090	1:Experimental evidence at protein level	B-cell receptor-associated protein 31	1	0.999	14	37	37	37	16	5	12	4	16	5	12	4	16	5	12	4	916764480	334438432	913304580	269112288	916764480	334438432	913304580	269112288	916764480	334438432	913304580	269112288	378081792	175665664	343213792	163517200	378081792	175665664	343213792	163517200	378081792	175665664	343213792
sp|P32261|ANT3_MOUSE	P32261	ANT3_MOUSE	Serpinc1	465	38.7	Mus musculus OX=10090	1:Experimental evidence at protein level	Antithrombin-III	1	0.999	11	29	20	29	14	4	6	5	10	3	3	4	14	4	6	5	861426430	512208256	532038208	526701376	495077152	535981504	512133120	555206210	861426430	512208256	532038208	526701376	317202272	322370112	300493024	321909152	275777248	282511264	296353024	311097760	317202272	322370112	300493024
sp|P61750|ARF4_MOUSE	P61750	ARF4_MOUSE	Arf4	180	51.7	Mus musculus OX=10090	1:Experimental evidence at protein level	ADP-ribosylation factor 4	1	0.999	8	7	7	13	4	0	3	0	4	0	3	0	9	0	4	0	1015857600	0	1044295740	0	1015857600	0	1044295740	0	1331465980	0	1084165380	0	726121660	0	843510980	0	726121660	0	843510980	0	732985020	0	835612740
sp|O08553|DPYL2_MOUSE	O08553	DPYL2_MOUSE	Dpysl2	572	51.7	Mus musculus OX=10090	1:Experimental evidence at protein level	Dihydropyrimidinase-related protein 2	1	0.999	17	38	34	38	16	2	19	1	15	2	16	1	16	2	19	1	1348948740	98502960	908875580	58612940	1348948740	98502960	908875580	58612940	1348948740	98502960	908875580	58612940	403374048	166581088	540725440	0	403374048	166581088	540725440	0	403374048	166581088	540725440
sp|P12367|KAP2_MOUSE	P12367	KAP2_MOUSE	Prkar2a	401	45.9	Mus musculus OX=10090	1:Experimental evidence at protein level	cAMP-dependent protein kinase type II-alpha regulatory subunit	1	0.999	17	64	51	64	18	16	18	12	15	12	16	8	18	16	18	12	290775808	1006847360	307908320	796407100	198084432	902438020	232277216	703041020	290775808	1006847360	307908320	796407100	187879264	337042560	196045472	285929984	148582768	317542560	167950864	259013056	187879264	337042560	196045472
sp|Q9WV91|FPRP_MOUSE	Q9WV91	FPRP_MOUSE	Ptgfrn	879	29.2	Mus musculus OX=10090	1:Experimental evidence at protein level	Prostaglandin F2 receptor negative regulator	1	0.999	21	74	74	74	19	18	21	16	19	18	21	16	19	18	21	16	607815550	654317630	703366020	430615968	607815550	654317630	703366020	430615968	607815550	654317630	703366020	430615968	265765408	288957248	299490528	287056800	265765408	288957248	299490528	287056800	265765408	288957248	299490528
sp|Q921H8|THIKA_MOUSE	Q921H8	THIKA_MOUSE	Acaa1a	424	74.3	Mus musculus OX=10090	1:Experimental evidence at protein level	3-ketoacyl-CoA thiolase A, peroxisomal	1	0.999	23	90	29	90	30	20	30	10	12	6	8	3	30	20	30	10	840349310	616476480	454046176	484718816	322022528	409950464	178142992	308803520	840349310	616476480	454046176	484718816	474311456	342406944	342599616	185040736	239210624	285468576	264247872	208884528	474311456	342406944	342599616
sp|O70439|STX7_MOUSE	O70439	STX7_MOUSE	Stx7	261	41.8	Mus musculus OX=10090	1:Experimental evidence at protein level	Syntaxin-7	1	0.999	7	29	29	29	4	6	9	10	4	6	9	10	4	6	9	10	231262800	910398590	577296770	676219900	231262800	910398590	577296770	676219900	231262800	910398590	577296770	676219900	232770192	378087552	334542432	277212032	232770192	378087552	334542432	277212032	232770192	378087552	334542432
sp|P53564|CUX1_MOUSE	P53564	CUX1_MOUSE	Cux1	1515	19.7	Mus musculus OX=10090	1:Experimental evidence at protein level	Homeobox protein cut-like 1	1	0.999	22	78	78	78	17	17	24	20	17	17	24	20	17	17	24	20	576329920	695816450	506323904	605528580	576329920	695816450	506323904	605528580	576329920	695816450	506323904	605528580	226701808	419138592	297384128	381094048	226701808	419138592	297384128	381094048	226701808	419138592	297384128
sp|Q9D8C2|TSN13_MOUSE	Q9D8C2	TSN13_MOUSE	Tspan13	204	22.5	Mus musculus OX=10090	1:Experimental evidence at protein level	Tetraspanin-13	1	0.999	4	14	10	14	4	3	4	3	3	2	3	2	4	3	4	3	708909700	577529280	673287870	417770432	674011710	470830016	636172100	342443776	708909700	577529280	673287870	417770432	450880032	424820608	493668832	337127904	507980672	393621184	515717184	309143200	450880032	424820608	493668832
sp|P68254|1433T_MOUSE	P68254	1433T_MOUSE	Ywhaq	245	35.5	Mus musculus OX=10090	1:Experimental evidence at protein level	14-3-3 protein theta	1	0.999	9	13	13	24	6	1	5	1	6	1	5	1	12	1	9	2	286883072	54981376	462022976	49032708	286883072	54981376	462022976	49032708	1077842180	54981376	979934080	262180656	206247440	0	244597008	0	206247440	0	244597008	0	636403900	0	628177340
sp|Q91VS7|MGST1_MOUSE	Q91VS7	MGST1_MOUSE	Mgst1	155	41.9	Mus musculus OX=10090	1:Experimental evidence at protein level	Microsomal glutathione S-transferase 1	1	0.999	5	19	19	19	7	4	4	4	7	4	4	4	7	4	4	4	760970240	610949250	562045310	438879488	760970240	610949250	562045310	438879488	760970240	610949250	562045310	438879488	372716736	459525856	286849184	329454112	372716736	459525856	286849184	329454112	372716736	459525856	286849184
sp|P61982|1433G_MOUSE	P61982	1433G_MOUSE	Ywhag	247	31.2	Mus musculus OX=10090	1:Experimental evidence at protein level	14-3-3 protein gamma	1	0.999	8	6	6	17	2	1	3	0	2	1	3	0	6	1	9	1	108127480	142630112	176343632	0	108127480	142630112	176343632	0	1116156800	142630112	879380030	213147952	108127480	0	176343632	0	108127480	0	176343632	0	637609660	0	688220480
sp|P62082|RS7_MOUSE	P62082	RS7_MOUSE	Rps7	194	61.9	Mus musculus OX=10090	1:Experimental evidence at protein level	40S ribosomal protein S7	1	0.999	10	32	32	32	16	0	16	0	16	0	16	0	16	0	16	0	1568182020	0	780965180	0	1568182020	0	780965180	0	1568182020	0	780965180	0	2258311420	0	215174144	0	2258311420	0	215174144	0	2258311420	0	215174144
sp|Q62189|SNRPA_MOUSE	Q62189	SNRPA_MOUSE	Snrpa	287	27.5	Mus musculus OX=10090	1:Experimental evidence at protein level	U1 small nuclear ribonucleoprotein A	1	0.999	5	20	20	20	5	0	15	0	5	0	15	0	5	0	15	0	772692800	0	1568635900	0	772692800	0	1568635900	0	772692800	0	1568635900	0	442951776	0	748731070	0	442951776	0	748731070	0	442951776	0	748731070
sp|P43276|H15_MOUSE	P43276	H15_MOUSE	H1-5	223	46.6	Mus musculus OX=10090	1:Experimental evidence at protein level	Histone H1.5	1	0.999	16	29	29	40	19	1	8	1	19	1	8	1	26	1	12	1	1889213310	0	340343360	110419104	1889213310	0	340343360	110419104	1889213310	0	340343360	110419104	1033095810	0	209802976	0	1033095810	0	209802976	0	1093919620	0	198137584
sp|Q80V26|IMPA3_MOUSE	Q80V26	IMPA3_MOUSE	Bpnt2	356	60.4	Mus musculus OX=10090	1:Experimental evidence at protein level	Golgi-resident adenosine 3',5'-bisphosphate 3'-phosphatase	1	0.999	22	101	101	101	26	7	49	19	26	7	49	19	26	7	49	19	795432450	328119392	724487940	488608320	795432450	328119392	724487940	488608320	795432450	328119392	724487940	488608320	248808336	207251376	449611136	368746912	248808336	207251376	449611136	368746912	248808336	207251376	449611136
sp|P32507|NECT2_MOUSE	P32507	NECT2_MOUSE	Nectin2	530	37.4	Mus musculus OX=10090	1:Experimental evidence at protein level	Nectin-2	1	0.999	12	25	25	25	7	6	4	8	7	6	4	8	7	6	4	8	227999024	1013055870	318767296	757516290	227999024	1013055870	318767296	757516290	227999024	1013055870	318767296	757516290	256192432	660640190	231065520	491985376	256192432	660640190	231065520	491985376	256192432	660640190	231065520
sp|Q9JHC0|GPX2_MOUSE	Q9JHC0	GPX2_MOUSE	Gpx2	190	63.2	Mus musculus OX=10090	2:Experimental evidence at transcript level	Glutathione peroxidase 2	1	0.999	10	29	29	29	14	2	13	0	14	2	13	0	14	2	13	0	981889410	188123840	1147166720	0	981889410	188123840	1147166720	0	981889410	188123840	1147166720	0	526964736	0	563037380	0	526964736	0	563037380	0	526964736	0	563037380
sp|O70475|UGDH_MOUSE	O70475	UGDH_MOUSE	Ugdh	493	73.4	Mus musculus OX=10090	1:Experimental evidence at protein level	UDP-glucose 6-dehydrogenase	1	0.999	29	57	57	57	27	3	27	0	27	3	27	0	27	3	27	0	1031952960	173666928	1109911810	0	1031952960	173666928	1109911810	0	1031952960	173666928	1109911810	0	417849632	99383504	426210880	0	417849632	99383504	426210880	0	417849632	99383504	426210880
sp|Q61420|S35A1_MOUSE	Q61420	S35A1_MOUSE	Slc35a1	336	8.3	Mus musculus OX=10090	1:Experimental evidence at protein level	CMP-sialic acid transporter	1	0.999	5	20	20	20	4	4	9	3	4	4	9	3	4	4	9	3	377223648	341220224	926054080	657488510	377223648	341220224	926054080	657488510	377223648	341220224	926054080	657488510	218354560	187025120	334403584	371646784	218354560	187025120	334403584	371646784	218354560	187025120	334403584
sp|P62274|RS29_MOUSE	P62274	RS29_MOUSE	Rps29	56	73.2	Mus musculus OX=10090	1:Experimental evidence at protein level	40S ribosomal protein S29	1	0.999	5	15	15	15	6	1	7	1	6	1	7	1	6	1	7	1	1076121090	104519992	988942270	118350608	1076121090	104519992	988942270	118350608	1076121090	104519992	988942270	118350608	600912380	0	493557952	0	600912380	0	493557952	0	600912380	0	493557952
sp|P62908|RS3_MOUSE	P62908	RS3_MOUSE	Rps3	243	72	Mus musculus OX=10090	1:Experimental evidence at protein level	40S ribosomal protein S3	1	0.999	15	34	34	34	15	1	16	2	15	1	16	2	15	1	16	2	1407396740	0	872729470	0	1407396740	0	872729470	0	1407396740	0	872729470	0	394851488	0	247782880	226513344	394851488	0	247782880	226513344	394851488	0	247782880
sp|P97792|CXAR_MOUSE	P97792	CXAR_MOUSE	Cxadr	365	36.2	Mus musculus OX=10090	1:Experimental evidence at protein level	Coxsackievirus and adenovirus receptor homolog	1	0.999	10	47	47	47	8	16	10	13	8	16	10	13	8	16	10	13	565510080	671558210	513402624	529209504	565510080	671558210	513402624	529209504	565510080	671558210	513402624	529209504	234972048	313516192	231660320	246089824	234972048	313516192	231660320	246089824	234972048	313516192	231660320
sp|Q9DBG3|AP2B1_MOUSE	Q9DBG3	AP2B1_MOUSE	Ap2b1	937	35.3	Mus musculus OX=10090	1:Experimental evidence at protein level	AP-2 complex subunit beta	1	0.999	24	59	30	59	25	11	11	12	14	7	4	5	25	11	11	12	400575488	831515900	276951840	768542210	400575488	831515900	276951840	768542210	400575488	831515900	276951840	768542210	221081472	347798304	180047392	284484704	173276608	359359456	182848400	345911776	221081472	347798304	180047392
sp|P17182|ENOA_MOUSE	P17182	ENOA_MOUSE	Eno1	434	71	Mus musculus OX=10090	1:Experimental evidence at protein level	Alpha-enolase	1	0.999	22	59	49	59	30	5	21	3	22	5	19	3	30	5	21	3	1145673340	130957496	906123140	85127560	1145673340	130957496	906123140	85127560	1145673340	130957496	906123140	85127560	507901408	285709312	480684000	194511776	507901408	285709312	480684000	194511776	507901408	285709312	480684000
sp|P63323|RS12_MOUSE	P63323	RS12_MOUSE	Rps12	132	65.9	Mus musculus OX=10090	1:Experimental evidence at protein level	40S ribosomal protein S12	1	0.999	9	28	28	28	13	1	13	1	13	1	13	1	13	1	13	1	810210620	186583696	1162416640	106864312	810210620	186583696	1162416640	106864312	810210620	186583696	1162416640	106864312	565152130	0	733664130	0	565152130	0	733664130	0	565152130	0	733664130
sp|P62889|RL30_MOUSE	P62889	RL30_MOUSE	Rpl30	115	66.1	Mus musculus OX=10090	1:Experimental evidence at protein level	60S ribosomal protein L30	1	0.999	6	26	26	26	12	4	7	3	12	4	7	3	12	4	7	3	1136553600	282510464	638652350	207335696	1136553600	282510464	638652350	207335696	1136553600	282510464	638652350	207335696	574661120	323167264	402727360	257612224	574661120	323167264	402727360	257612224	574661120	323167264	402727360
sp|Q60829|PPR1B_MOUSE	Q60829	PPR1B_MOUSE	Ppp1r1b	194	72.2	Mus musculus OX=10090	1:Experimental evidence at protein level	Protein phosphatase 1 regulatory subunit 1B	1	0.999	11	35	35	35	11	4	20	0	11	4	20	0	11	4	20	0	666749060	368967456	1210916350	0	666749060	368967456	1210916350	0	666749060	368967456	1210916350	0	291775872	219294672	566213500	0	291775872	219294672	566213500	0	291775872	219294672	566213500
sp|Q61656|DDX5_MOUSE	Q61656	DDX5_MOUSE	Ddx5	614	58	Mus musculus OX=10090	1:Experimental evidence at protein level	Probable ATP-dependent RNA helicase DDX5	1	0.999	37	67	56	67	39	1	27	0	33	1	22	0	39	1	27	0	1466251010	69170112	707561730	0	1466251010	69170112	707561730	0	1466251010	69170112	707561730	0	556408900	0	389071168	0	507819168	0	367025856	0	556408900	0	389071168
tr|Q148B1|Q148B1_MOUSE	Q148B1	Q148B1_MOUSE	Cyp2c65	490	52.4	Mus musculus OX=10090	1:Experimental evidence at protein level	Cytochrome P450, family 2, subfamily c, polypeptide 65	1	0.999	20	41	16	44	20	8	8	5	9	3	2	2	22	8	9	5	775691390	643910270	451300800	367760512	0	394991552	31764854	270148672	775691390	643910270	451300800	367760512	518476384	271551456	257597248	205227616	0	264053440	0	194122240	515970176	271551456	258848464
sp|Q8C102|GALT5_MOUSE	Q8C102	GALT5_MOUSE	Galnt5	930	28.1	Mus musculus OX=10090	2:Experimental evidence at transcript level	Polypeptide N-acetylgalactosaminyltransferase 5	1	0.999	18	51	51	51	20	6	11	14	20	6	11	14	20	6	11	14	699067970	0	742022660	785392510	699067970	0	742022660	785392510	699067970	0	742022660	785392510	184025616	412431680	225763776	354247104	184025616	412431680	225763776	354247104	184025616	412431680	225763776
sp|Q9R0A1|CLCN2_MOUSE	Q9R0A1	CLCN2_MOUSE	Clcn2	908	29	Mus musculus OX=10090	1:Experimental evidence at protein level	Chloride channel protein 2	1	0.999	14	47	47	47	6	11	14	16	6	11	14	16	6	11	14	16	171662608	839156990	513526304	701037180	171662608	839156990	513526304	701037180	171662608	839156990	513526304	701037180	194158960	319319232	241141904	287004640	194158960	319319232	241141904	287004640	194158960	319319232	241141904
sp|Q8BXN9|TM87A_MOUSE	Q8BXN9	TM87A_MOUSE	Tmem87a	555	22.9	Mus musculus OX=10090	1:Experimental evidence at protein level	Transmembrane protein 87A	1	0.999	10	30	30	30	9	4	14	3	9	4	14	3	9	4	14	3	1441902340	156132928	497138496	125667008	1441902340	156132928	497138496	125667008	1441902340	156132928	497138496	125667008	429650944	260551664	204162432	202987680	429650944	260551664	204162432	202987680	429650944	260551664	204162432
sp|P80314|TCPB_MOUSE	P80314	TCPB_MOUSE	Cct2	535	61.3	Mus musculus OX=10090	1:Experimental evidence at protein level	T-complex protein 1 subunit beta	1	0.999	27	73	73	73	35	5	30	3	35	5	30	3	35	5	30	3	1003968380	169475728	910197440	131717088	1003968380	169475728	910197440	131717088	1003968380	169475728	910197440	131717088	400098368	109899880	384764544	84685112	400098368	109899880	384764544	84685112	400098368	109899880	384764544
sp|Q99KI0|ACON_MOUSE	Q99KI0	ACON_MOUSE	Aco2	780	57.3	Mus musculus OX=10090	1:Experimental evidence at protein level	Aconitate hydratase, mitochondrial	1	0.999	33	72	72	72	45	6	17	4	45	6	17	4	45	6	17	4	1268519420	296958912	391192800	257288992	1268519420	296958912	391192800	257288992	1268519420	296958912	391192800	257288992	486002304	162916928	247658272	145783088	486002304	162916928	247658272	145783088	486002304	162916928	247658272
sp|P08556|RASN_MOUSE	P08556	RASN_MOUSE	Nras	189	61.9	Mus musculus OX=10090	1:Experimental evidence at protein level	GTPase NRas	0.9985	0.999	9	1	1	21	1	0	0	0	1	0	0	0	9	4	6	2	80871056	0	0	0	80871056	0	0	0	609895420	425022880	765781950	404292832	0	0	0	0	0	0	0	0	617854530	339168928	303382592
sp|P81117|NUCB2_MOUSE	P81117	NUCB2_MOUSE	Nucb2	420	49	Mus musculus OX=10090	1:Experimental evidence at protein level	Nucleobindin-2	1	0.999	20	46	46	46	18	7	16	5	18	7	16	5	18	7	16	5	589675580	606540670	520359616	481824832	589675580	606540670	520359616	481824832	589675580	606540670	520359616	481824832	254546128	250402784	204637536	191318864	254546128	250402784	204637536	191318864	254546128	250402784	204637536
sp|P27808|MGAT1_MOUSE	P27808	MGAT1_MOUSE	Mgat1	447	33.6	Mus musculus OX=10090	1:Experimental evidence at protein level	Alpha-1,3-mannosyl-glycoprotein 2-beta-N-acetylglucosaminyltransferase	1	0.999	10	34	34	34	10	8	9	7	10	8	9	7	10	8	9	7	292649568	624072190	616351360	659333630	292649568	624072190	616351360	659333630	292649568	624072190	616351360	659333630	213517024	246634912	280838304	239204592	213517024	246634912	280838304	239204592	213517024	246634912	280838304
sp|Q9ES97|RTN3_MOUSE	Q9ES97	RTN3_MOUSE	Rtn3	964	4.1	Mus musculus OX=10090	1:Experimental evidence at protein level	Reticulon-3	1	0.999	1	13	13	13	2	4	2	5	2	4	2	5	2	4	2	5	308116128	723948160	434460416	725665600	308116128	723948160	434460416	725665600	308116128	723948160	434460416	725665600	162082176	379153184	228597872	380862240	162082176	379153184	228597872	380862240	162082176	379153184	228597872
sp|Q8BP67|RL24_MOUSE	Q8BP67	RL24_MOUSE	Rpl24	157	50.3	Mus musculus OX=10090	1:Experimental evidence at protein level	60S ribosomal protein L24	1	0.999	8	23	23	23	9	4	7	3	9	4	7	3	9	4	7	3	1161520380	217171584	610316290	198187840	1161520380	217171584	610316290	198187840	1161520380	217171584	610316290	198187840	351688288	196757808	247356784	203056864	351688288	196757808	247356784	203056864	351688288	196757808	247356784
sp|Q8K0C9|GMDS_MOUSE	Q8K0C9	GMDS_MOUSE	Gmds	372	57.5	Mus musculus OX=10090	1:Experimental evidence at protein level	GDP-mannose 4,6 dehydratase	1	0.999	17	42	42	42	16	5	19	2	16	5	19	2	16	5	19	2	824224060	243848160	1038890300	75334696	824224060	243848160	1038890300	75334696	824224060	243848160	1038890300	75334696	423227840	294934592	445322912	0	423227840	294934592	445322912	0	423227840	294934592	445322912
sp|P53026|RL10A_MOUSE	P53026	RL10A_MOUSE	Rpl10a	217	41.5	Mus musculus OX=10090	1:Experimental evidence at protein level	60S ribosomal protein L10a	1	0.999	13	34	34	34	15	5	12	2	15	5	12	2	15	5	12	2	746483330	493296960	510911744	431476864	746483330	493296960	510911744	431476864	746483330	493296960	510911744	431476864	274246464	245882432	204310608	227882384	274246464	245882432	204310608	227882384	274246464	245882432	204310608
tr|E9PVG8|E9PVG8_MOUSE	E9PVG8	E9PVG8_MOUSE	9530053A07Rik	2581	6.8	Mus musculus OX=10090	1:Experimental evidence at protein level	RIKEN cDNA 9530053A07 gene	0.9962	0.9855	8	1	1	25	1	0	0	0	1	0	0	0	14	3	6	2	42330316	0	0	0	42330316	0	0	0	1245741440	333971968	397207360	204918656	0	0	0	0	0	0	0	0	621321410	153633680	449197536
sp|Q80TH2|ERBIN_MOUSE	Q80TH2	ERBIN_MOUSE	Erbin	1402	34.4	Mus musculus OX=10090	1:Experimental evidence at protein level	Erbin	1	0.999	32	83	76	83	20	17	29	17	19	15	27	15	20	17	29	17	352798144	833274370	362955072	629237760	352798144	833274370	362955072	629237760	352798144	833274370	362955072	629237760	216948064	385670240	224471472	328411232	228446864	377519872	227312816	314631488	216948064	385670240	224471472
sp|P62141|PP1B_MOUSE	P62141	PP1B_MOUSE	Ppp1cb	327	48	Mus musculus OX=10090	1:Experimental evidence at protein level	Serine/threonine-protein phosphatase PP1-beta catalytic subunit	1	0.999	13	17	15	34	6	5	3	3	5	5	2	3	16	7	6	5	366493344	637073020	244401568	453263072	366493344	637073020	244401568	453263072	441000160	798119620	332257056	605329660	317955296	434609856	212530704	344879840	253149536	434609856	266938112	344879840	322446176	457296224	199492512
sp|P47738|ALDH2_MOUSE	P47738	ALDH2_MOUSE	Aldh2	519	57.4	Mus musculus OX=10090	1:Experimental evidence at protein level	Aldehyde dehydrogenase, mitochondrial	1	0.999	23	48	48	50	28	4	14	2	28	4	14	2	29	4	15	2	1008483580	386820128	567285760	212379024	1008483580	386820128	567285760	212379024	1008483580	386820128	567285760	212379024	528542880	173285136	255451792	127630864	528542880	173285136	255451792	127630864	527486592	173285136	255963328
sp|Q9WTL2|RAB25_MOUSE	Q9WTL2	RAB25_MOUSE	Rab25	213	42.3	Mus musculus OX=10090	1:Experimental evidence at protein level	Ras-related protein Rab-25	1	0.999	8	13	13	16	5	3	3	2	5	3	3	2	6	4	4	2	230350224	427621184	279482656	395425280	230350224	427621184	279482656	395425280	638311940	562115780	565586180	395425280	239263648	256291392	162172784	232567568	239263648	256291392	162172784	232567568	347428992	235647520	225174544
sp|Q8VCZ6|SGSM3_MOUSE	Q8VCZ6	SGSM3_MOUSE	Sgsm3	750	24.9	Mus musculus OX=10090	1:Experimental evidence at protein level	Small G protein signaling modulator 3	1	0.999	16	40	40	40	12	8	11	9	12	8	11	9	12	8	11	9	291135744	682751810	363084480	822126080	291135744	682751810	363084480	822126080	291135744	682751810	363084480	822126080	172987904	376908416	185494656	463334912	172987904	376908416	185494656	463334912	172987904	376908416	185494656
sp|Q80XR2|AT2C1_MOUSE	Q80XR2	AT2C1_MOUSE	Atp2c1	918	41.8	Mus musculus OX=10090	1:Experimental evidence at protein level	Calcium-transporting ATPase type 2C member 1	1	0.999	24	76	76	76	18	12	23	23	18	12	23	23	18	12	23	23	472234272	270007680	1024212290	380929664	472234272	270007680	1024212290	380929664	472234272	270007680	1024212290	380929664	227903696	258901104	414640768	329799040	227903696	258901104	414640768	329799040	227903696	258901104	414640768
sp|Q8BFZ9|ERLN2_MOUSE	Q8BFZ9	ERLN2_MOUSE	Erlin2	340	52.1	Mus musculus OX=10090	1:Experimental evidence at protein level	Erlin-2	1	0.999	17	42	30	42	16	8	11	7	11	6	8	5	16	8	11	7	544836290	612882180	508192256	481153120	598638210	379376256	561820990	291298720	544836290	612882180	508192256	481153120	229444768	284653312	188388032	232883664	246967600	309466976	173811680	202768496	229444768	284653312	188388032
sp|Q9CZU6|CISY_MOUSE	Q9CZU6	CISY_MOUSE	Cs	464	36.9	Mus musculus OX=10090	1:Experimental evidence at protein level	Citrate synthase, mitochondrial	1	0.999	14	34	13	34	20	2	8	4	10	0	3	0	20	2	8	4	1349990270	118595984	375469408	298720544	1087227520	0	0	0	1349990270	118595984	375469408	298720544	481522336	190110608	205929280	137386416	0	0	0	0	481522336	190110608	205929280
sp|O35737|HNRH1_MOUSE	O35737	HNRH1_MOUSE	Hnrnph1	449	30.7	Mus musculus OX=10090	1:Experimental evidence at protein level	Heterogeneous nuclear ribonucleoprotein H	1	0.999	10	5	5	30	4	0	1	0	4	0	1	0	17	0	13	0	300760320	0	88463040	0	300760320	0	88463040	0	1167283070	0	962477700	0	0	0	0	0	0	0	0	0	483641056	0	362694880
sp|Q9CQD1|RAB5A_MOUSE	Q9CQD1	RAB5A_MOUSE	Rab5a	215	63.3	Mus musculus OX=10090	1:Experimental evidence at protein level	Ras-related protein Rab-5A	1	0.999	8	21	21	31	3	5	7	6	3	5	7	6	5	7	11	8	149989024	572809150	244283488	476050656	149989024	572809150	244283488	476050656	539857150	649338050	393417696	538943300	323707488	196233472	245080992	204882608	323707488	196233472	245080992	204882608	613241280	240547488	349701696
sp|P27659|RL3_MOUSE	P27659	RL3_MOUSE	Rpl3	403	60.5	Mus musculus OX=10090	1:Experimental evidence at protein level	60S ribosomal protein L3	1	0.999	20	47	44	47	23	5	16	3	21	5	15	3	23	5	16	3	920997250	278720448	617246720	300959616	920997250	278720448	617246720	300959616	920997250	278720448	617246720	300959616	2055291260	193167424	1181304060	72113512	2151510270	193167424	1128474240	72113512	2055291260	193167424	1181304060
sp|Q9EP69|SAC1_MOUSE	Q9EP69	SAC1_MOUSE	Sacm1l	587	33.4	Mus musculus OX=10090	1:Experimental evidence at protein level	Phosphatidylinositol-3-phosphatase SAC1	1	0.999	18	42	42	42	12	10	10	10	12	10	10	10	12	10	10	10	195894608	793697660	533246976	592409340	195894608	793697660	533246976	592409340	195894608	793697660	533246976	592409340	337904832	312099808	278548736	271862080	337904832	312099808	278548736	271862080	337904832	312099808	278548736
sp|Q64331|MYO6_MOUSE	Q64331	MYO6_MOUSE	Myo6	1265	31.5	Mus musculus OX=10090	1:Experimental evidence at protein level	Unconventional myosin-VI	1	0.999	29	94	94	94	29	17	26	22	29	17	26	22	29	17	26	22	542310020	580494590	447864864	532697056	542310020	580494590	447864864	532697056	542310020	580494590	447864864	532697056	252211504	368162560	245038128	387274624	252211504	368162560	245038128	387274624	252211504	368162560	245038128
sp|Q6PB93|GALT2_MOUSE	Q6PB93	GALT2_MOUSE	Galnt2	570	42.5	Mus musculus OX=10090	1:Experimental evidence at protein level	Polypeptide N-acetylgalactosaminyltransferase 2	1	0.999	17	40	40	40	7	7	14	12	7	7	14	12	7	7	14	12	132293544	591057860	428416704	948791170	132293544	591057860	428416704	948791170	132293544	591057860	428416704	948791170	158439456	245160128	257690784	419197440	158439456	245160128	257690784	419197440	158439456	245160128	257690784
sp|Q52KP5|NXPE4_MOUSE	Q52KP5	NXPE4_MOUSE	Nxpe4	543	28	Mus musculus OX=10090	2:Experimental evidence at transcript level	NXPE family member 4	1	0.999	13	35	35	35	9	2	17	7	9	2	17	7	9	2	17	7	282311840	189600304	1022274430	603323840	282311840	189600304	1022274430	603323840	282311840	189600304	1022274430	603323840	213022400	206900688	429579072	241423760	213022400	206900688	429579072	241423760	213022400	206900688	429579072
sp|P61161|ARP2_MOUSE	P61161	ARP2_MOUSE	Actr2	394	46.7	Mus musculus OX=10090	1:Experimental evidence at protein level	Actin-related protein 2	1	0.999	11	44	44	44	13	7	14	10	13	7	14	10	13	7	14	10	478269056	503013312	713670400	400476128	478269056	503013312	713670400	400476128	478269056	503013312	713670400	400476128	378317888	347829344	299657856	267439040	378317888	347829344	299657856	267439040	378317888	347829344	299657856
sp|Q9CQV8|1433B_MOUSE	Q9CQV8	1433B_MOUSE	Ywhab	246	57.3	Mus musculus OX=10090	1:Experimental evidence at protein level	14-3-3 protein beta/alpha	1	0.999	12	19	14	29	7	2	10	0	5	2	7	0	12	2	14	1	276979040	75535480	282518848	0	93279176	75535480	137451008	0	1115053570	0	765206530	213147952	160119792	131536656	199118512	0	101866632	87846688	139587616	0	298532576	234972608	340844448
sp|O88792|JAM1_MOUSE	O88792	JAM1_MOUSE	F11r	300	37	Mus musculus OX=10090	1:Experimental evidence at protein level	Junctional adhesion molecule A	1	0.999	8	20	20	20	6	4	7	3	6	4	7	3	6	4	7	3	308764896	826270460	303273536	648539780	308764896	826270460	303273536	648539780	308764896	826270460	303273536	648539780	318926848	349442432	327293728	317461216	318926848	349442432	327293728	317461216	318926848	349442432	327293728
sp|Q9CSV6|SFT2C_MOUSE	Q9CSV6	SFT2C_MOUSE	Sft2d3	212	16.5	Mus musculus OX=10090	1:Experimental evidence at protein level	Vesicle transport protein SFT2C	1	0.999	3	12	12	12	3	2	3	4	3	2	3	4	3	2	3	4	318543264	560160320	508268544	696300740	318543264	560160320	508268544	696300740	318543264	560160320	508268544	696300740	189447632	364196800	302404288	480314752	189447632	364196800	302404288	480314752	189447632	364196800	302404288
sp|Q3TJ91|L2GL2_MOUSE	Q3TJ91	L2GL2_MOUSE	Llgl2	1027	35	Mus musculus OX=10090	1:Experimental evidence at protein level	LLGL scribble cell polarity complex component 2	1	0.999	25	63	62	63	18	15	15	15	17	15	15	15	18	15	15	15	435896800	666880130	503641376	476414656	435896800	666880130	503641376	476414656	435896800	666880130	503641376	476414656	206799296	293771296	236726400	288642720	206799296	293771296	236726400	288642720	206799296	293771296	236726400
sp|Q8CIE6|COPA_MOUSE	Q8CIE6	COPA_MOUSE	Copa	1224	32.8	Mus musculus OX=10090	1:Experimental evidence at protein level	Coatomer subunit alpha	1	0.999	28	76	76	76	32	6	31	7	32	6	31	7	32	6	31	7	717612990	380777792	718181570	264489392	717612990	380777792	718181570	264489392	717612990	380777792	718181570	264489392	334442688	165586928	289136768	109685248	334442688	165586928	289136768	109685248	334442688	165586928	289136768
sp|P70670|NACAM_MOUSE	P70670	NACAM_MOUSE	Naca	2187	4.3	Mus musculus OX=10090	1:Experimental evidence at protein level	Nascent polypeptide-associated complex subunit alpha, muscle-specific form	1	0.999	5	11	11	11	5	2	3	1	5	2	3	1	5	2	3	1	116778432	1020900610	139804336	798857540	116778432	1020900610	139804336	798857540	116778432	1020900610	139804336	798857540	298163008	179856496	356948608	0	298163008	179856496	356948608	0	298163008	179856496	356948608
sp|Q9JKR6|HYOU1_MOUSE	Q9JKR6	HYOU1_MOUSE	Hyou1	999	41.3	Mus musculus OX=10090	1:Experimental evidence at protein level	Hypoxia up-regulated protein 1	1	0.999	32	90	90	90	55	7	24	4	55	7	24	4	55	7	24	4	735778620	570630270	551788990	212798304	735778620	570630270	551788990	212798304	735778620	570630270	551788990	212798304	433045216	190409776	268754784	165856208	433045216	190409776	268754784	165856208	433045216	190409776	268754784
sp|P97351|RS3A_MOUSE	P97351	RS3A_MOUSE	Rps3a	264	67	Mus musculus OX=10090	1:Experimental evidence at protein level	40S ribosomal protein S3a	1	0.999	21	50	50	50	24	3	19	4	24	3	19	4	24	3	19	4	886487680	243864768	657636030	280217024	886487680	243864768	657636030	280217024	886487680	243864768	657636030	280217024	297394496	161700944	257164928	173386016	297394496	161700944	257164928	173386016	297394496	161700944	257164928
sp|P80318|TCPG_MOUSE	P80318	TCPG_MOUSE	Cct3	545	62	Mus musculus OX=10090	1:Experimental evidence at protein level	T-complex protein 1 subunit gamma	1	0.999	24	61	61	61	26	7	24	4	26	7	24	4	26	7	24	4	963148350	166686112	824156100	112497264	963148350	166686112	824156100	112497264	963148350	166686112	824156100	112497264	491275872	214492528	445171008	181264704	491275872	214492528	445171008	181264704	491275872	214492528	445171008
sp|Q6ZWU9|RS27_MOUSE	Q6ZWU9	RS27_MOUSE	Rps27	84	46.4	Mus musculus OX=10090	1:Experimental evidence at protein level	40S ribosomal protein S27	1	0.999	6	16	5	16	7	1	7	1	2	0	3	0	7	1	7	1	990794110	136940336	797263300	138830064	138271664	0	262908416	0	990794110	136940336	797263300	138830064	403797856	0	446348928	0	0	0	0	0	403797856	0	446348928
sp|Q9JJY3|NSMA2_MOUSE	Q9JJY3	NSMA2_MOUSE	Smpd3	655	44.6	Mus musculus OX=10090	1:Experimental evidence at protein level	Sphingomyelin phosphodiesterase 3	1	0.999	16	45	45	45	14	9	9	13	14	9	9	13	14	9	9	13	447215360	350526912	515219616	738752130	447215360	350526912	515219616	738752130	447215360	350526912	515219616	738752130	295558048	403766048	471175776	281232096	295558048	403766048	471175776	281232096	295558048	403766048	471175776
sp|Q91WD0|GP108_MOUSE	Q91WD0	GP108_MOUSE	Gpr108	569	16.7	Mus musculus OX=10090	1:Experimental evidence at protein level	Protein GPR108	1	0.999	7	20	20	20	8	4	5	3	8	4	5	3	8	4	5	3	493061984	679450560	447153216	423325184	493061984	679450560	447153216	423325184	493061984	679450560	447153216	423325184	305116832	475075520	288151680	323071936	305116832	475075520	288151680	323071936	305116832	475075520	288151680
sp|P52795|EFNB1_MOUSE	P52795	EFNB1_MOUSE	Efnb1	345	32.8	Mus musculus OX=10090	1:Experimental evidence at protein level	Ephrin-B1	1	0.999	9	27	18	27	4	6	11	6	2	4	8	4	4	6	11	6	149200160	825774340	353164160	711924160	149200160	825774340	353164160	711924160	149200160	825774340	353164160	711924160	171869472	317976704	165789888	258689216	172194752	277072320	185768880	264450496	171869472	317976704	165789888
sp|P14430|HA18_MOUSE	P14430	HA18_MOUSE	H2-Q8	326	18.4	Mus musculus OX=10090	3:Protein inferred from homology	H-2 class I histocompatibility antigen, Q8 alpha chain	0.9855	0.999	6	3	0	23	0	1	2	0	0	0	0	0	6	5	9	3	0	195667584	260767952	0	0	0	0	0	686256900	393611200	811860930	145406416	0	0	0	0	0	0	0	0	248890640	352503616	259450096
sp|Q921V5|MGAT2_MOUSE	Q921V5	MGAT2_MOUSE	Mgat2	442	29.4	Mus musculus OX=10090	1:Experimental evidence at protein level	Alpha-1,6-mannosyl-glycoprotein 2-beta-N-acetylglucosaminyltransferase	1	0.999	10	28	28	28	8	5	10	5	8	5	10	5	8	5	10	5	420936448	540465090	463755936	609971200	420936448	540465090	463755936	609971200	420936448	540465090	463755936	609971200	192344496	320442368	215074304	300976992	192344496	320442368	215074304	300976992	192344496	320442368	215074304
sp|P13808|B3A2_MOUSE	P13808	B3A2_MOUSE	Slc4a2	1237	17.9	Mus musculus OX=10090	1:Experimental evidence at protein level	Anion exchange protein 2	1	0.999	13	36	36	36	9	8	9	10	9	8	9	10	9	8	9	10	385788032	549642820	604890240	479309952	385788032	549642820	604890240	479309952	385788032	549642820	604890240	479309952	189682224	275462272	277600864	239248480	189682224	275462272	277600864	239248480	189682224	275462272	277600864
sp|Q04736|YES_MOUSE	Q04736	YES_MOUSE	Yes1	541	32	Mus musculus OX=10090	1:Experimental evidence at protein level	Tyrosine-protein kinase Yes	1	0.999	13	23	13	23	8	3	9	3	6	2	3	2	8	3	9	3	210939728	581015230	582328580	631256900	64465188	359608512	157910944	303032192	210939728	581015230	582328580	631256900	242228880	441667104	221676320	422004000	160732624	216834896	115209584	177150432	242228880	441667104	221676320
sp|P62137|PP1A_MOUSE	P62137	PP1A_MOUSE	Ppp1ca	330	51.8	Mus musculus OX=10090	1:Experimental evidence at protein level	Serine/threonine-protein phosphatase PP1-alpha catalytic subunit	1	0.999	15	35	16	35	18	4	9	4	6	2	6	2	18	4	9	4	438562400	596010500	464924128	505809312	394049728	391440864	460028448	353742752	438562400	596010500	464924128	505809312	282367232	356039680	263160080	297063680	307600224	297471968	303172416	283308672	282367232	356039680	263160080
sp|Q06185|ATP5I_MOUSE	Q06185	ATP5I_MOUSE	Atp5me	71	69	Mus musculus OX=10090	1:Experimental evidence at protein level	ATP synthase subunit e, mitochondrial	1	0.999	7	18	18	18	10	2	5	1	10	2	5	1	10	2	5	1	953110080	268243552	604746880	176589968	953110080	268243552	604746880	176589968	953110080	268243552	604746880	176589968	619506940	194335936	379921472	0	619506940	194335936	379921472	0	619506940	194335936	379921472
sp|P62320|SMD3_MOUSE	P62320	SMD3_MOUSE	Snrpd3	126	38.9	Mus musculus OX=10090	1:Experimental evidence at protein level	Small nuclear ribonucleoprotein Sm D3	1	0.999	5	14	14	14	9	0	5	0	9	0	5	0	9	0	5	0	1272115970	0	725227390	0	1272115970	0	725227390	0	1272115970	0	725227390	0	514652704	0	302083328	0	514652704	0	302083328	0	514652704	0	302083328
sp|Q62186|SSRD_MOUSE	Q62186	SSRD_MOUSE	Ssr4	172	41.9	Mus musculus OX=10090	1:Experimental evidence at protein level	Translocon-associated protein subunit delta	1	0.999	9	26	26	26	8	7	8	3	8	7	8	3	8	7	8	3	972223230	208750320	696718850	119616712	972223230	208750320	696718850	119616712	972223230	208750320	696718850	119616712	388271584	240163616	240766048	193526496	388271584	240163616	240766048	193526496	388271584	240163616	240766048
sp|P14069|S10A6_MOUSE	P14069	S10A6_MOUSE	S100a6	89	59.6	Mus musculus OX=10090	1:Experimental evidence at protein level	Protein S100-A6	1	0.999	8	17	17	17	7	0	10	0	7	0	10	0	7	0	10	0	915470460	0	1080991100	0	915470460	0	1080991100	0	915470460	0	1080991100	0	683651900	0	758567100	0	683651900	0	758567100	0	683651900	0	758567100
sp|Q6ZQM8|UD17_MOUSE	Q6ZQM8	UD17_MOUSE	Ugt1a7	531	48.8	Mus musculus OX=10090	1:Experimental evidence at protein level	UDP-glucuronosyltransferase 1A7	1	0.999	19	57	26	57	34	3	18	2	14	2	9	1	34	3	18	2	1626441600	0	369734304	0	1020299520	145591008	298331904	0	1626441600	0	369734304	0	689153090	0	234421824	0	589652800	0	213428816	0	689153090	0	234421824
sp|Q9DD20|MET7B_MOUSE	Q9DD20	MET7B_MOUSE	Mettl7b	244	37.3	Mus musculus OX=10090	1:Experimental evidence at protein level	Thiol S-methyltransferase METTL7B	1	0.999	8	18	18	18	8	2	6	2	8	2	6	2	8	2	6	2	651943300	501588352	383078528	452242080	651943300	501588352	383078528	452242080	651943300	501588352	383078528	452242080	357643680	432355552	247558576	378654400	357643680	432355552	247558576	378654400	357643680	432355552	247558576
sp|Q9CY27|TECR_MOUSE	Q9CY27	TECR_MOUSE	Tecr	308	19.8	Mus musculus OX=10090	1:Experimental evidence at protein level	Very-long-chain enoyl-CoA reductase	1	0.999	7	28	28	28	11	5	9	3	11	5	9	3	11	5	9	3	846328060	307676576	634699140	198706352	846328060	307676576	634699140	198706352	846328060	307676576	634699140	198706352	402488864	315047456	300191392	185711104	402488864	315047456	300191392	185711104	402488864	315047456	300191392
sp|Q9DB20|ATPO_MOUSE	Q9DB20	ATPO_MOUSE	Atp5po	213	60.6	Mus musculus OX=10090	1:Experimental evidence at protein level	ATP synthase subunit O, mitochondrial	1	0.999	11	20	20	20	12	1	6	1	12	1	6	1	12	1	6	1	1508999680	213409936	78416032	183867888	1508999680	213409936	78416032	183867888	1508999680	213409936	78416032	183867888	836772350	0	313301856	0	836772350	0	313301856	0	836772350	0	313301856
sp|P56395|CYB5_MOUSE	P56395	CYB5_MOUSE	Cyb5a	134	62.7	Mus musculus OX=10090	1:Experimental evidence at protein level	Cytochrome b5	1	0.999	10	33	20	33	9	8	12	4	5	4	8	3	9	8	12	4	429164480	631466110	510442592	407698176	150461696	721252220	441311136	407698176	429164480	631466110	510442592	407698176	306027456	309626368	211286576	280955232	292864608	302209504	221058176	262619472	306027456	309626368	211286576
sp|Q8BUV8|GP107_MOUSE	Q8BUV8	GP107_MOUSE	Gpr107	551	12.9	Mus musculus OX=10090	1:Experimental evidence at protein level	Protein GPR107	1	0.999	7	22	22	22	8	4	5	5	8	4	5	5	8	4	5	5	571056900	554778620	337958880	506880096	571056900	554778620	337958880	506880096	571056900	554778620	337958880	506880096	275087168	287644512	228158736	271564864	275087168	287644512	228158736	271564864	275087168	287644512	228158736
sp|O08688|CAN5_MOUSE	O08688	CAN5_MOUSE	Capn5	640	42.3	Mus musculus OX=10090	1:Experimental evidence at protein level	Calpain-5	1	0.999	18	44	44	44	12	10	13	9	12	10	13	9	12	10	13	9	272574880	648163260	499744384	542627390	272574880	648163260	499744384	542627390	272574880	648163260	499744384	542627390	172556336	271983936	216745216	261890432	172556336	271983936	216745216	261890432	172556336	271983936	216745216
sp|Q6P069|SORCN_MOUSE	Q6P069	SORCN_MOUSE	Sri	198	45.5	Mus musculus OX=10090	1:Experimental evidence at protein level	Sorcin	1	0.999	9	21	21	21	11	1	8	1	11	1	8	1	11	1	8	1	799214850	91295176	1007696260	59109552	799214850	91295176	1007696260	59109552	799214850	91295176	1007696260	59109552	321595712	0	431678400	0	321595712	0	431678400	0	321595712	0	431678400
sp|P25444|RS2_MOUSE	P25444	RS2_MOUSE	Rps2	293	31.7	Mus musculus OX=10090	1:Experimental evidence at protein level	40S ribosomal protein S2	1	0.999	8	16	16	16	5	2	7	2	5	2	7	2	5	2	7	2	500541312	310271584	772844290	371560384	500541312	310271584	772844290	371560384	500541312	310271584	772844290	371560384	339644896	172124896	332500320	205531456	339644896	172124896	332500320	205531456	339644896	172124896	332500320
sp|Q9ER00|STX12_MOUSE	Q9ER00	STX12_MOUSE	Stx12	274	45.3	Mus musculus OX=10090	1:Experimental evidence at protein level	Syntaxin-12	1	0.999	15	75	75	75	15	18	21	21	15	18	21	21	15	18	21	21	528392448	500771392	606741440	313830112	528392448	500771392	606741440	313830112	528392448	500771392	606741440	313830112	355827296	328298304	282573088	283196672	355827296	328298304	282573088	283196672	355827296	328298304	282573088
sp|Q6P9S7|GLT10_MOUSE	Q6P9S7	GLT10_MOUSE	Galnt10	603	45.8	Mus musculus OX=10090	2:Experimental evidence at transcript level	Polypeptide N-acetylgalactosaminyltransferase 10	1	0.999	26	61	53	61	17	6	26	12	15	4	24	10	17	6	26	12	361704000	222397200	651224830	712812160	361704000	222397200	651224830	712812160	361704000	222397200	651224830	712812160	161919808	138859024	255026096	325201248	157176416	138272528	262722480	326580608	161919808	138859024	255026096
sp|Q8R4G6|MGT5A_MOUSE	Q8R4G6	MGT5A_MOUSE	Mgat5	740	38.6	Mus musculus OX=10090	1:Experimental evidence at protein level	Alpha-1,6-mannosylglycoprotein 6-beta-N-acetylglucosaminyltransferase A	1	0.999	19	44	44	44	14	6	14	10	14	6	14	10	14	6	14	10	290473344	531324672	483511552	642815620	290473344	531324672	483511552	642815620	290473344	531324672	483511552	642815620	300144160	338607680	225678944	329101152	300144160	338607680	225678944	329101152	300144160	338607680	225678944
sp|O70503|DHB12_MOUSE	O70503	DHB12_MOUSE	Hsd17b12	312	23.4	Mus musculus OX=10090	1:Experimental evidence at protein level	Very-long-chain 3-oxoacyl-CoA reductase	1	0.999	6	18	18	18	9	2	4	3	9	2	4	3	9	2	4	3	706503230	400132096	482848896	350923968	706503230	400132096	482848896	350923968	706503230	400132096	482848896	350923968	433557984	266705312	323326944	246088928	433557984	266705312	323326944	246088928	433557984	266705312	323326944
sp|P51912|AAAT_MOUSE	P51912	AAAT_MOUSE	Slc1a5	553	17.7	Mus musculus OX=10090	1:Experimental evidence at protein level	Neutral amino acid transporter B(0)	1	0.999	9	39	39	39	10	8	12	9	10	8	12	9	10	8	12	9	606343170	398763200	522895808	406010048	606343170	398763200	522895808	406010048	606343170	398763200	522895808	406010048	257033952	208355840	212913280	202294800	257033952	208355840	212913280	202294800	257033952	208355840	212913280
sp|Q61112|CAB45_MOUSE	Q61112	CAB45_MOUSE	Sdf4	361	46.3	Mus musculus OX=10090	1:Experimental evidence at protein level	45 kDa calcium-binding protein	1	0.999	11	33	33	33	11	8	6	8	11	8	6	8	11	8	6	8	468424544	416801280	561122690	477289664	468424544	416801280	561122690	477289664	468424544	416801280	561122690	477289664	221559360	299664256	275626784	309406592	221559360	299664256	275626784	309406592	221559360	299664256	275626784
sp|Q60932|VDAC1_MOUSE	Q60932	VDAC1_MOUSE	Vdac1	296	57.1	Mus musculus OX=10090	1:Experimental evidence at protein level	Voltage-dependent anion-selective channel protein 1	1	0.999	12	24	24	24	15	2	5	2	15	2	5	2	15	2	5	2	1251031550	144672640	362189568	158563984	1251031550	144672640	362189568	158563984	1251031550	144672640	362189568	158563984	624347970	92938576	257733664	101450480	624347970	92938576	257733664	101450480	624347970	92938576	257733664
sp|Q9CZM2|RL15_MOUSE	Q9CZM2	RL15_MOUSE	Rpl15	204	43.6	Mus musculus OX=10090	1:Experimental evidence at protein level	60S ribosomal protein L15	1	0.999	8	24	24	24	14	0	7	3	14	0	7	3	14	0	7	3	730120830	0	741713600	439919104	730120830	0	741713600	439919104	730120830	0	741713600	439919104	420880416	0	420665888	281774688	420880416	0	420665888	281774688	420880416	0	420665888
sp|Q9Z0S5|CLD15_MOUSE	Q9Z0S5	CLD15_MOUSE	Cldn15	227	12.8	Mus musculus OX=10090	1:Experimental evidence at protein level	Claudin-15	1	0.999	3	11	11	11	2	4	3	2	2	4	3	2	2	4	3	2	410590016	578787580	437753408	482780320	410590016	578787580	437753408	482780320	410590016	578787580	437753408	482780320	379657792	438167328	285739168	411888384	379657792	438167328	285739168	411888384	379657792	438167328	285739168
sp|P62317|SMD2_MOUSE	P62317	SMD2_MOUSE	Snrpd2	118	47.5	Mus musculus OX=10090	1:Experimental evidence at protein level	Small nuclear ribonucleoprotein Sm D2	1	0.999	6	17	17	17	10	0	7	0	10	0	7	0	10	0	7	0	1190280190	0	714938820	0	1190280190	0	714938820	0	1190280190	0	714938820	0	751685760	0	330331840	0	751685760	0	330331840	0	751685760	0	330331840
tr|Q9D4E6|Q9D4E6_MOUSE	Q9D4E6	Q9D4E6_MOUSE	Pabpc6	643	22.2	Mus musculus OX=10090	1:Experimental evidence at protein level	Polyadenylate-binding protein	1	0.9976	11	2	2	26	2	0	0	0	2	0	0	0	13	3	8	2	135654480	0	0	0	135654480	0	0	0	622933060	250289200	829862270	196909984	0	0	0	0	0	0	0	0	327582816	162018320	333673728
sp|P29341|PABP1_MOUSE	P29341	PABP1_MOUSE	Pabpc1	636	38.7	Mus musculus OX=10090	1:Experimental evidence at protein level	Polyadenylate-binding protein 1	1	0.999	19	44	12	44	20	4	17	3	5	0	7	0	20	4	17	3	622933060	250289200	829862270	196909984	206707056	0	121699200	0	622933060	250289200	829862270	196909984	332405760	160667072	328832384	127316736	71755112	0	64562488	0	332405760	160667072	328832384
sp|P84089|ERH_MOUSE	P84089	ERH_MOUSE	Erh	104	31.7	Mus musculus OX=10090	1:Experimental evidence at protein level	Enhancer of rudimentary homolog	1	0.999	3	12	12	12	5	0	7	0	5	0	7	0	5	0	7	0	791719040	0	1103878910	0	791719040	0	1103878910	0	791719040	0	1103878910	0	530205376	0	664636800	0	530205376	0	664636800	0	530205376	0	664636800
sp|Q6ZWY3|RS27L_MOUSE	Q6ZWY3	RS27L_MOUSE	Rps27l	84	41.7	Mus musculus OX=10090	1:Experimental evidence at protein level	40S ribosomal protein S27-like	1	0.999	5	3	3	14	3	0	0	0	3	0	0	0	8	1	4	1	320664224	0	0	0	320664224	0	0	0	909101820	136940336	709604030	138830064	0	0	0	0	0	0	0	0	412556480	0	436872896
sp|Q7M6Y3|PICAL_MOUSE	Q7M6Y3	PICAL_MOUSE	Picalm	660	37.3	Mus musculus OX=10090	1:Experimental evidence at protein level	Phosphatidylinositol-binding clathrin assembly protein	1	0.999	12	28	28	28	11	4	10	3	11	4	10	3	11	4	10	3	127368424	849038850	227082368	687529600	127368424	849038850	227082368	687529600	127368424	849038850	227082368	687529600	132218616	479821408	165137600	496649824	132218616	479821408	165137600	496649824	132218616	479821408	165137600
sp|Q9D0M3|CY1_MOUSE	Q9D0M3	CY1_MOUSE	Cyc1	325	47.1	Mus musculus OX=10090	1:Experimental evidence at protein level	Cytochrome c1, heme protein, mitochondrial	1	0.999	10	30	30	30	18	2	9	1	18	2	9	1	18	2	9	1	1429217920	221463088	230627328	0	1429217920	221463088	230627328	0	1429217920	221463088	230627328	0	448768608	0	196180880	0	448768608	0	196180880	0	448768608	0	196180880
sp|P70333|HNRH2_MOUSE	P70333	HNRH2_MOUSE	Hnrnph2	449	27.6	Mus musculus OX=10090	1:Experimental evidence at protein level	Heterogeneous nuclear ribonucleoprotein H2	1	0.999	8	18	9	22	10	0	8	0	5	0	4	0	12	0	10	0	859456380	0	390383488	0	290955904	0	80093168	0	1180590720	0	696108290	0	465213856	0	259661984	0	215617856	0	33652936	0	517816960	0	335014400
sp|O09131|GSTO1_MOUSE	O09131	GSTO1_MOUSE	Gsto1	240	43.3	Mus musculus OX=10090	1:Experimental evidence at protein level	Glutathione S-transferase omega-1	1	0.999	9	26	24	26	11	3	9	3	9	3	9	3	11	3	9	3	659868160	374142144	768007680	72906424	659868160	374142144	768007680	72906424	659868160	374142144	768007680	72906424	276999808	184458048	320359616	96776472	276999808	184458048	320359616	96776472	276999808	184458048	320359616
sp|Q64430|ATP7A_MOUSE	Q64430	ATP7A_MOUSE	Atp7a	1491	27.2	Mus musculus OX=10090	1:Experimental evidence at protein level	Copper-transporting ATPase 1	1	0.999	24	57	52	57	14	14	15	14	13	13	14	12	14	14	15	14	172013328	718032510	345254080	632905220	172013328	718032510	345254080	632905220	172013328	718032510	345254080	632905220	105701808	288007456	143504192	248548320	104255056	293961952	146549296	241762864	105701808	288007456	143504192
sp|Q8R1U2|CGRE1_MOUSE	Q8R1U2	CGRE1_MOUSE	Cgref1	281	26.7	Mus musculus OX=10090	1:Experimental evidence at protein level	Cell growth regulator with EF hand domain protein 1	1	0.999	5	21	21	21	5	7	5	4	5	7	5	4	5	7	5	4	514077952	711724610	384367424	257788224	514077952	711724610	384367424	257788224	514077952	711724610	384367424	257788224	338217952	378751296	348560128	188805728	338217952	378751296	348560128	188805728	338217952	378751296	348560128
sp|P17563|SBP1_MOUSE	P17563	SBP1_MOUSE	Selenbp1	472	48.9	Mus musculus OX=10090	1:Experimental evidence at protein level	Methanethiol oxidase	1	0.999	16	32	6	32	10	5	12	5	3	0	1	2	10	5	12	5	581766910	214706528	949784380	120400856	99995440	0	98636608	0	581766910	214706528	949784380	120400856	233948368	168237376	324050720	171064336	0	0	0	0	233948368	168237376	324050720
sp|Q8VCA5|TMPS4_MOUSE	Q8VCA5	TMPS4_MOUSE	Tmprss4	435	25.7	Mus musculus OX=10090	2:Experimental evidence at transcript level	Transmembrane protease serine 4	1	0.999	7	20	20	20	6	4	6	4	6	4	6	4	6	4	6	4	378939456	537657920	398654240	550805180	378939456	537657920	398654240	550805180	378939456	537657920	398654240	550805180	254921600	352549024	145175328	341558848	254921600	352549024	145175328	341558848	254921600	352549024	145175328
sp|Q01853|TERA_MOUSE	Q01853	TERA_MOUSE	Vcp	806	67.6	Mus musculus OX=10090	1:Experimental evidence at protein level	Transitional endoplasmic reticulum ATPase	1	0.999	41	87	87	87	42	9	27	9	42	9	27	9	42	9	27	9	576112260	345989600	669013120	273900288	576112260	345989600	669013120	273900288	576112260	345989600	669013120	273900288	331381024	256418560	312558464	193769376	331381024	256418560	312558464	193769376	331381024	256418560	312558464
sp|Q61207|SAP_MOUSE	Q61207	SAP_MOUSE	Psap	557	28.2	Mus musculus OX=10090	1:Experimental evidence at protein level	Prosaposin	1	0.999	9	30	30	30	9	7	9	5	9	7	9	5	9	7	9	5	606908860	560793090	295458496	401749760	606908860	560793090	295458496	401749760	606908860	560793090	295458496	401749760	257699168	412217440	216108128	301056352	257699168	412217440	216108128	301056352	257699168	412217440	216108128
sp|Q8C522|ENDD1_MOUSE	Q8C522	ENDD1_MOUSE	Endod1	501	21.2	Mus musculus OX=10090	1:Experimental evidence at protein level	Endonuclease domain-containing 1 protein	1	0.999	7	23	23	23	8	4	7	4	8	4	7	4	8	4	7	4	318464160	584738940	400210400	559214340	318464160	584738940	400210400	559214340	318464160	584738940	400210400	559214340	184720608	304184896	214843808	310780384	184720608	304184896	214843808	310780384	184720608	304184896	214843808
sp|Q64133|AOFA_MOUSE	Q64133	AOFA_MOUSE	Maoa	526	47.7	Mus musculus OX=10090	1:Experimental evidence at protein level	Amine oxidase [flavin-containing] A	1	0.999	22	39	39	39	26	2	10	1	26	2	10	1	26	2	10	1	1175138050	100551416	471231520	111390216	1175138050	100551416	471231520	111390216	1175138050	100551416	471231520	111390216	404572224	140255120	204040208	0	404572224	140255120	204040208	0	404572224	140255120	204040208
sp|Q62087|PON3_MOUSE	Q62087	PON3_MOUSE	Pon3	354	18.4	Mus musculus OX=10090	1:Experimental evidence at protein level	Serum paraoxonase/lactonase 3	1	0.999	4	17	17	17	6	3	5	3	6	3	5	3	6	3	5	3	553773310	438764896	495345344	364156416	553773310	438764896	495345344	364156416	553773310	438764896	495345344	364156416	372813792	357218816	326296448	370604736	372813792	357218816	326296448	370604736	372813792	357218816	326296448
sp|P57759|ERP29_MOUSE	P57759	ERP29_MOUSE	Erp29	262	37.4	Mus musculus OX=10090	1:Experimental evidence at protein level	Endoplasmic reticulum resident protein 29	1	0.999	7	19	19	19	8	4	6	1	8	4	6	1	8	4	6	1	547619900	540520260	540405120	216708864	547619900	540520260	540405120	216708864	547619900	540520260	540405120	216708864	247798784	236070912	251733968	0	247798784	236070912	251733968	0	247798784	236070912	251733968
sp|P17427|AP2A2_MOUSE	P17427	AP2A2_MOUSE	Ap2a2	938	33.9	Mus musculus OX=10090	1:Experimental evidence at protein level	AP-2 complex subunit alpha-2	1	0.999	21	23	23	44	13	4	4	2	13	4	4	2	23	9	7	5	29090576	212306688	102491408	202985872	29090576	212306688	102491408	202985872	402243744	591487870	235641984	607057790	47668876	208429872	99267088	199278448	47668876	208429872	99267088	199278448	140641952	254708112	160658864
sp|P17426|AP2A1_MOUSE	P17426	AP2A1_MOUSE	Ap2a1	977	34.9	Mus musculus OX=10090	1:Experimental evidence at protein level	AP-2 complex subunit alpha-1	1	0.999	22	47	26	47	16	10	13	8	6	5	10	5	16	10	13	8	402243744	591487870	235641984	607057790	48100684	301015552	41816856	429389024	402243744	591487870	235641984	607057790	157350720	224068672	159099712	251551024	112888336	122505768	125039176	148787536	157350720	224068672	159099712
sp|Q8R3B1|PLCD1_MOUSE	Q8R3B1	PLCD1_MOUSE	Plcd1	756	45.2	Mus musculus OX=10090	1:Experimental evidence at protein level	1-phosphatidylinositol 4,5-bisphosphate phosphodiesterase delta-1	1	0.999	19	56	56	56	20	13	11	12	20	13	11	12	20	13	11	12	294276544	779346430	275900544	484349440	294276544	779346430	275900544	484349440	294276544	779346430	275900544	484349440	149027296	393008992	168750784	263061008	149027296	393008992	168750784	263061008	149027296	393008992	168750784
sp|Q62190|RON_MOUSE	Q62190	RON_MOUSE	Mst1r	1378	9.5	Mus musculus OX=10090	1:Experimental evidence at protein level	Macrophage-stimulating protein receptor	1	0.999	8	18	16	18	4	3	8	3	3	3	8	2	4	3	8	3	622152700	134367424	742179520	323596608	499663712	257431680	801915900	114555160	622152700	134367424	742179520	323596608	210750704	413089184	261058112	343280416	248178816	491547808	305939968	0	210750704	413089184	261058112
sp|P70452|STX4_MOUSE	P70452	STX4_MOUSE	Stx4	298	28.2	Mus musculus OX=10090	1:Experimental evidence at protein level	Syntaxin-4	1	0.999	7	25	25	25	5	7	6	7	5	7	6	7	5	7	6	7	148663824	512690048	419320960	732079490	148663824	512690048	419320960	732079490	148663824	512690048	419320960	732079490	153102752	365042592	225576560	352688480	153102752	365042592	225576560	352688480	153102752	365042592	225576560
sp|Q3TMQ6|ANG4_MOUSE	Q3TMQ6	ANG4_MOUSE	Ang4	144	45.8	Mus musculus OX=10090	1:Experimental evidence at protein level	Angiogenin-4	1	0.999	4	12	12	12	6	2	3	1	6	2	3	1	6	2	3	1	814610690	308314624	541469250	143470064	814610690	308314624	541469250	143470064	814610690	308314624	541469250	143470064	709839100	308314624	504363424	0	709839100	308314624	504363424	0	709839100	308314624	504363424
sp|Q63844|MK03_MOUSE	Q63844	MK03_MOUSE	Mapk3	380	40	Mus musculus OX=10090	1:Experimental evidence at protein level	Mitogen-activated protein kinase 3	1	0.999	10	23	22	23	11	2	9	1	10	2	9	1	11	2	9	1	481857088	218078432	1028112960	72868800	481857088	218078432	1028112960	72868800	481857088	218078432	1028112960	72868800	223255552	140995952	425632960	0	223255552	140995952	425632960	0	223255552	140995952	425632960
sp|P14115|RL27A_MOUSE	P14115	RL27A_MOUSE	Rpl27a	148	41.2	Mus musculus OX=10090	1:Experimental evidence at protein level	60S ribosomal protein L27a	1	0.999	6	20	20	20	11	4	2	3	11	4	2	3	11	4	2	3	909928450	334813824	292000448	262228848	909928450	334813824	292000448	262228848	909928450	334813824	292000448	262228848	398056544	136494864	195205376	175715904	398056544	136494864	195205376	175715904	398056544	136494864	195205376
sp|Q9CQR2|RS21_MOUSE	Q9CQR2	RS21_MOUSE	Rps21	83	79.5	Mus musculus OX=10090	1:Experimental evidence at protein level	40S ribosomal protein S21	1	0.999	8	24	24	24	6	1	16	1	6	1	16	1	6	1	16	1	757021700	0	1028803900	9516744	757021700	0	1028803900	9516744	757021700	0	1028803900	9516744	297112704	0	413169568	0	297112704	0	413169568	0	297112704	0	413169568
sp|Q9DCF9|SSRG_MOUSE	Q9DCF9	SSRG_MOUSE	Ssr3	185	14.1	Mus musculus OX=10090	1:Experimental evidence at protein level	Translocon-associated protein subunit gamma	1	0.999	3	12	12	12	4	1	5	2	4	1	5	2	4	1	5	2	798485950	318756096	484247968	181558016	798485950	318756096	484247968	181558016	798485950	318756096	484247968	181558016	789108610	0	473257024	75716488	789108610	0	473257024	75716488	789108610	0	473257024
sp|P50518|VATE1_MOUSE	P50518	VATE1_MOUSE	Atp6v1e1	226	44.2	Mus musculus OX=10090	1:Experimental evidence at protein level	V-type proton ATPase subunit E 1	1	0.999	10	22	19	22	9	3	8	2	6	3	8	2	9	3	8	2	477039104	311614880	746371900	233959184	477039104	311614880	746371900	233959184	477039104	311614880	746371900	233959184	228878544	225227392	273840832	297434304	228878544	225227392	273840832	297434304	228878544	225227392	273840832
sp|Q9QY23|PKP3_MOUSE	Q9QY23	PKP3_MOUSE	Pkp3	797	32.6	Mus musculus OX=10090	1:Experimental evidence at protein level	Plakophilin-3	1	0.999	18	47	47	47	9	12	13	13	9	12	13	13	9	12	13	13	210015488	748835010	289259648	520097312	210015488	748835010	289259648	520097312	210015488	748835010	289259648	520097312	177312736	420907520	161412704	272452928	177312736	420907520	161412704	272452928	177312736	420907520	161412704
sp|P57716|NICA_MOUSE	P57716	NICA_MOUSE	Ncstn	708	15.8	Mus musculus OX=10090	1:Experimental evidence at protein level	Nicastrin	1	0.999	7	26	26	26	11	7	3	5	11	7	3	5	11	7	3	5	563571260	511830912	138140528	549992700	563571260	511830912	138140528	549992700	563571260	511830912	138140528	549992700	316443200	367265536	80045680	312313344	316443200	367265536	80045680	312313344	316443200	367265536	80045680
sp|Q11127|FUT4_MOUSE	Q11127	FUT4_MOUSE	Fut4	433	35.3	Mus musculus OX=10090	1:Experimental evidence at protein level	Alpha-(1,3)-fucosyltransferase 4	1	0.999	10	28	28	28	11	6	5	6	11	6	5	6	11	6	5	6	528812160	551709700	228274848	454455232	528812160	551709700	228274848	454455232	528812160	551709700	228274848	454455232	211887008	209584064	151944144	253183456	211887008	209584064	151944144	253183456	211887008	209584064	151944144
sp|P61205|ARF3_MOUSE	P61205	ARF3_MOUSE	Arf3	181	51.4	Mus musculus OX=10090	2:Experimental evidence at transcript level	ADP-ribosylation factor 3	1	0.999	9	26	0	26	16	0	10	0	0	0	0	0	16	0	10	0	1404373380	0	356535264	0	0	0	0	0	1404373380	0	356535264	0	470768096	0	388674400	0	0	0	0	0	470768096	0	388674400
tr|E9PYF4|E9PYF4_MOUSE	E9PYF4	E9PYF4_MOUSE	Lmo7	1699	23.7	Mus musculus OX=10090	1:Experimental evidence at protein level	LIM domain only 7	1	0.999	24	63	63	63	30	4	25	4	30	4	25	4	30	4	25	4	623929470	299345952	575734400	255103600	623929470	299345952	575734400	255103600	623929470	299345952	575734400	255103600	277334080	252961520	281599584	248007984	277334080	252961520	281599584	248007984	277334080	252961520	281599584
sp|Q921V7|CTL3_MOUSE	Q921V7	CTL3_MOUSE	Slc44a3	656	10.2	Mus musculus OX=10090	2:Experimental evidence at transcript level	Choline transporter-like protein 3	1	0.999	3	15	15	15	3	4	5	3	3	4	5	3	3	4	5	3	325129600	512218368	455917760	456541824	325129600	512218368	455917760	456541824	325129600	512218368	455917760	456541824	181833504	289020320	260641456	260640784	181833504	289020320	260641456	260640784	181833504	289020320	260641456
sp|Q9QYC0|ADDA_MOUSE	Q9QYC0	ADDA_MOUSE	Add1	735	26.8	Mus musculus OX=10090	1:Experimental evidence at protein level	Alpha-adducin	1	0.999	13	37	37	37	11	6	13	7	11	6	13	7	11	6	13	7	362133248	339719200	356598528	689854590	362133248	339719200	356598528	689854590	362133248	339719200	356598528	689854590	180276816	247581200	192020016	231134176	180276816	247581200	192020016	231134176	180276816	247581200	192020016
sp|P62960|YBOX1_MOUSE	P62960	YBOX1_MOUSE	Ybx1	322	65.8	Mus musculus OX=10090	1:Experimental evidence at protein level	Y-box-binding protein 1	1	0.999	8	32	31	32	12	5	11	4	11	5	11	4	12	5	11	4	579026430	409774528	403313152	350883136	579026430	409774528	403313152	350883136	579026430	409774528	403313152	350883136	338864864	178910976	303448608	207270080	338864864	178910976	303448608	207270080	338864864	178910976	303448608
sp|P84104|SRSF3_MOUSE	P84104	SRSF3_MOUSE	Srsf3	164	37.8	Mus musculus OX=10090	1:Experimental evidence at protein level	Serine/arginine-rich splicing factor 3	1	0.999	5	28	28	28	9	1	17	1	9	1	17	1	9	1	17	1	1242605440	56080268	425252832	18170668	1242605440	56080268	425252832	18170668	1242605440	56080268	425252832	18170668	729641920	0	191619712	0	729641920	0	191619712	0	729641920	0	191619712
sp|P11627|L1CAM_MOUSE	P11627	L1CAM_MOUSE	L1cam	1260	12.2	Mus musculus OX=10090	1:Experimental evidence at protein level	Neural cell adhesion molecule L1	1	0.999	11	31	31	31	10	9	3	9	10	9	3	9	10	9	3	9	282798080	820744770	119946360	515858880	282798080	820744770	119946360	515858880	282798080	820744770	119946360	515858880	196833264	379746208	104449200	248450240	196833264	379746208	104449200	248450240	196833264	379746208	104449200
sp|P17225|PTBP1_MOUSE	P17225	PTBP1_MOUSE	Ptbp1	527	50.3	Mus musculus OX=10090	1:Experimental evidence at protein level	Polypyrimidine tract-binding protein 1	1	0.999	15	40	31	40	24	3	10	3	21	1	8	1	24	3	10	3	974278460	51077836	660261310	51653744	906483580	0	525866368	0	974278460	51077836	660261310	51653744	308519008	64326192	229645616	63474696	401170048	0	273316448	0	308519008	64326192	229645616
sp|Q9QXT0|CNPY2_MOUSE	Q9QXT0	CNPY2_MOUSE	Cnpy2	182	48.9	Mus musculus OX=10090	1:Experimental evidence at protein level	Protein canopy homolog 2	1	0.999	8	19	19	19	10	2	5	2	10	2	5	2	10	2	5	2	516791200	429464576	484919328	302292608	516791200	429464576	484919328	302292608	516791200	429464576	484919328	302292608	350019552	429464576	348391264	0	350019552	429464576	348391264	0	350019552	429464576	348391264
sp|O70456|1433S_MOUSE	O70456	1433S_MOUSE	Sfn	248	51.6	Mus musculus OX=10090	1:Experimental evidence at protein level	14-3-3 protein sigma	1	0.999	11	13	13	20	6	1	6	0	6	1	6	0	9	1	9	1	32363626	31898938	116556704	0	32363626	31898938	116556704	0	837888770	31898938	648645820	213147952	69998896	0	103492376	0	69998896	0	103492376	0	576845570	0	760716610
sp|P48758|CBR1_MOUSE	P48758	CBR1_MOUSE	Cbr1	277	49.8	Mus musculus OX=10090	1:Experimental evidence at protein level	Carbonyl reductase [NADPH] 1	1	0.999	13	25	17	25	12	2	9	2	9	1	6	1	12	2	9	2	640925570	311381888	561730240	214242576	544609470	210405280	692502660	149966400	640925570	311381888	561730240	214242576	344012480	206265184	382782848	140912384	317344928	0	382225472	0	344012480	206265184	382782848
sp|Q8QZT1|THIL_MOUSE	Q8QZT1	THIL_MOUSE	Acat1	424	64.9	Mus musculus OX=10090	1:Experimental evidence at protein level	Acetyl-CoA acetyltransferase, mitochondrial	1	0.999	17	43	43	43	27	1	14	1	27	1	14	1	27	1	14	1	1255927420	0	470277312	0	1255927420	0	470277312	0	1255927420	0	470277312	0	467032640	0	190067376	0	467032640	0	190067376	0	467032640	0	190067376
sp|Q3U5C8|ARHGG_MOUSE	Q3U5C8	ARHGG_MOUSE	Arhgef16	713	35.5	Mus musculus OX=10090	1:Experimental evidence at protein level	Rho guanine nucleotide exchange factor 16	1	0.999	13	28	28	28	7	5	12	4	7	5	12	4	7	5	12	4	359724256	671288060	296285056	396415776	359724256	671288060	296285056	396415776	359724256	671288060	296285056	396415776	140293952	264979904	225924272	222468624	140293952	264979904	225924272	222468624	140293952	264979904	225924272
sp|Q9DCM0|ETHE1_MOUSE	Q9DCM0	ETHE1_MOUSE	Ethe1	254	71.3	Mus musculus OX=10090	1:Experimental evidence at protein level	Persulfide dioxygenase ETHE1, mitochondrial	1	0.999	14	32	32	32	22	2	7	1	22	2	7	1	22	2	7	1	1118301180	108075352	418469280	69103592	1118301180	108075352	418469280	69103592	1118301180	108075352	418469280	69103592	406715584	119308272	184357312	0	406715584	119308272	184357312	0	406715584	119308272	184357312
sp|P06330|HVM51_MOUSE	P06330	HVM51_MOUSE		118	28	Mus musculus OX=10090	1:Experimental evidence at protein level	Ig heavy chain V region AC38 205.12	1	0.999	2	8	2	8	4	1	1	2	1	0	0	1	4	1	1	2	548540540	371954432	306533280	485516992	57528812	0	0	152606080	548540540	371954432	306533280	485516992	349129632	0	0	468201920	0	0	0	0	349129632	0	0
sp|P63005|LIS1_MOUSE	P63005	LIS1_MOUSE	Pafah1b1	410	1.7	Mus musculus OX=10090	1:Experimental evidence at protein level	Platelet-activating factor acetylhydrolase IB subunit beta	0.7836	0.9922	1	3	3	3	1	1	0	1	1	1	0	1	1	1	0	1	468645504	601443460	0	641447490	468645504	601443460	0	641447490	468645504	601443460	0	641447490	0	0	0	0	0	0	0	0	0	0	0
sp|O35643|AP1B1_MOUSE	O35643	AP1B1_MOUSE	Ap1b1	943	24.9	Mus musculus OX=10090	1:Experimental evidence at protein level	AP-1 complex subunit beta-1	1	0.999	20	18	18	47	7	2	6	3	7	2	6	3	18	6	13	10	546544380	440077824	321505120	265346208	546544380	440077824	321505120	265346208	630794300	446464000	259492112	370944640	453034560	281320480	159733408	265583504	453034560	281320480	159733408	265583504	308844640	357226880	192905520
sp|P09405|NUCL_MOUSE	P09405	NUCL_MOUSE	Ncl	707	39.7	Mus musculus OX=10090	1:Experimental evidence at protein level	Nucleolin	1	0.999	31	63	63	63	33	2	27	1	33	2	27	1	33	2	27	1	937718850	0	767196670	0	937718850	0	767196670	0	937718850	0	767196670	0	309681792	292793536	273762208	0	309681792	292793536	273762208	0	309681792	292793536	273762208
sp|Q5SUA5|MYO1G_MOUSE	Q5SUA5	MYO1G_MOUSE	Myo1g	1024	8.9	Mus musculus OX=10090	1:Experimental evidence at protein level	Unconventional myosin-Ig	1	0.999	7	7	7	17	3	0	3	1	3	0	3	1	5	2	7	3	26193806	0	0	41044524	26193806	0	0	41044524	484335488	463321536	352624800	403806720	0	0	0	0	0	0	0	0	408881408	0	352624800
sp|P18242|CATD_MOUSE	P18242	CATD_MOUSE	Ctsd	410	38.5	Mus musculus OX=10090	1:Experimental evidence at protein level	Cathepsin D	1	0.999	9	32	21	32	21	3	4	4	19	0	2	0	21	3	4	4	1021955010	67271768	581318910	33137060	1014768510	0	344995136	0	1021955010	67271768	581318910	33137060	388863872	100065720	240183616	48858820	378481376	0	205598368	0	388863872	100065720	240183616
sp|Q9DBP5|KCY_MOUSE	Q9DBP5	KCY_MOUSE	Cmpk1	196	70.4	Mus musculus OX=10090	1:Experimental evidence at protein level	UMP-CMP kinase	1	0.999	15	70	70	70	22	7	38	3	22	7	38	3	22	7	38	3	954315200	91474384	591436800	51887072	954315200	91474384	591436800	51887072	954315200	91474384	591436800	51887072	352123552	134625200	278408896	80159216	352123552	134625200	278408896	80159216	352123552	134625200	278408896
sp|Q61835|FXYD3_MOUSE	Q61835	FXYD3_MOUSE	Fxyd3	88	25	Mus musculus OX=10090	1:Experimental evidence at protein level	FXYD domain-containing ion transport regulator 3	1	0.999	1	10	10	10	3	1	4	2	3	1	4	2	3	1	4	2	507984512	284276384	583373820	310660960	507984512	284276384	583373820	310660960	507984512	284276384	583373820	310660960	441892576	0	507352704	0	441892576	0	507352704	0	441892576	0	507352704
sp|P14152|MDHC_MOUSE	P14152	MDHC_MOUSE	Mdh1	334	30.2	Mus musculus OX=10090	1:Experimental evidence at protein level	Malate dehydrogenase, cytoplasmic	1	0.999	8	20	20	20	7	4	7	2	7	4	7	2	7	4	7	2	488687616	324139808	656756480	214301040	488687616	324139808	656756480	214301040	488687616	324139808	656756480	214301040	286560832	200188160	386969888	136278880	286560832	200188160	386969888	136278880	286560832	200188160	386969888
sp|P54869|HMCS2_MOUSE	P54869	HMCS2_MOUSE	Hmgcs2	508	55.9	Mus musculus OX=10090	1:Experimental evidence at protein level	Hydroxymethylglutaryl-CoA synthase, mitochondrial	1	0.999	22	34	31	34	27	0	7	0	24	0	7	0	27	0	7	0	1357286400	0	325735872	0	1357286400	0	325735872	0	1357286400	0	325735872	0	655110210	0	182093328	0	655110210	0	182093328	0	655110210	0	182093328
sp|Q61598|GDIB_MOUSE	Q61598	GDIB_MOUSE	Gdi2	445	55.1	Mus musculus OX=10090	1:Experimental evidence at protein level	Rab GDP dissociation inhibitor beta	1	0.999	14	44	36	44	19	5	19	1	15	5	15	1	19	5	19	1	631967420	327511232	686025150	29547676	631967420	327511232	686025150	29547676	631967420	327511232	686025150	29547676	364910656	159391440	321354080	0	365579776	159391440	320765888	0	364910656	159391440	321354080
sp|Q9CPT4|MYDGF_MOUSE	Q9CPT4	MYDGF_MOUSE	Mydgf	166	36.7	Mus musculus OX=10090	1:Experimental evidence at protein level	Myeloid-derived growth factor	1	0.999	6	19	19	19	7	4	6	2	7	4	6	2	7	4	6	2	607158460	421436192	505605568	133923888	607158460	421436192	505605568	133923888	607158460	421436192	505605568	133923888	260704672	172183424	208445168	108071000	260704672	172183424	208445168	108071000	260704672	172183424	208445168
sp|Q9QZE5|COPG1_MOUSE	Q9QZE5	COPG1_MOUSE	Copg1	874	50.5	Mus musculus OX=10090	1:Experimental evidence at protein level	Coatomer subunit gamma-1	1	0.999	26	54	46	54	25	3	24	2	21	2	21	2	25	3	24	2	733812290	119798752	730714560	76336768	733812290	119798752	730714560	76336768	733812290	119798752	730714560	76336768	267796096	148599824	335926336	0	335596800	0	332503712	0	267796096	148599824	335926336
sp|P37804|TAGL_MOUSE	P37804	TAGL_MOUSE	Tagln	201	81.6	Mus musculus OX=10090	1:Experimental evidence at protein level	Transgelin	1	0.999	14	31	31	31	17	1	12	1	17	1	12	1	17	1	12	1	961251390	28114510	635455100	35709364	961251390	28114510	635455100	35709364	961251390	28114510	635455100	35709364	694216000	0	451060672	0	694216000	0	451060672	0	694216000	0	451060672
sp|Q8K2B3|SDHA_MOUSE	Q8K2B3	SDHA_MOUSE	Sdha	664	58.4	Mus musculus OX=10090	1:Experimental evidence at protein level	Succinate dehydrogenase [ubiquinone] flavoprotein subunit, mitochondrial	1	0.999	26	62	62	62	35	5	19	3	35	5	19	3	35	5	19	3	1241829630	47764864	368578688	0	1241829630	47764864	368578688	0	1241829630	47764864	368578688	0	355472224	103140136	204693968	86129096	355472224	103140136	204693968	86129096	355472224	103140136	204693968
sp|Q6ZQI3|MLEC_MOUSE	Q6ZQI3	MLEC_MOUSE	Mlec	291	36.4	Mus musculus OX=10090	1:Experimental evidence at protein level	Malectin	1	0.999	8	18	18	18	8	1	7	2	8	1	7	2	8	1	7	2	735456960	225497824	682055300	0	735456960	225497824	682055300	0	735456960	225497824	682055300	0	362014528	0	272803936	0	362014528	0	272803936	0	362014528	0	272803936
sp|P10107|ANXA1_MOUSE	P10107	ANXA1_MOUSE	Anxa1	346	62.4	Mus musculus OX=10090	1:Experimental evidence at protein level	Annexin A1	1	0.999	21	55	51	55	16	4	31	4	16	3	29	3	16	4	31	4	637960770	60816112	882769660	53545076	637960770	60816112	882769660	53545076	637960770	60816112	882769660	53545076	232097216	93792288	203040128	82870128	232097216	96870384	205738864	79184408	232097216	93792288	203040128
sp|P52196|THTR_MOUSE	P52196	THTR_MOUSE	Tst	297	23.6	Mus musculus OX=10090	1:Experimental evidence at protein level	Thiosulfate sulfurtransferase	1	0.999	5	14	14	14	7	2	4	1	7	2	4	1	7	2	4	1	846837950	224571632	425251744	137618384	846837950	224571632	425251744	137618384	846837950	224571632	425251744	137618384	600847170	0	350089568	0	600847170	0	350089568	0	600847170	0	350089568
sp|Q5I012|S38AA_MOUSE	Q5I012	S38AA_MOUSE	Slc38a10	1090	18.3	Mus musculus OX=10090	1:Experimental evidence at protein level	Putative sodium-coupled neutral amino acid transporter 10	1	0.999	14	39	39	39	12	10	9	8	12	10	9	8	12	10	9	8	157373216	719607420	222040096	526706624	157373216	719607420	222040096	526706624	157373216	719607420	222040096	526706624	122446864	270521312	129128976	219720592	122446864	270521312	129128976	219720592	122446864	270521312	129128976
sp|P10649|GSTM1_MOUSE	P10649	GSTM1_MOUSE	Gstm1	218	63.3	Mus musculus OX=10090	1:Experimental evidence at protein level	Glutathione S-transferase Mu 1	1	0.999	15	28	15	28	17	0	11	0	8	0	7	0	17	0	11	0	1141869060	0	469788864	0	278338880	0	290187488	0	1141869060	0	469788864	0	419468736	0	350018880	0	211710048	0	176663280	0	419468736	0	350018880
sp|P15626|GSTM2_MOUSE	P15626	GSTM2_MOUSE	Gstm2	218	26.1	Mus musculus OX=10090	1:Experimental evidence at protein level	Glutathione S-transferase Mu 2	1	0.999	7	3	1	15	2	0	1	0	1	0	0	0	10	0	5	0	44166488	0	5.61423e+06	0	39082292	0	0	0	1141869060	0	469788864	0	0	0	0	0	0	0	0	0	406135296	0	361510016
sp|Q3UW43|SG11B_MOUSE	Q3UW43	SG11B_MOUSE	Spag11b	113	15	Mus musculus OX=10090	3:Protein inferred from homology	Sperm-associated antigen 11B	0.9941	0.9972	1	7	7	7	1	2	2	2	1	2	2	2	1	2	2	2	0	1163535230	0	440069632	0	1163535230	0	440069632	0	1163535230	0	440069632	0	0	0	0	0	0	0	0	0	0	0
sp|Q8BMK4|CKAP4_MOUSE	Q8BMK4	CKAP4_MOUSE	Ckap4	575	50.6	Mus musculus OX=10090	1:Experimental evidence at protein level	Cytoskeleton-associated protein 4	1	0.999	22	48	48	48	24	5	15	4	24	5	15	4	24	5	15	4	651470720	173736528	615821630	158873824	651470720	173736528	615821630	158873824	651470720	173736528	615821630	158873824	242745696	194845696	227553792	179488176	242745696	194845696	227553792	179488176	242745696	194845696	227553792
sp|Q9DBH5|LMAN2_MOUSE	Q9DBH5	LMAN2_MOUSE	Lman2	358	46.6	Mus musculus OX=10090	1:Experimental evidence at protein level	Vesicular integral-membrane protein VIP36	1	0.999	12	24	24	24	14	2	6	2	14	2	6	2	14	2	6	2	976666050	100760288	447419680	67809352	976666050	100760288	447419680	67809352	976666050	100760288	447419680	67809352	394463136	244617712	176485136	186980304	394463136	244617712	176485136	186980304	394463136	244617712	176485136
sp|Q91WG0|EST2C_MOUSE	Q91WG0	EST2C_MOUSE	Ces2c	561	41.2	Mus musculus OX=10090	1:Experimental evidence at protein level	Acylcarnitine hydrolase	1	0.999	12	28	17	28	10	3	13	2	8	2	6	1	10	3	13	2	480324928	333424928	479280576	295966752	228991072	87814344	166647680	80902056	480324928	333424928	479280576	295966752	289318880	279233632	211352640	252396752	127456976	0	97142496	0	289318880	279233632	211352640
sp|Q93092|TALDO_MOUSE	Q93092	TALDO_MOUSE	Taldo1	337	31.8	Mus musculus OX=10090	1:Experimental evidence at protein level	Transaldolase	1	0.999	12	32	32	32	9	4	17	2	9	4	17	2	9	4	17	2	492119936	275664704	699175420	110408488	492119936	275664704	699175420	110408488	492119936	275664704	699175420	110408488	192809712	98419504	258854224	58960972	192809712	98419504	258854224	58960972	192809712	98419504	258854224
sp|Q9DCX2|ATP5H_MOUSE	Q9DCX2	ATP5H_MOUSE	Atp5pd	161	72.7	Mus musculus OX=10090	1:Experimental evidence at protein level	ATP synthase subunit d, mitochondrial	1	0.999	11	31	31	31	20	1	9	1	20	1	9	1	20	1	9	1	914647360	53005108	556654720	50623284	914647360	53005108	556654720	50623284	914647360	53005108	556654720	50623284	478189376	0	261853072	0	478189376	0	261853072	0	478189376	0	261853072
sp|Q99LC5|ETFA_MOUSE	Q99LC5	ETFA_MOUSE	Etfa	333	67.3	Mus musculus OX=10090	1:Experimental evidence at protein level	Electron transfer flavoprotein subunit alpha, mitochondrial	1	0.999	15	28	28	28	22	0	6	0	22	0	6	0	22	0	6	0	1234066820	0	339806784	0	1234066820	0	339806784	0	1234066820	0	339806784	0	485164320	0	199392064	0	485164320	0	199392064	0	485164320	0	199392064
sp|P32020|SCP2_MOUSE	P32020	SCP2_MOUSE	Scp2	547	19.6	Mus musculus OX=10090	1:Experimental evidence at protein level	Sterol carrier protein 2	1	0.999	11	22	22	22	13	1	7	1	13	1	7	1	13	1	7	1	862626430	99446064	533477600	68306056	862626430	99446064	533477600	68306056	862626430	99446064	533477600	68306056	418790464	0	270474208	0	418790464	0	270474208	0	418790464	0	270474208
sp|P27601|GNA13_MOUSE	P27601	GNA13_MOUSE	Gna13	377	44.3	Mus musculus OX=10090	1:Experimental evidence at protein level	Guanine nucleotide-binding protein subunit alpha-13	1	0.999	15	44	44	44	16	7	12	9	16	7	12	9	16	7	12	9	459176032	384165376	244567712	470412800	459176032	384165376	244567712	470412800	459176032	384165376	244567712	470412800	200739744	286177056	178299824	257126208	200739744	286177056	178299824	257126208	200739744	286177056	178299824
tr|Q9DCE9|Q9DCE9_MOUSE	Q9DCE9	Q9DCE9_MOUSE	Igtp	423	42.3	Mus musculus OX=10090	1:Experimental evidence at protein level	Interferon gamma-induced GTPase	1	0.999	12	33	24	33	14	4	9	6	12	3	4	5	14	4	9	6	293125632	358352832	564133180	341638528	293125632	358352832	564133180	341638528	293125632	358352832	564133180	341638528	375252768	266659104	282700256	215285360	375252768	266659104	282700256	215285360	375252768	266659104	282700256
sp|Q9DCN7|RNFT1_MOUSE	Q9DCN7	RNFT1_MOUSE	Rnft1	395	18.7	Mus musculus OX=10090	2:Experimental evidence at transcript level	E3 ubiquitin-protein ligase RNFT1	1	0.999	5	15	15	15	4	2	5	4	4	2	5	4	4	2	5	4	206255072	479081984	387608800	482618304	206255072	479081984	387608800	482618304	206255072	479081984	387608800	482618304	188815120	372916064	260274592	364065408	188815120	372916064	260274592	364065408	188815120	372916064	260274592
sp|P47758|SRPRB_MOUSE	P47758	SRPRB_MOUSE	Srprb	269	24.9	Mus musculus OX=10090	1:Experimental evidence at protein level	Signal recognition particle receptor subunit beta	1	0.999	4	17	17	17	6	3	5	3	6	3	5	3	6	3	5	3	394868352	413936384	404694688	337814912	394868352	413936384	404694688	337814912	394868352	413936384	404694688	337814912	179385712	306360160	179756032	264655344	179385712	306360160	179756032	264655344	179385712	306360160	179756032
sp|Q9CPQ1|COX6C_MOUSE	Q9CPQ1	COX6C_MOUSE	Cox6c	76	55.3	Mus musculus OX=10090	1:Experimental evidence at protein level	Cytochrome c oxidase subunit 6C	1	0.999	6	17	17	17	12	0	5	0	12	0	5	0	12	0	5	0	1053944130	0	494865344	0	1053944130	0	494865344	0	1053944130	0	494865344	0	470991488	0	228901632	0	470991488	0	228901632	0	470991488	0	228901632
sp|Q8CBR1|ILDR1_MOUSE	Q8CBR1	ILDR1_MOUSE	Ildr1	537	14.2	Mus musculus OX=10090	1:Experimental evidence at protein level	Immunoglobulin-like domain-containing receptor 1	1	0.999	5	25	25	25	3	8	6	8	3	8	6	8	3	8	6	8	64082992	602539970	346465536	535108864	64082992	602539970	346465536	535108864	64082992	602539970	346465536	535108864	131790624	230265920	139151584	181886224	131790624	230265920	139151584	181886224	131790624	230265920	139151584
sp|P47915|RL29_MOUSE	P47915	RL29_MOUSE	Rpl29	160	42.5	Mus musculus OX=10090	1:Experimental evidence at protein level	60S ribosomal protein L29	1	0.999	9	24	4	24	10	3	6	5	2	0	1	1	10	3	6	5	594594180	175060672	524723200	251524544	11377146	0	31724772	0	594594180	175060672	524723200	251524544	229937824	146314320	220824128	152167056	0	0	0	0	229937824	146314320	220824128
sp|P62827|RAN_MOUSE	P62827	RAN_MOUSE	Ran	216	41.7	Mus musculus OX=10090	1:Experimental evidence at protein level	GTP-binding nuclear protein Ran	1	0.999	8	19	6	19	14	0	4	1	5	0	1	0	14	0	4	1	685264450	0	790430340	64385632	625016450	0	148549664	0	685264450	0	790430340	64385632	350537184	0	446549952	0	0	0	0	0	350537184	0	446549952
sp|Q8BG05|ROA3_MOUSE	Q8BG05	ROA3_MOUSE	Hnrnpa3	379	54.4	Mus musculus OX=10090	1:Experimental evidence at protein level	Heterogeneous nuclear ribonucleoprotein A3	1	0.999	16	34	34	34	22	2	9	1	22	2	9	1	22	2	9	1	848663040	115119120	504330816	71702160	848663040	115119120	504330816	71702160	848663040	115119120	504330816	71702160	416899552	0	216294736	0	416899552	0	216294736	0	416899552	0	216294736
sp|Q8VCW8|ACSF2_MOUSE	Q8VCW8	ACSF2_MOUSE	Acsf2	615	46	Mus musculus OX=10090	1:Experimental evidence at protein level	Medium-chain acyl-CoA ligase ACSF2, mitochondrial	1	0.999	13	37	37	37	25	3	6	3	25	3	6	3	25	3	6	3	1086750850	190965504	146953648	107006432	1086750850	190965504	146953648	107006432	1086750850	190965504	146953648	107006432	384286272	121607728	143201792	61919816	384286272	121607728	143201792	61919816	384286272	121607728	143201792
sp|Q8CD26|S35E1_MOUSE	Q8CD26	S35E1_MOUSE	Slc35e1	409	16.6	Mus musculus OX=10090	1:Experimental evidence at protein level	Solute carrier family 35 member E1	1	0.999	3	18	18	18	4	4	5	5	4	4	5	5	4	4	5	5	313811488	590574530	290149120	336513952	313811488	590574530	290149120	336513952	313811488	590574530	290149120	336513952	184113264	310195232	184493072	251078656	184113264	310195232	184493072	251078656	184113264	310195232	184493072
sp|P35951|LDLR_MOUSE	P35951	LDLR_MOUSE	Ldlr	862	33.2	Mus musculus OX=10090	1:Experimental evidence at protein level	Low-density lipoprotein receptor	1	0.999	17	33	32	33	12	8	7	6	12	7	7	6	12	8	7	6	322211328	459369344	367026816	378437504	322211328	459369344	367026816	378437504	322211328	459369344	367026816	378437504	180460672	320583456	207841344	264277232	180460672	320583456	207841344	264277232	180460672	320583456	207841344
sp|Q5U462|CDCP1_MOUSE	Q5U462	CDCP1_MOUSE	Cdcp1	833	19.6	Mus musculus OX=10090	2:Experimental evidence at transcript level	CUB domain-containing protein 1	1	0.999	9	27	27	27	7	5	6	9	7	5	6	9	7	5	6	9	312316416	282558432	385189280	531248320	312316416	282558432	385189280	531248320	312316416	282558432	385189280	531248320	160663472	250009552	163979376	235649072	160663472	250009552	163979376	235649072	160663472	250009552	163979376
sp|Q99P86|RETNB_MOUSE	Q99P86	RETNB_MOUSE	Retnlb	105	39	Mus musculus OX=10090	1:Experimental evidence at protein level	Resistin-like beta	1	0.999	3	16	16	16	7	2	5	2	7	2	5	2	7	2	5	2	405833888	147055712	675597120	276349440	405833888	147055712	675597120	276349440	405833888	147055712	675597120	276349440	289013728	0	600358460	232157232	289013728	0	600358460	232157232	289013728	0	600358460
sp|P31809|CEAM1_MOUSE	P31809	CEAM1_MOUSE	Ceacam1	521	11.7	Mus musculus OX=10090	1:Experimental evidence at protein level	Carcinoembryonic antigen-related cell adhesion molecule 1	1	0.999	6	21	16	21	6	7	2	6	5	5	2	4	6	7	2	6	224049008	604897860	84384184	586162940	224049008	604897860	84384184	586162940	224049008	604897860	84384184	586162940	233108784	343581760	81104592	331793216	233108784	339505856	81104592	335776576	233108784	343581760	81104592
sp|Q9JI48|PLAC8_MOUSE	Q9JI48	PLAC8_MOUSE	Plac8	112	13.4	Mus musculus OX=10090	1:Experimental evidence at protein level	Placenta-specific gene 8 protein	1	0.999	1	11	11	11	1	5	1	4	1	5	1	4	1	5	1	4	16050208	588595970	385357920	508151872	16050208	588595970	385357920	508151872	16050208	588595970	385357920	508151872	0	523189056	0	469581504	0	523189056	0	469581504	0	523189056	0
sp|Q8BFW7|LPP_MOUSE	Q8BFW7	LPP_MOUSE	Lpp	613	47.5	Mus musculus OX=10090	1:Experimental evidence at protein level	Lipoma-preferred partner homolog	1	0.999	15	32	32	32	11	2	17	2	11	2	17	2	11	2	17	2	314890304	308319648	637122880	237781376	314890304	308319648	637122880	237781376	314890304	308319648	637122880	237781376	137371872	247507168	265020976	178486480	137371872	247507168	265020976	178486480	137371872	247507168	265020976
sp|A2A7S8|K1522_MOUSE	A2A7S8	K1522_MOUSE	Kiaa1522	1013	28.2	Mus musculus OX=10090	1:Experimental evidence at protein level	Uncharacterized protein KIAA1522	1	0.999	14	36	36	36	5	15	8	8	5	15	8	8	5	15	8	8	198025136	745986300	262188192	290785152	198025136	745986300	262188192	290785152	198025136	745986300	262188192	290785152	120745200	346636544	136052128	180172576	120745200	346636544	136052128	180172576	120745200	346636544	136052128
sp|P56391|CX6B1_MOUSE	P56391	CX6B1_MOUSE	Cox6b1	86	80.2	Mus musculus OX=10090	1:Experimental evidence at protein level	Cytochrome c oxidase subunit 6B1	1	0.999	7	15	15	15	10	1	2	2	10	1	2	2	10	1	2	2	960670660	204582048	114710544	216578992	960670660	204582048	114710544	216578992	960670660	204582048	114710544	216578992	315404160	0	138722752	0	315404160	0	138722752	0	315404160	0	138722752
sp|P15947|KLK1_MOUSE	P15947	KLK1_MOUSE	Klk1	261	31	Mus musculus OX=10090	1:Experimental evidence at protein level	Kallikrein-1	1	0.999	6	17	11	17	8	5	3	1	6	3	2	0	8	5	3	1	900453250	447956096	25229822	119225520	645236610	314792800	49265208	0	900453250	447956096	25229822	119225520	507094496	220017936	108214200	0	253307824	132958296	59449972	0	507094496	220017936	108214200
sp|P83882|RL36A_MOUSE	P83882	RL36A_MOUSE	Rpl36a	106	30.2	Mus musculus OX=10090	1:Experimental evidence at protein level	60S ribosomal protein L36a	1	0.999	6	16	0	16	6	2	6	2	0	0	0	0	6	2	6	2	548420420	379189952	267330496	297336704	0	0	0	0	548420420	379189952	267330496	297336704	280178112	239865152	185968304	190262992	0	0	0	0	280178112	239865152	185968304
sp|P67778|PHB1_MOUSE	P67778	PHB1_MOUSE	Phb1	272	86.4	Mus musculus OX=10090	1:Experimental evidence at protein level	Prohibitin 1	1	0.999	17	41	41	41	20	4	14	3	20	4	14	3	20	4	14	3	897725820	71926256	459053568	60241060	897725820	71926256	459053568	60241060	897725820	71926256	459053568	60241060	397869664	89559224	199083952	47253500	397869664	89559224	199083952	47253500	397869664	89559224	199083952
sp|P61255|RL26_MOUSE	P61255	RL26_MOUSE	Rpl26	145	50.3	Mus musculus OX=10090	1:Experimental evidence at protein level	60S ribosomal protein L26	1	0.999	10	23	23	23	13	1	8	1	13	1	8	1	13	1	8	1	779527620	97380824	538653440	72496664	779527620	97380824	538653440	72496664	779527620	97380824	538653440	72496664	329676544	0	228667312	0	329676544	0	228667312	0	329676544	0	228667312
sp|P45878|FKBP2_MOUSE	P45878	FKBP2_MOUSE	Fkbp2	140	70	Mus musculus OX=10090	1:Experimental evidence at protein level	Peptidyl-prolyl cis-trans isomerase FKBP2	1	0.999	7	18	18	18	9	3	4	2	9	3	4	2	9	3	4	2	514024192	277220640	422732064	269625440	514024192	277220640	422732064	269625440	514024192	277220640	422732064	269625440	226098704	0	189755776	147102960	226098704	0	189755776	147102960	226098704	0	189755776
sp|Q9DBJ1|PGAM1_MOUSE	Q9DBJ1	PGAM1_MOUSE	Pgam1	254	31.9	Mus musculus OX=10090	1:Experimental evidence at protein level	Phosphoglycerate mutase 1	1	0.999	7	23	18	23	3	5	12	3	2	5	8	3	3	5	12	3	371447552	295550560	655514940	160214720	371447552	295550560	655514940	160214720	371447552	295550560	655514940	160214720	213319760	243830944	366563872	140325440	235237760	243830944	332409696	140325440	213319760	243830944	366563872
sp|P80316|TCPE_MOUSE	P80316	TCPE_MOUSE	Cct5	541	40.1	Mus musculus OX=10090	1:Experimental evidence at protein level	T-complex protein 1 subunit epsilon	1	0.999	13	36	36	36	16	4	13	3	16	4	13	3	16	4	13	3	485154848	264752032	534184864	194739248	485154848	264752032	534184864	194739248	485154848	264752032	534184864	194739248	256820368	204499920	275126400	158975776	256820368	204499920	275126400	158975776	256820368	204499920	275126400
sp|Q9D8N0|EF1G_MOUSE	Q9D8N0	EF1G_MOUSE	Eef1g	437	21.7	Mus musculus OX=10090	1:Experimental evidence at protein level	Elongation factor 1-gamma	1	0.999	8	24	24	24	10	3	7	4	10	3	7	4	10	3	7	4	444234976	455232832	389727936	189550816	444234976	455232832	389727936	189550816	444234976	455232832	389727936	189550816	196584800	164186896	193190304	105581456	196584800	164186896	193190304	105581456	196584800	164186896	193190304
sp|O88983|STX8_MOUSE	O88983	STX8_MOUSE	Stx8	236	35.6	Mus musculus OX=10090	1:Experimental evidence at protein level	Syntaxin-8	1	0.999	5	20	20	20	7	5	5	3	7	5	5	3	7	5	5	3	440834880	443296224	477423744	116534064	440834880	443296224	477423744	116534064	440834880	443296224	477423744	116534064	190187648	176706576	202530304	86360168	190187648	176706576	202530304	86360168	190187648	176706576	202530304
sp|Q9CPR4|RL17_MOUSE	Q9CPR4	RL17_MOUSE	Rpl17	184	55.4	Mus musculus OX=10090	1:Experimental evidence at protein level	60S ribosomal protein L17	1	0.999	11	30	27	30	15	2	11	2	12	2	11	2	15	2	11	2	596296830	248843168	488164352	141702624	596296830	248843168	488164352	141702624	596296830	248843168	488164352	141702624	455261664	116634256	239086608	0	455261664	116634256	239086608	0	455261664	116634256	239086608
sp|P63325|RS10_MOUSE	P63325	RS10_MOUSE	Rps10	165	64.8	Mus musculus OX=10090	1:Experimental evidence at protein level	40S ribosomal protein S10	1	0.999	12	32	32	33	22	0	10	0	22	0	10	0	23	0	10	0	985702980	0	488459648	0	985702980	0	488459648	0	985702980	0	488459648	0	604976640	0	249883824	0	604976640	0	249883824	0	604976640	0	249883824
sp|Q62465|VAT1_MOUSE	Q62465	VAT1_MOUSE	Vat1	406	10.3	Mus musculus OX=10090	1:Experimental evidence at protein level	Synaptic vesicle membrane protein VAT-1 homolog	1	0.999	3	10	10	10	1	3	3	3	1	3	3	3	1	3	3	3	245106864	490239360	407947584	328463296	245106864	490239360	407947584	328463296	245106864	490239360	407947584	328463296	0	243391712	205422560	163172256	0	243391712	205422560	163172256	0	243391712	205422560
sp|Q3TFQ1|SPRY7_MOUSE	Q3TFQ1	SPRY7_MOUSE	Spryd7	196	29.6	Mus musculus OX=10090	1:Experimental evidence at protein level	SPRY domain-containing protein 7	1	0.999	4	12	12	12	3	3	4	2	3	3	4	2	3	3	4	2	213156544	505687296	326469440	426429824	213156544	505687296	326469440	426429824	213156544	505687296	326469440	426429824	118171440	280238208	179952656	229107600	118171440	280238208	179952656	229107600	118171440	280238208	179952656
sp|Q9EQK5|MVP_MOUSE	Q9EQK5	MVP_MOUSE	Mvp	861	40.9	Mus musculus OX=10090	1:Experimental evidence at protein level	Major vault protein	1	0.999	22	47	47	47	17	7	18	5	17	7	18	5	17	7	18	5	708588160	272000576	274637568	212828160	708588160	272000576	274637568	212828160	708588160	272000576	274637568	212828160	200804368	216333680	196436496	182861600	200804368	216333680	196436496	182861600	200804368	216333680	196436496
sp|Q60864|STIP1_MOUSE	Q60864	STIP1_MOUSE	Stip1	543	44.4	Mus musculus OX=10090	1:Experimental evidence at protein level	Stress-induced-phosphoprotein 1	1	0.999	18	48	48	48	19	2	25	2	19	2	25	2	19	2	25	2	598111360	116756904	677833410	73183144	598111360	116756904	677833410	73183144	598111360	116756904	677833410	73183144	262362768	107322432	304350656	74228312	262362768	107322432	304350656	74228312	262362768	107322432	304350656
sp|P51660|DHB4_MOUSE	P51660	DHB4_MOUSE	Hsd17b4	735	30.7	Mus musculus OX=10090	1:Experimental evidence at protein level	Peroxisomal multifunctional enzyme type 2	1	0.999	16	34	34	34	13	7	9	5	13	7	9	5	13	7	9	5	633244420	397011136	228592576	204556000	633244420	397011136	228592576	204556000	633244420	397011136	228592576	204556000	239178224	144183088	131091296	115611216	239178224	144183088	131091296	115611216	239178224	144183088	131091296
tr|A0A494BAW1|A0A494BAW1_MOUSE	A0A494BAW1	A0A494BAW1_MOUSE	Duox2	1545	28.3	Mus musculus OX=10090	3:Protein inferred from homology	NAD(P)H oxidase (H(2)O(2)-forming)	1	0.999	30	54	44	54	25	4	21	4	21	3	17	3	25	4	21	4	501256736	169815568	593078210	196935392	501256736	169815568	593078210	196935392	501256736	169815568	593078210	196935392	259446400	169815568	293005280	205185456	259446400	169815568	293005280	205185456	259446400	169815568	293005280
sp|Q8R0W0|EPIPL_MOUSE	Q8R0W0	EPIPL_MOUSE	Eppk1	6548	31.2	Mus musculus OX=10090	1:Experimental evidence at protein level	Epiplakin	1	0.999	25	41	41	43	21	0	20	0	21	0	20	0	23	0	20	0	562273660	0	898088000	0	562273660	0	898088000	0	562273660	0	898088000	0	235057872	0	355181600	0	235057872	0	355181600	0	235057872	0	355181600
sp|O88384|VTI1B_MOUSE	O88384	VTI1B_MOUSE	Vti1b	232	43.1	Mus musculus OX=10090	1:Experimental evidence at protein level	Vesicle transport through interaction with t-SNAREs homolog 1B	1	0.999	8	18	18	18	8	3	6	1	8	3	6	1	8	3	6	1	259437824	605417470	487884736	106550568	259437824	605417470	487884736	106550568	259437824	605417470	487884736	106550568	283171168	356359264	270779104	0	283171168	356359264	270779104	0	283171168	356359264	270779104
sp|Q3V0K9|PLSI_MOUSE	Q3V0K9	PLSI_MOUSE	Pls1	630	38.1	Mus musculus OX=10090	1:Experimental evidence at protein level	Plastin-1	1	0.999	18	39	37	39	21	5	9	4	20	5	8	4	21	5	9	4	149882800	377580096	607860670	322405952	149882800	377580096	607860670	322405952	149882800	377580096	607860670	322405952	269698720	133829000	230136256	137629120	271107776	133829000	228940144	137629120	269698720	133829000	230136256
sp|P51655|GPC4_MOUSE	P51655	GPC4_MOUSE	Gpc4	557	22.3	Mus musculus OX=10090	1:Experimental evidence at protein level	Glypican-4	1	0.999	8	20	19	20	8	2	8	2	8	2	7	2	8	2	8	2	201989072	436121056	353743296	461781568	201989072	436121056	353743296	461781568	201989072	436121056	353743296	461781568	147049248	318235328	218953920	337847008	147049248	318235328	218953920	337847008	147049248	318235328	218953920
sp|Q9DCW4|ETFB_MOUSE	Q9DCW4	ETFB_MOUSE	Etfb	255	61.2	Mus musculus OX=10090	1:Experimental evidence at protein level	Electron transfer flavoprotein subunit beta	1	0.999	10	21	21	21	14	2	5	0	14	2	5	0	14	2	5	0	969634240	84385144	398643616	0	969634240	84385144	398643616	0	969634240	84385144	398643616	0	526795648	93185208	193118608	0	526795648	93185208	193118608	0	526795648	93185208	193118608
sp|Q9JM76|ARPC3_MOUSE	Q9JM76	ARPC3_MOUSE	Arpc3	178	34.8	Mus musculus OX=10090	1:Experimental evidence at protein level	Actin-related protein 2/3 complex subunit 3	1	0.999	7	18	18	18	8	3	4	3	8	3	4	3	8	3	4	3	793588480	138037024	348480768	169084512	793588480	138037024	348480768	169084512	793588480	138037024	348480768	169084512	387755936	71200264	366240256	87834680	387755936	71200264	366240256	87834680	387755936	71200264	366240256
sp|Q07417|ACADS_MOUSE	Q07417	ACADS_MOUSE	Acads	412	44.4	Mus musculus OX=10090	1:Experimental evidence at protein level	Short-chain specific acyl-CoA dehydrogenase, mitochondrial	1	0.999	12	24	24	24	18	1	5	0	18	1	5	0	18	1	5	0	948696060	112117984	386681056	0	948696060	112117984	386681056	0	948696060	112117984	386681056	0	527291104	0	199896256	0	527291104	0	199896256	0	527291104	0	199896256
sp|P26040|EZRI_MOUSE	P26040	EZRI_MOUSE	Ezr	586	36.7	Mus musculus OX=10090	1:Experimental evidence at protein level	Ezrin	1	0.999	22	56	37	56	17	8	19	12	13	5	14	5	17	8	19	12	263158848	479242016	344875040	357303552	156069168	370635968	333842880	274268864	263158848	479242016	344875040	357303552	247405360	195387920	190653104	166035440	158849568	251797616	177339424	215729008	247405360	195387920	190653104
sp|P08228|SODC_MOUSE	P08228	SODC_MOUSE	Sod1	154	86.4	Mus musculus OX=10090	1:Experimental evidence at protein level	Superoxide dismutase [Cu-Zn]	1	0.999	6	17	15	17	8	1	6	2	8	1	5	1	8	1	6	2	604958210	111180008	450484096	276979840	759595330	111180008	464125248	73611640	604958210	111180008	450484096	276979840	430239008	0	236969632	203227312	315687840	0	322733184	0	430239008	0	236969632
sp|Q9EPK2|XRP2_MOUSE	Q9EPK2	XRP2_MOUSE	Rp2	347	23.1	Mus musculus OX=10090	1:Experimental evidence at protein level	Protein XRP2	1	0.999	7	14	14	14	0	3	6	5	0	3	6	5	0	3	6	5	0	522320448	407127008	513344992	0	522320448	407127008	513344992	0	522320448	407127008	513344992	0	274060736	254539584	274032704	0	274060736	254539584	274032704	0	274060736	254539584
sp|P62702|RS4X_MOUSE	P62702	RS4X_MOUSE	Rps4x	263	62.4	Mus musculus OX=10090	1:Experimental evidence at protein level	40S ribosomal protein S4, X isoform	1	0.999	18	36	36	36	17	2	14	3	17	2	14	3	17	2	14	3	541955710	142173504	573843010	183868368	541955710	142173504	573843010	183868368	541955710	142173504	573843010	183868368	289538784	94147528	271215488	139296592	289538784	94147528	271215488	139296592	289538784	94147528	271215488
sp|Q80SW1|SAHH2_MOUSE	Q80SW1	SAHH2_MOUSE	Ahcyl1	530	36.8	Mus musculus OX=10090	1:Experimental evidence at protein level	S-adenosylhomocysteine hydrolase-like protein 1	1	0.999	11	8	8	33	4	0	4	0	4	0	4	0	11	5	12	5	388139296	0	123536624	0	388139296	0	123536624	0	484014976	124847456	605234180	211145888	0	0	0	0	0	0	0	0	149375232	263396592	210191312
sp|Q68FL4|SAHH3_MOUSE	Q68FL4	SAHH3_MOUSE	Ahcyl2	613	38.3	Mus musculus OX=10090	1:Experimental evidence at protein level	Putative adenosylhomocysteinase 3	1	0.999	17	56	31	56	14	11	20	11	7	6	12	6	14	11	20	11	484014976	124847456	605234180	211145888	51379616	127259344	421097504	91887048	484014976	124847456	605234180	211145888	138251328	275423712	186778368	228769968	36772444	214456352	103343072	151350848	138251328	275423712	186778368
sp|P55088|AQP4_MOUSE	P55088	AQP4_MOUSE	Aqp4	323	14.6	Mus musculus OX=10090	1:Experimental evidence at protein level	Aquaporin-4	1	0.999	6	15	15	15	5	3	4	3	5	3	4	3	5	3	4	3	338835488	454632128	143566528	481050432	338835488	454632128	143566528	481050432	338835488	454632128	143566528	481050432	124777520	312293920	128266056	330356960	124777520	312293920	128266056	330356960	124777520	312293920	128266056
sp|A7L9Z8|AT2C2_MOUSE	A7L9Z8	AT2C2_MOUSE	Atp2c2	944	31.9	Mus musculus OX=10090	1:Experimental evidence at protein level	Calcium-transporting ATPase type 2C member 2	1	0.999	26	59	59	59	9	5	23	22	9	5	23	22	9	5	23	22	243819936	61016664	610711940	500191936	243819936	61016664	610711940	500191936	243819936	61016664	610711940	500191936	81347816	144147936	222550928	282713824	81347816	144147936	222550928	282713824	81347816	144147936	222550928
sp|Q61792|LASP1_MOUSE	Q61792	LASP1_MOUSE	Lasp1	263	52.9	Mus musculus OX=10090	1:Experimental evidence at protein level	LIM and SH3 domain protein 1	1	0.999	12	28	28	28	9	1	18	0	9	1	18	0	9	1	18	0	554449980	42297996	809951170	0	554449980	42297996	809951170	0	554449980	42297996	809951170	0	265755088	0	456395840	0	265755088	0	456395840	0	265755088	0	456395840
sp|Q8BMP6|GCP60_MOUSE	Q8BMP6	GCP60_MOUSE	Acbd3	525	29.3	Mus musculus OX=10090	1:Experimental evidence at protein level	Golgi resident protein GCP60	1	0.999	11	30	30	30	13	1	14	2	13	1	14	2	13	1	14	2	451452064	73636768	600001410	271691008	451452064	73636768	600001410	271691008	451452064	73636768	600001410	271691008	235935696	0	330376384	177712272	235935696	0	330376384	177712272	235935696	0	330376384
sp|Q61490|CD166_MOUSE	Q61490	CD166_MOUSE	Alcam	583	32.9	Mus musculus OX=10090	1:Experimental evidence at protein level	CD166 antigen	1	0.999	16	62	62	62	16	17	14	15	16	17	14	15	16	17	14	15	330506176	430258368	238412128	395601216	330506176	430258368	238412128	395601216	330506176	430258368	238412128	395601216	160457376	207957056	171813712	258912608	160457376	207957056	171813712	258912608	160457376	207957056	171813712
sp|Q8BFR5|EFTU_MOUSE	Q8BFR5	EFTU_MOUSE	Tufm	452	56.2	Mus musculus OX=10090	1:Experimental evidence at protein level	Elongation factor Tu, mitochondrial	1	0.999	21	48	48	48	27	4	15	2	27	4	15	2	27	4	15	2	646310850	233588336	383266048	131450352	646310850	233588336	383266048	131450352	646310850	233588336	383266048	131450352	307568704	131342912	150672048	147861616	307568704	131342912	150672048	147861616	307568704	131342912	150672048
sp|P48193|EPB41_MOUSE	P48193	EPB41_MOUSE	Epb41	858	22.1	Mus musculus OX=10090	1:Experimental evidence at protein level	Protein 4.1	1	0.999	18	42	42	43	5	13	10	14	5	13	10	14	5	13	11	14	54031188	626507520	53586756	657513340	54031188	626507520	53586756	657513340	54031188	626507520	53586756	657513340	134884544	286527104	119101872	254195440	134884544	286527104	119101872	254195440	134884544	286527104	119101872
sp|P06800|PTPRC_MOUSE	P06800	PTPRC_MOUSE	Ptprc	1293	15.8	Mus musculus OX=10090	1:Experimental evidence at protein level	Receptor-type tyrosine-protein phosphatase C	1	0.999	10	23	23	23	8	4	6	5	8	4	6	5	8	4	6	5	332999040	340696576	288105344	426770016	332999040	340696576	288105344	426770016	332999040	340696576	288105344	426770016	181814864	162062992	223902976	201849456	181814864	162062992	223902976	201849456	181814864	162062992	223902976
sp|P84091|AP2M1_MOUSE	P84091	AP2M1_MOUSE	Ap2m1	435	43.2	Mus musculus OX=10090	1:Experimental evidence at protein level	AP-2 complex subunit mu	1	0.999	16	46	46	46	10	11	9	16	10	11	9	16	10	11	9	16	259136896	458376960	313325568	356326976	259136896	458376960	313325568	356326976	259136896	458376960	313325568	356326976	230085936	232436992	189252128	310373088	230085936	232436992	189252128	310373088	230085936	232436992	189252128
tr|E9Q409|E9Q409_MOUSE	E9Q409	E9Q409_MOUSE	Prss32	334	9.3	Mus musculus OX=10090	4:Protein predicted	Protease, serine 32	1	0.999	3	9	9	9	3	2	3	1	3	2	3	1	3	2	3	1	400175840	581731390	340328032	64298084	400175840	581731390	340328032	64298084	400175840	581731390	340328032	64298084	287452992	322720096	252374352	0	287452992	322720096	252374352	0	287452992	322720096	252374352
sp|Q9EQH2|ERAP1_MOUSE	Q9EQH2	ERAP1_MOUSE	Erap1	930	13.1	Mus musculus OX=10090	1:Experimental evidence at protein level	Endoplasmic reticulum aminopeptidase 1	1	0.999	8	13	13	13	4	4	2	3	4	4	2	3	4	4	2	3	270967040	639138620	0	473430624	270967040	639138620	0	473430624	270967040	639138620	0	473430624	270967040	401806368	0	296399520	270967040	401806368	0	296399520	270967040	401806368	0
tr|Q8K0M7|Q8K0M7_MOUSE	Q8K0M7	Q8K0M7_MOUSE	D630039A03Rik	236	39.8	Mus musculus OX=10090	2:Experimental evidence at transcript level	RIKEN cDNA D630039A03 gene	1	0.999	6	21	21	21	4	4	5	8	4	4	5	8	4	4	5	8	159017760	302611584	342121344	578630020	159017760	302611584	342121344	578630020	159017760	302611584	342121344	578630020	98051752	200229792	130141248	256528480	98051752	200229792	130141248	256528480	98051752	200229792	130141248
sp|Q61425|HCDH_MOUSE	Q61425	HCDH_MOUSE	Hadh	314	81.2	Mus musculus OX=10090	1:Experimental evidence at protein level	Hydroxyacyl-coenzyme A dehydrogenase, mitochondrial	1	0.999	17	33	33	33	29	0	4	0	29	0	4	0	29	0	4	0	1259144190	0	121870768	0	1259144190	0	121870768	0	1259144190	0	121870768	0	486790112	0	81253616	0	486790112	0	81253616	0	486790112	0	81253616
sp|P14869|RLA0_MOUSE	P14869	RLA0_MOUSE	Rplp0	317	50.5	Mus musculus OX=10090	1:Experimental evidence at protein level	60S acidic ribosomal protein P0	1	0.999	12	35	35	35	13	6	11	5	13	6	11	5	13	6	11	5	458458944	321779872	287765376	306249920	458458944	321779872	287765376	306249920	458458944	321779872	287765376	306249920	276318944	118053848	166920384	118029752	276318944	118053848	166920384	118029752	276318944	118053848	166920384
sp|Q60597|ODO1_MOUSE	Q60597	ODO1_MOUSE	Ogdh	1023	33.5	Mus musculus OX=10090	1:Experimental evidence at protein level	2-oxoglutarate dehydrogenase complex component E1	1	0.999	26	52	45	52	32	5	12	3	27	4	12	2	32	5	12	3	681828290	215147344	374273472	99627392	681828290	215147344	374273472	99627392	681828290	215147344	374273472	99627392	331387552	102622064	175188848	78047208	331387552	102622064	175188848	78047208	331387552	102622064	175188848
sp|Q9WVL3|S12A7_MOUSE	Q9WVL3	S12A7_MOUSE	Slc12a7	1083	13.2	Mus musculus OX=10090	1:Experimental evidence at protein level	Solute carrier family 12 member 7	1	0.999	11	27	25	27	9	4	7	7	9	3	7	6	9	4	7	7	86314528	591191360	72645448	613827580	86314528	591191360	72645448	613827580	86314528	591191360	72645448	613827580	165719376	326571072	179804464	295118432	165719376	326571072	179804464	295118432	165719376	326571072	179804464
sp|Q8K0C4|CP51A_MOUSE	Q8K0C4	CP51A_MOUSE	Cyp51a1	503	29.4	Mus musculus OX=10090	1:Experimental evidence at protein level	Lanosterol 14-alpha demethylase	1	0.999	8	15	15	15	10	1	3	1	10	1	3	1	10	1	3	1	576313860	318508640	234187424	226431856	576313860	318508640	234187424	226431856	576313860	318508640	234187424	226431856	262448720	0	140631712	0	262448720	0	140631712	0	262448720	0	140631712
sp|P05480|SRC_MOUSE	P05480	SRC_MOUSE	Src	535	23.7	Mus musculus OX=10090	1:Experimental evidence at protein level	Proto-oncogene tyrosine-protein kinase Src	1	0.999	7	3	3	11	0	0	2	1	0	0	2	1	3	0	5	3	0	0	73505048	77116280	0	0	73505048	77116280	391856224	0	280349216	678218110	0	0	0	0	0	0	0	0	255134416	0	217206112
sp|Q9Z127|LAT1_MOUSE	Q9Z127	LAT1_MOUSE	Slc7a5	512	6.6	Mus musculus OX=10090	1:Experimental evidence at protein level	Large neutral amino acids transporter small subunit 1	1	0.999	4	12	12	12	3	3	1	5	3	3	1	5	3	3	1	5	154673712	698336380	0	492877440	154673712	698336380	0	492877440	154673712	698336380	0	492877440	154673712	387301792	0	281990080	154673712	387301792	0	281990080	154673712	387301792	0
sp|P17751|TPIS_MOUSE	P17751	TPIS_MOUSE	Tpi1	249	87.6	Mus musculus OX=10090	1:Experimental evidence at protein level	Triosephosphate isomerase	1	0.999	16	48	48	48	25	4	15	4	25	4	15	4	25	4	15	4	640612610	120155376	515436384	68253744	640612610	120155376	515436384	68253744	640612610	120155376	515436384	68253744	255887664	120155376	248712016	78411632	255887664	120155376	248712016	78411632	255887664	120155376	248712016
sp|Q91VS8|FARP2_MOUSE	Q91VS8	FARP2_MOUSE	Farp2	1065	20.6	Mus musculus OX=10090	1:Experimental evidence at protein level	FERM, ARHGEF and pleckstrin domain-containing protein 2	1	0.999	10	26	26	26	7	6	6	7	7	6	6	7	7	6	6	7	132886640	509312064	159075664	537182660	132886640	509312064	159075664	537182660	132886640	509312064	159075664	537182660	91042136	196767680	116793416	198671104	91042136	196767680	116793416	198671104	91042136	196767680	116793416
sp|Q9WUM4|COR1C_MOUSE	Q9WUM4	COR1C_MOUSE	Coro1c	474	32.7	Mus musculus OX=10090	1:Experimental evidence at protein level	Coronin-1C	1	0.999	10	32	27	32	10	7	5	10	8	6	5	8	10	7	5	10	568712580	206158128	248334880	313131104	382369824	318268416	299249696	276437312	568712580	206158128	248334880	313131104	221522704	169788224	155217344	149001616	174091024	144275840	129354968	129137312	221522704	169788224	155217344
sp|O89079|COPE_MOUSE	O89079	COPE_MOUSE	Cope	308	59.7	Mus musculus OX=10090	1:Experimental evidence at protein level	Coatomer subunit epsilon	1	0.999	9	22	22	22	9	2	9	2	9	2	9	2	9	2	9	2	551741310	136103024	573706620	72751984	551741310	136103024	573706620	72751984	551741310	136103024	573706620	72751984	223332528	96023280	232089024	51227084	223332528	96023280	232089024	51227084	223332528	96023280	232089024
tr|Q8K154|Q8K154_MOUSE	Q8K154	Q8K154_MOUSE	Ugt2b34	532	29.7	Mus musculus OX=10090	1:Experimental evidence at protein level	UDP-glucuronosyltransferase	1	0.999	9	38	31	38	17	4	12	5	13	4	9	5	17	4	12	5	481282592	222975840	413084480	212158016	481282592	222975840	413084480	212158016	481282592	222975840	413084480	212158016	237435696	138614624	172466336	138057024	240787024	138614624	170065920	138057024	237435696	138614624	172466336
sp|Q8C129|LCAP_MOUSE	Q8C129	LCAP_MOUSE	Lnpep	1025	14	Mus musculus OX=10090	1:Experimental evidence at protein level	Leucyl-cystinyl aminopeptidase	1	0.999	12	34	34	34	10	5	12	7	10	5	12	7	10	5	12	7	132362968	542428930	180899344	473805376	132362968	542428930	180899344	473805376	132362968	542428930	180899344	473805376	163430016	258794800	205863408	175498016	163430016	258794800	205863408	175498016	163430016	258794800	205863408
sp|Q8R1T4|S35A3_MOUSE	Q8R1T4	S35A3_MOUSE	Slc35a3	326	12.6	Mus musculus OX=10090	2:Experimental evidence at transcript level	UDP-N-acetylglucosamine transporter	1	0.999	1	10	10	10	4	1	4	1	4	1	4	1	4	1	4	1	653918720	116685808	443840704	108194904	653918720	116685808	443840704	108194904	653918720	116685808	443840704	108194904	326722944	0	231600496	0	326722944	0	231600496	0	326722944	0	231600496
sp|Q9EQ06|DHB11_MOUSE	Q9EQ06	DHB11_MOUSE	Hsd17b11	298	46	Mus musculus OX=10090	1:Experimental evidence at protein level	Estradiol 17-beta-dehydrogenase 11	1	0.999	8	17	17	17	11	1	3	2	11	1	3	2	11	1	3	2	506073344	285682816	157042544	373494656	506073344	285682816	157042544	373494656	506073344	285682816	157042544	373494656	255087648	0	134245056	217135984	255087648	0	134245056	217135984	255087648	0	134245056
sp|Q99MR6|SRRT_MOUSE	Q99MR6	SRRT_MOUSE	Srrt	875	28.2	Mus musculus OX=10090	1:Experimental evidence at protein level	Serrate RNA effector molecule homolog	1	0.999	15	35	35	35	15	1	19	0	15	1	19	0	15	1	19	0	493101056	16420841	812690940	0	493101056	16420841	812690940	0	493101056	16420841	812690940	0	245023008	0	291418208	0	245023008	0	291418208	0	245023008	0	291418208
sp|Q9D855|QCR7_MOUSE	Q9D855	QCR7_MOUSE	Uqcrb	111	24.3	Mus musculus OX=10090	1:Experimental evidence at protein level	Cytochrome b-c1 complex subunit 7	1	0.999	2	8	8	8	5	0	3	0	5	0	3	0	5	0	3	0	891475900	0	422984800	0	891475900	0	422984800	0	891475900	0	422984800	0	563784900	0	179070592	0	563784900	0	179070592	0	563784900	0	179070592
sp|P12023|A4_MOUSE	P12023	A4_MOUSE	App	770	20	Mus musculus OX=10090	1:Experimental evidence at protein level	Amyloid-beta precursor protein	1	0.999	10	21	20	21	12	4	2	3	11	4	2	3	12	4	2	3	405803456	357149568	282837952	268400512	405803456	357149568	282837952	268400512	405803456	357149568	282837952	268400512	326877120	255072672	231499248	201315504	293343776	228912960	207757184	180669024	326877120	255072672	231499248
sp|Q78IS1|TMED3_MOUSE	Q78IS1	TMED3_MOUSE	Tmed3	221	48.9	Mus musculus OX=10090	1:Experimental evidence at protein level	Transmembrane emp24 domain-containing protein 3	1	0.999	9	20	20	20	10	2	6	2	10	2	6	2	10	2	6	2	599513790	140211328	443901664	127283872	599513790	140211328	443901664	127283872	599513790	140211328	443901664	127283872	234095568	81147600	177033312	73855056	234095568	81147600	177033312	73855056	234095568	81147600	177033312
sp|Q8BI84|TGO1_MOUSE	Q8BI84	TGO1_MOUSE	Mia3	1930	20.4	Mus musculus OX=10090	1:Experimental evidence at protein level	Transport and Golgi organization protein 1 homolog	1	0.999	26	58	58	58	16	15	17	10	16	15	17	10	16	15	17	10	144818976	528853248	382635648	252095616	144818976	528853248	382635648	252095616	144818976	528853248	382635648	252095616	172873824	179146592	138008672	137063104	172873824	179146592	138008672	137063104	172873824	179146592	138008672
sp|Q8BTI8|SRRM2_MOUSE	Q8BTI8	SRRM2_MOUSE	Srrm2	2703	12.3	Mus musculus OX=10090	1:Experimental evidence at protein level	Serine/arginine repetitive matrix protein 2	1	0.999	22	38	38	38	14	1	23	0	14	1	23	0	14	1	23	0	495376864	55973640	754621820	0	495376864	55973640	754621820	0	495376864	55973640	754621820	0	205122000	0	269548576	0	205122000	0	269548576	0	205122000	0	269548576
sp|Q9CW79|GOGA1_MOUSE	Q9CW79	GOGA1_MOUSE	Golga1	758	31.5	Mus musculus OX=10090	1:Experimental evidence at protein level	Golgin subfamily A member 1	1	0.999	16	40	40	40	9	11	10	10	9	11	10	10	9	11	10	10	36789144	647816700	165218736	455312704	36789144	647816700	165218736	455312704	36789144	647816700	165218736	455312704	54558812	273895360	111885976	177079152	54558812	273895360	111885976	177079152	54558812	273895360	111885976
sp|Q9D8Y0|EFHD2_MOUSE	Q9D8Y0	EFHD2_MOUSE	Efhd2	240	67.5	Mus musculus OX=10090	1:Experimental evidence at protein level	EF-hand domain-containing protein D2	1	0.999	14	25	19	25	8	2	14	1	7	1	11	0	8	2	14	1	290642272	200427456	745026430	68431104	291137824	102330688	576897660	0	290642272	200427456	745026430	68431104	155218256	126919600	267783328	0	184669904	0	279159904	0	155218256	126919600	267783328
sp|P61021|RAB5B_MOUSE	P61021	RAB5B_MOUSE	Rab5b	215	53.5	Mus musculus OX=10090	1:Experimental evidence at protein level	Ras-related protein Rab-5B	1	0.999	8	13	13	23	3	5	3	2	3	5	3	2	5	7	7	4	180080144	119586768	57042084	110550088	180080144	119586768	57042084	110550088	569948290	236998528	272801728	220752928	85835600	73184856	79467768	72200336	85835600	73184856	79467768	72200336	328452576	151740784	214404240
sp|P62267|RS23_MOUSE	P62267	RS23_MOUSE	Rps23	143	49.7	Mus musculus OX=10090	1:Experimental evidence at protein level	40S ribosomal protein S23	1	0.999	7	16	16	16	6	2	7	1	6	2	7	1	6	2	7	1	652857150	102621144	521401984	22211746	652857150	102621144	521401984	22211746	652857150	102621144	521401984	22211746	403953536	81274112	325479808	0	403953536	81274112	325479808	0	403953536	81274112	325479808
sp|Q9EPB4|ASC_MOUSE	Q9EPB4	ASC_MOUSE	Pycard	193	54.9	Mus musculus OX=10090	1:Experimental evidence at protein level	Apoptosis-associated speck-like protein containing a CARD	1	0.999	9	23	23	23	13	0	10	0	13	0	10	0	13	0	10	0	447371904	0	851613060	0	447371904	0	851613060	0	447371904	0	851613060	0	374835520	0	351043104	0	374835520	0	351043104	0	374835520	0	351043104
sp|Q9CXW4|RL11_MOUSE	Q9CXW4	RL11_MOUSE	Rpl11	178	44.9	Mus musculus OX=10090	1:Experimental evidence at protein level	60S ribosomal protein L11	1	0.999	9	30	30	30	13	4	10	3	13	4	10	3	13	4	10	3	644958210	120765600	320076032	204368640	644958210	120765600	320076032	204368640	644958210	120765600	320076032	204368640	239419808	166210704	217926752	92866256	239419808	166210704	217926752	92866256	239419808	166210704	217926752
sp|Q3UEB3|PUF60_MOUSE	Q3UEB3	PUF60_MOUSE	Puf60	564	31.9	Mus musculus OX=10090	1:Experimental evidence at protein level	Poly(U)-binding-splicing factor PUF60	1	0.999	11	20	20	20	7	0	13	0	7	0	13	0	7	0	13	0	445450880	0	842591300	0	445450880	0	842591300	0	445450880	0	842591300	0	312056768	0	340137504	0	312056768	0	340137504	0	312056768	0	340137504
sp|Q91VX9|TM168_MOUSE	Q91VX9	TM168_MOUSE	Tmem168	697	8.2	Mus musculus OX=10090	1:Experimental evidence at protein level	Transmembrane protein 168	1	0.999	4	17	17	17	5	5	3	4	5	5	3	4	5	5	3	4	199067456	331648544	246311712	510847424	199067456	331648544	246311712	510847424	199067456	331648544	246311712	510847424	138909040	229887968	162381536	260263248	138909040	229887968	162381536	260263248	138909040	229887968	162381536
sp|Q61081|CDC37_MOUSE	Q61081	CDC37_MOUSE	Cdc37	379	28.2	Mus musculus OX=10090	1:Experimental evidence at protein level	Hsp90 co-chaperone Cdc37	1	0.999	7	27	27	27	6	3	17	1	6	3	17	1	6	3	17	1	422096768	203846144	521003200	135847152	422096768	203846144	521003200	135847152	422096768	203846144	521003200	135847152	221224528	107816600	258180128	0	221224528	107816600	258180128	0	221224528	107816600	258180128
sp|P80317|TCPZ_MOUSE	P80317	TCPZ_MOUSE	Cct6a	531	40.5	Mus musculus OX=10090	1:Experimental evidence at protein level	T-complex protein 1 subunit zeta	1	0.999	17	41	38	41	26	2	11	2	25	1	11	1	26	2	11	2	639208190	0	585435010	57872348	639208190	0	585435010	57872348	639208190	0	585435010	57872348	236782624	0	208928640	0	236782624	0	208928640	0	236782624	0	208928640
sp|Q5XJY5|COPD_MOUSE	Q5XJY5	COPD_MOUSE	Arcn1	511	45	Mus musculus OX=10090	1:Experimental evidence at protein level	Coatomer subunit delta	1	0.999	15	28	28	28	15	0	12	1	15	0	12	1	15	0	12	1	692982910	0	533212032	54932424	692982910	0	533212032	54932424	692982910	0	533212032	54932424	323277440	0	251988304	0	323277440	0	251988304	0	323277440	0	251988304
sp|Q64444|CAH4_MOUSE	Q64444	CAH4_MOUSE	Ca4	305	23.6	Mus musculus OX=10090	1:Experimental evidence at protein level	Carbonic anhydrase 4	1	0.999	7	16	16	16	6	1	7	2	6	1	7	2	6	1	7	2	441705632	86591608	629177340	122746376	441705632	86591608	629177340	122746376	441705632	86591608	629177340	122746376	193768208	0	306901728	0	193768208	0	306901728	0	193768208	0	306901728
sp|Q7TN37|TRPM4_MOUSE	Q7TN37	TRPM4_MOUSE	Trpm4	1213	12	Mus musculus OX=10090	1:Experimental evidence at protein level	Transient receptor potential cation channel subfamily M member 4	1	0.999	11	25	25	25	7	5	8	5	7	5	8	5	7	5	8	5	62596212	594011520	120040608	502461536	62596212	594011520	120040608	502461536	62596212	594011520	120040608	502461536	140021872	252978672	110992432	216620816	140021872	252978672	110992432	216620816	140021872	252978672	110992432
sp|Q9R233|TPSN_MOUSE	Q9R233	TPSN_MOUSE	Tapbp	465	38.3	Mus musculus OX=10090	1:Experimental evidence at protein level	Tapasin	1	0.999	14	35	35	35	16	5	12	2	16	5	12	2	16	5	12	2	423273056	263236256	392202464	199569344	423273056	263236256	392202464	199569344	423273056	263236256	392202464	199569344	185448912	210490160	180458592	211275680	185448912	210490160	180458592	211275680	185448912	210490160	180458592
sp|Q9D819|IPYR_MOUSE	Q9D819	IPYR_MOUSE	Ppa1	289	75.1	Mus musculus OX=10090	1:Experimental evidence at protein level	Inorganic pyrophosphatase	1	0.999	13	25	25	25	14	0	11	0	14	0	11	0	14	0	11	0	513927616	0	762409410	0	513927616	0	762409410	0	513927616	0	762409410	0	339930016	0	317253856	0	339930016	0	317253856	0	339930016	0	317253856
sp|Q01768|NDKB_MOUSE	Q01768	NDKB_MOUSE	Nme2	152	56.6	Mus musculus OX=10090	1:Experimental evidence at protein level	Nucleoside diphosphate kinase B	1	0.999	5	12	3	12	7	2	3	0	3	0	0	0	7	2	3	0	818835580	91008624	366357600	0	71805728	0	0	0	818835580	91008624	366357600	0	542639810	99689648	273630880	0	0	0	0	0	542639810	99689648	273630880
sp|P63087|PP1G_MOUSE	P63087	PP1G_MOUSE	Ppp1cc	323	40.2	Mus musculus OX=10090	1:Experimental evidence at protein level	Serine/threonine-protein phosphatase PP1-gamma catalytic subunit	1	0.999	11	9	9	30	1	3	2	3	1	3	2	3	14	5	6	5	162828800	150404608	152336480	91201096	162828800	150404608	152336480	91201096	286818496	448106528	216541888	322587008	0	128650536	104882272	72623208	0	128650536	104882272	72623208	228578752	227657264	131898320
tr|D4AFX7|D4AFX7_MOUSE	D4AFX7	D4AFX7_MOUSE	Dnajc13	2248	15.6	Mus musculus OX=10090	1:Experimental evidence at protein level	DnaJ heat shock protein family (Hsp40) member C13	1	0.999	21	45	45	45	15	11	10	9	15	11	10	9	15	11	10	9	163791360	503129024	187739040	412387904	163791360	503129024	187739040	412387904	163791360	503129024	187739040	412387904	145477536	225541472	151816944	176032576	145477536	225541472	151816944	176032576	145477536	225541472	151816944
sp|O88593|PGRP1_MOUSE	O88593	PGRP1_MOUSE	Pglyrp1	182	30.8	Mus musculus OX=10090	1:Experimental evidence at protein level	Peptidoglycan recognition protein 1	1	0.999	3	12	12	12	3	4	2	3	3	4	2	3	3	4	2	3	176202288	515034912	135281296	433437760	176202288	515034912	135281296	433437760	176202288	515034912	135281296	433437760	161372384	368715840	132652096	337254848	161372384	368715840	132652096	337254848	161372384	368715840	132652096
sp|Q02053|UBA1_MOUSE	Q02053	UBA1_MOUSE	Uba1	1058	26	Mus musculus OX=10090	1:Experimental evidence at protein level	Ubiquitin-like modifier-activating enzyme 1	1	0.999	20	52	48	52	18	6	25	3	17	6	22	3	18	6	25	3	285085568	161763200	712052160	94807216	285085568	161763200	712052160	94807216	285085568	161763200	712052160	94807216	276842592	83290288	355354592	98266992	274025568	83290288	359007680	98266992	276842592	83290288	355354592
sp|Q8CIN4|PAK2_MOUSE	Q8CIN4	PAK2_MOUSE	Pak2	524	56.9	Mus musculus OX=10090	1:Experimental evidence at protein level	Serine/threonine-protein kinase PAK 2	1	0.999	17	41	30	41	19	1	21	0	14	1	15	0	19	1	21	0	443328384	61441916	748718400	0	432172032	61441916	742616380	0	443328384	61441916	748718400	0	162495264	0	274129440	0	162410208	0	274273024	0	162495264	0	274129440
sp|P62305|RUXE_MOUSE	P62305	RUXE_MOUSE	Snrpe	92	56.5	Mus musculus OX=10090	1:Experimental evidence at protein level	Small nuclear ribonucleoprotein E	1	0.999	3	5	5	5	3	0	2	0	3	0	2	0	3	0	2	0	716945600	0	536299072	0	716945600	0	536299072	0	716945600	0	536299072	0	434087584	0	308128640	0	434087584	0	308128640	0	434087584	0	308128640
sp|Q91WU0|EST1F_MOUSE	Q91WU0	EST1F_MOUSE	Ces1f	561	48.5	Mus musculus OX=10090	1:Experimental evidence at protein level	Carboxylesterase 1F	1	0.999	18	41	38	41	18	5	9	9	18	4	8	8	18	5	9	9	139064080	559512060	142741664	400603328	139064080	414122240	198273872	227849968	139064080	559512060	142741664	400603328	262459472	276685504	142704672	157016832	198963152	210894496	108180408	118372848	262459472	276685504	142704672
sp|O35379|MRP1_MOUSE	O35379	MRP1_MOUSE	Abcc1	1528	12.8	Mus musculus OX=10090	1:Experimental evidence at protein level	Multidrug resistance-associated protein 1	1	0.999	10	9	9	16	6	0	3	0	6	0	3	0	7	3	5	1	75688112	0	68502752	0	75688112	0	68502752	0	176508992	579582720	301912768	181606368	46879824	0	34675340	0	46879824	0	34675340	0	150759696	311475360	128970416
sp|P24270|CATA_MOUSE	P24270	CATA_MOUSE	Cat	527	60.7	Mus musculus OX=10090	1:Experimental evidence at protein level	Catalase	1	0.999	22	41	32	41	22	5	12	2	16	4	11	1	22	5	12	2	461120704	132922032	372906144	272560448	537630850	282866336	264276064	91439592	461120704	132922032	372906144	272560448	198681520	228266992	137318320	192388064	225220608	217664656	134940624	0	198681520	228266992	137318320
sp|Q8VI23|S12A8_MOUSE	Q8VI23	S12A8_MOUSE	Slc12a8	705	15.3	Mus musculus OX=10090	2:Experimental evidence at transcript level	Solute carrier family 12 member 8	1	0.999	7	17	17	17	9	2	5	1	9	2	5	1	9	2	5	1	538447810	105055024	484681504	110827016	538447810	105055024	484681504	110827016	538447810	105055024	484681504	110827016	248868288	255099808	202221936	0	248868288	255099808	202221936	0	248868288	255099808	202221936
sp|Q9WUH1|TM115_MOUSE	Q9WUH1	TM115_MOUSE	Tmem115	350	11.7	Mus musculus OX=10090	1:Experimental evidence at protein level	Transmembrane protein 115	1	0.999	3	16	16	16	3	3	6	4	3	3	6	4	3	3	6	4	168310416	322523648	311267104	434901120	168310416	322523648	311267104	434901120	168310416	322523648	311267104	434901120	159698416	179140560	178427696	230508736	159698416	179140560	178427696	230508736	159698416	179140560	178427696
sp|Q9WUM5|SUCA_MOUSE	Q9WUM5	SUCA_MOUSE	Suclg1	346	53.2	Mus musculus OX=10090	1:Experimental evidence at protein level	Succinate--CoA ligase [ADP/GDP-forming] subunit alpha, mitochondrial	1	0.999	16	33	33	33	24	1	7	1	24	1	7	1	24	1	7	1	697295040	123364648	279744672	128450592	697295040	123364648	279744672	128450592	697295040	123364648	279744672	128450592	524638464	0	205635520	0	524638464	0	205635520	0	524638464	0	205635520
sp|Q9Z2I8|SUCB2_MOUSE	Q9Z2I8	SUCB2_MOUSE	Suclg2	433	35.3	Mus musculus OX=10090	1:Experimental evidence at protein level	Succinate--CoA ligase [GDP-forming] subunit beta, mitochondrial	1	0.999	9	19	19	19	11	1	6	1	11	1	6	1	11	1	6	1	629988220	135399696	358772512	103927216	629988220	135399696	358772512	103927216	629988220	135399696	358772512	103927216	422068640	0	154104432	0	422068640	0	154104432	0	422068640	0	154104432
sp|P61924|COPZ1_MOUSE	P61924	COPZ1_MOUSE	Copz1	177	31.6	Mus musculus OX=10090	1:Experimental evidence at protein level	Coatomer subunit zeta-1	1	0.999	3	14	14	14	5	2	6	1	5	2	6	1	5	2	6	1	639039680	44891736	513998592	29897014	639039680	44891736	513998592	29897014	639039680	44891736	513998592	29897014	228264448	0	193937488	0	228264448	0	193937488	0	228264448	0	193937488
sp|Q64435|UD16_MOUSE	Q64435	UD16_MOUSE	Ugt1a6	531	30.3	Mus musculus OX=10090	1:Experimental evidence at protein level	UDP-glucuronosyltransferase 1-6	1	0.999	11	2	1	33	2	0	0	0	1	0	0	0	22	1	9	1	99107936	0	0	0	61969332	0	0	0	1040272700	0	182430496	0	0	0	0	0	0	0	0	0	528348832	0	113996240
sp|Q8BG21|FLOWR_MOUSE	Q8BG21	FLOWR_MOUSE	Cacfd1	171	9.4	Mus musculus OX=10090	1:Experimental evidence at protein level	Calcium channel flower homolog	0.9662	0.999	1	4	4	4	1	1	1	1	1	1	1	1	1	1	1	1	224810176	424293248	301686496	267636256	224810176	424293248	301686496	267636256	224810176	424293248	301686496	267636256	0	0	0	0	0	0	0	0	0	0	0
sp|Q9WVP1|AP1M2_MOUSE	Q9WVP1	AP1M2_MOUSE	Ap1m2	423	24.3	Mus musculus OX=10090	1:Experimental evidence at protein level	AP-1 complex subunit mu-2	1	0.999	8	19	18	19	4	5	3	7	4	5	3	6	4	5	3	7	288591808	313291136	268281920	346569856	288591808	313291136	268281920	346569856	288591808	313291136	268281920	346569856	166533296	246577376	158874224	176843520	166533296	246577376	158874224	176843520	166533296	246577376	158874224
sp|Q9WUM3|COR1B_MOUSE	Q9WUM3	COR1B_MOUSE	Coro1b	484	46.9	Mus musculus OX=10090	1:Experimental evidence at protein level	Coronin-1B	1	0.999	17	53	53	53	18	1	29	5	18	1	29	5	18	1	29	5	568506370	0	646013440	0	568506370	0	646013440	0	568506370	0	646013440	0	210597584	0	212602848	140895584	210597584	0	212602848	140895584	210597584	0	212602848
sp|P63011|RAB3A_MOUSE	P63011	RAB3A_MOUSE	Rab3a	220	19.5	Mus musculus OX=10090	1:Experimental evidence at protein level	Ras-related protein Rab-3A	0.9994	0.999	3	4	4	13	1	1	1	1	1	1	1	1	3	1	7	2	43314192	45508172	68985672	63132124	43314192	45508172	68985672	63132124	357457216	45508172	416669216	390483264	0	0	0	0	0	0	0	0	279573824	0	371179456
sp|E9QAT4|SC16A_MOUSE	E9QAT4	SC16A_MOUSE	Sec16a	2357	17.5	Mus musculus OX=10090	1:Experimental evidence at protein level	Protein transport protein Sec16A	1	0.999	21	40	40	40	16	1	21	2	16	1	21	2	16	1	21	2	612427390	28827398	542869950	21490388	612427390	28827398	542869950	21490388	612427390	28827398	542869950	21490388	235591296	0	354685184	0	235591296	0	354685184	0	235591296	0	354685184
sp|O35129|PHB2_MOUSE	O35129	PHB2_MOUSE	Phb2	299	64.5	Mus musculus OX=10090	1:Experimental evidence at protein level	Prohibitin-2	1	0.999	16	27	27	27	16	0	11	0	16	0	11	0	16	0	11	0	925065280	0	279546816	0	925065280	0	279546816	0	925065280	0	279546816	0	458127520	0	187499104	0	458127520	0	187499104	0	458127520	0	187499104
sp|Q80WJ7|LYRIC_MOUSE	Q80WJ7	LYRIC_MOUSE	Mtdh	579	23.8	Mus musculus OX=10090	1:Experimental evidence at protein level	Protein LYRIC	1	0.999	7	14	14	14	5	3	5	1	5	3	5	1	5	3	5	1	64673808	560906880	272471552	304308160	64673808	560906880	272471552	304308160	64673808	560906880	272471552	304308160	181061520	344911232	147810912	0	181061520	344911232	147810912	0	181061520	344911232	147810912
sp|Q9D1L9|LTOR5_MOUSE	Q9D1L9	LTOR5_MOUSE	Lamtor5	91	59.3	Mus musculus OX=10090	1:Experimental evidence at protein level	Ragulator complex protein LAMTOR5	1	0.999	2	7	7	7	2	1	3	1	2	1	3	1	2	1	3	1	272340320	352992352	321400992	250716576	272340320	352992352	321400992	250716576	272340320	352992352	321400992	250716576	289792864	0	254064288	0	289792864	0	254064288	0	289792864	0	254064288
sp|Q9CQ22|LTOR1_MOUSE	Q9CQ22	LTOR1_MOUSE	Lamtor1	161	75.2	Mus musculus OX=10090	1:Experimental evidence at protein level	Ragulator complex protein LAMTOR1	1	0.999	8	21	21	21	9	4	6	2	9	4	6	2	9	4	6	2	293658240	456903616	369707360	76553928	293658240	456903616	369707360	76553928	293658240	456903616	369707360	76553928	230599328	225301824	216498400	136107744	230599328	225301824	216498400	136107744	230599328	225301824	216498400
sp|Q80X80|C2C2L_MOUSE	Q80X80	C2C2L_MOUSE	C2cd2l	706	22.2	Mus musculus OX=10090	1:Experimental evidence at protein level	Phospholipid transfer protein C2CD2L	1	0.999	6	12	12	12	4	4	2	2	4	4	2	2	4	4	2	2	79812064	617851520	72964520	423867968	79812064	617851520	72964520	423867968	79812064	617851520	72964520	423867968	78693584	493532640	74001568	368744192	78693584	493532640	74001568	368744192	78693584	493532640	74001568
sp|P41105|RL28_MOUSE	P41105	RL28_MOUSE	Rpl28	137	45.3	Mus musculus OX=10090	1:Experimental evidence at protein level	60S ribosomal protein L28	1	0.999	8	23	23	23	11	3	7	2	11	3	7	2	11	3	7	2	459071104	165443184	394915968	171917408	459071104	165443184	394915968	171917408	459071104	165443184	394915968	171917408	208022560	125028160	172554016	145768944	208022560	125028160	172554016	145768944	208022560	125028160	172554016
tr|Q8C6B0|Q8C6B0_MOUSE	Q8C6B0	Q8C6B0_MOUSE	Mettl7a1	244	28.7	Mus musculus OX=10090	1:Experimental evidence at protein level	Methyltransferase-like 7A1	1	0.999	5	11	4	11	5	3	1	2	4	0	0	0	5	3	1	2	134011928	389568672	137872688	528934336	219993920	0	0	0	134011928	389568672	137872688	528934336	345216768	228533216	0	222551792	0	0	0	0	345216768	228533216	0
sp|Q6P5E4|UGGG1_MOUSE	Q6P5E4	UGGG1_MOUSE	Uggt1	1551	36	Mus musculus OX=10090	1:Experimental evidence at protein level	UDP-glucose:glycoprotein glucosyltransferase 1	1	0.999	28	59	59	59	33	8	15	3	33	8	15	3	33	8	15	3	514327072	79082376	596578050	0	514327072	79082376	596578050	0	514327072	79082376	596578050	0	273971712	150456192	213755872	0	273971712	150456192	213755872	0	273971712	150456192	213755872
sp|P51661|DHI2_MOUSE	P51661	DHI2_MOUSE	Hsd11b2	386	47.4	Mus musculus OX=10090	1:Experimental evidence at protein level	11-beta-hydroxysteroid dehydrogenase type 2	1	0.999	14	36	36	36	16	4	11	5	16	4	11	5	16	4	11	5	537747140	101588856	373400064	175126720	537747140	101588856	373400064	175126720	537747140	101588856	373400064	175126720	339075872	162457136	267260816	129675024	339075872	162457136	267260816	129675024	339075872	162457136	267260816
sp|Q76MZ3|2AAA_MOUSE	Q76MZ3	2AAA_MOUSE	Ppp2r1a	589	39.6	Mus musculus OX=10090	1:Experimental evidence at protein level	Serine/threonine-protein phosphatase 2A 65 kDa regulatory subunit A alpha isoform	1	0.999	14	29	24	29	15	3	11	0	12	3	9	0	15	3	11	0	698412290	51007992	432837408	0	698412290	51007992	432837408	0	698412290	51007992	432837408	0	227885696	129336296	187333216	0	233997168	129336296	182440496	0	227885696	129336296	187333216
sp|Q9CR68|UCRI_MOUSE	Q9CR68	UCRI_MOUSE	Uqcrfs1	274	50.7	Mus musculus OX=10090	1:Experimental evidence at protein level	Cytochrome b-c1 complex subunit Rieske, mitochondrial	1	0.999	7	13	13	13	9	0	4	0	9	0	4	0	9	0	4	0	992242430	0	188478848	0	992242430	0	188478848	0	992242430	0	188478848	0	446452352	0	237164960	0	446452352	0	237164960	0	446452352	0	237164960
sp|Q8BGS7|CEPT1_MOUSE	Q8BGS7	CEPT1_MOUSE	Cept1	416	8.4	Mus musculus OX=10090	1:Experimental evidence at protein level	Choline/ethanolaminephosphotransferase 1	1	0.999	2	9	9	9	3	2	2	2	3	2	2	2	3	2	2	2	309336960	289786848	332105376	248801248	309336960	289786848	332105376	248801248	309336960	289786848	332105376	248801248	0	0	0	0	0	0	0	0	0	0	0
sp|P10605|CATB_MOUSE	P10605	CATB_MOUSE	Ctsb	339	41	Mus musculus OX=10090	1:Experimental evidence at protein level	Cathepsin B	1	0.999	9	21	21	21	13	5	2	1	13	5	2	1	13	5	2	1	764174910	100045896	314545984	0	764174910	100045896	314545984	0	764174910	100045896	314545984	0	299292096	577326980	176181488	0	299292096	577326980	176181488	0	299292096	577326980	176181488
sp|Q9D1R9|RL34_MOUSE	Q9D1R9	RL34_MOUSE	Rpl34	117	40.2	Mus musculus OX=10090	1:Experimental evidence at protein level	60S ribosomal protein L34	1	0.999	7	16	16	16	8	1	5	2	8	1	5	2	8	1	5	2	708713470	0	438774304	29218056	708713470	0	438774304	29218056	708713470	0	438774304	29218056	590044800	0	354243488	0	590044800	0	354243488	0	590044800	0	354243488
sp|Q6L8S8|B4GN3_MOUSE	Q6L8S8	B4GN3_MOUSE	B4galnt3	986	19	Mus musculus OX=10090	2:Experimental evidence at transcript level	Beta-1,4-N-acetylgalactosaminyltransferase 3	1	0.999	10	25	25	25	4	6	9	6	4	6	9	6	4	6	9	6	112411400	424399616	253241040	386309504	112411400	424399616	253241040	386309504	112411400	424399616	253241040	386309504	80853232	256029520	163872512	227733504	80853232	256029520	163872512	227733504	80853232	256029520	163872512
sp|Q9DCN2|NB5R3_MOUSE	Q9DCN2	NB5R3_MOUSE	Cyb5r3	301	50.8	Mus musculus OX=10090	1:Experimental evidence at protein level	NADH-cytochrome b5 reductase 3	1	0.999	8	22	22	22	10	2	8	2	10	2	8	2	10	2	8	2	622854850	20587936	402888064	124565592	622854850	20587936	402888064	124565592	622854850	20587936	402888064	124565592	223442816	0	166190400	166951184	223442816	0	166190400	166951184	223442816	0	166190400
sp|Q8BR63|F177A_MOUSE	Q8BR63	F177A_MOUSE	Fam177a1	207	35.3	Mus musculus OX=10090	1:Experimental evidence at protein level	Protein FAM177A1	1	0.999	5	15	15	15	3	5	3	4	3	5	3	4	3	5	3	4	280258176	317688064	299406240	273237856	280258176	317688064	299406240	273237856	280258176	317688064	299406240	273237856	137792352	259749552	144669152	220744160	137792352	259749552	144669152	220744160	137792352	259749552	144669152
sp|P68037|UB2L3_MOUSE	P68037	UB2L3_MOUSE	Ube2l3	154	56.5	Mus musculus OX=10090	1:Experimental evidence at protein level	Ubiquitin-conjugating enzyme E2 L3	1	0.999	5	10	10	10	7	0	3	0	7	0	3	0	7	0	3	0	595711230	0	572063490	0	595711230	0	572063490	0	595711230	0	572063490	0	477254976	0	251658688	0	477254976	0	251658688	0	477254976	0	251658688
sp|P63242|IF5A1_MOUSE	P63242	IF5A1_MOUSE	Eif5a	154	45.5	Mus musculus OX=10090	1:Experimental evidence at protein level	Eukaryotic translation initiation factor 5A-1	1	0.999	7	31	16	31	11	5	13	2	3	4	7	2	11	5	13	2	567264260	112711392	485906368	0	268667968	140039872	378945120	40938428	567264260	112711392	485906368	0	238481280	96780888	206239264	0	180179392	110002336	147843600	0	238481280	96780888	206239264
sp|Q8BL97|SRSF7_MOUSE	Q8BL97	SRSF7_MOUSE	Srsf7	267	29.2	Mus musculus OX=10090	1:Experimental evidence at protein level	Serine/arginine-rich splicing factor 7	1	0.999	6	12	12	12	4	0	8	0	4	0	8	0	4	0	8	0	591433600	0	568455620	0	591433600	0	568455620	0	591433600	0	568455620	0	357124320	0	267764368	0	357124320	0	267764368	0	357124320	0	267764368
sp|Q9CQU3|RER1_MOUSE	Q9CQU3	RER1_MOUSE	Rer1	196	9.7	Mus musculus OX=10090	1:Experimental evidence at protein level	Protein RER1	1	0.999	1	11	11	11	3	2	3	3	3	2	3	3	3	2	3	3	193230768	374023200	268323520	313556480	193230768	374023200	268323520	313556480	193230768	374023200	268323520	313556480	0	316851456	216503568	247507728	0	316851456	216503568	247507728	0	316851456	216503568
sp|P61211|ARL1_MOUSE	P61211	ARL1_MOUSE	Arl1	181	51.4	Mus musculus OX=10090	1:Experimental evidence at protein level	ADP-ribosylation factor-like protein 1	1	0.999	7	20	20	20	13	0	7	0	13	0	7	0	13	0	7	0	875809220	0	273135136	0	875809220	0	273135136	0	875809220	0	273135136	0	354396256	0	148192560	0	354396256	0	148192560	0	354396256	0	148192560
sp|Q07797|LG3BP_MOUSE	Q07797	LG3BP_MOUSE	Lgals3bp	577	29.1	Mus musculus OX=10090	1:Experimental evidence at protein level	Galectin-3-binding protein	1	0.999	9	22	22	22	9	5	3	5	9	5	3	5	9	5	3	5	304580608	453040800	192914272	196326496	304580608	453040800	192914272	196326496	304580608	453040800	192914272	196326496	273910496	269799840	170877408	104163144	273910496	269799840	170877408	104163144	273910496	269799840	170877408
sp|Q921X9|PDIA5_MOUSE	Q921X9	PDIA5_MOUSE	Pdia5	517	41	Mus musculus OX=10090	1:Experimental evidence at protein level	Protein disulfide-isomerase A5	1	0.999	15	39	39	39	21	3	13	2	21	3	13	2	21	3	13	2	489310816	197488768	319928288	133857888	489310816	197488768	319928288	133857888	489310816	197488768	319928288	133857888	194673408	108231880	172382752	75442328	194673408	108231880	172382752	75442328	194673408	108231880	172382752
sp|Q9Z1Q5|CLIC1_MOUSE	Q9Z1Q5	CLIC1_MOUSE	Clic1	241	74.3	Mus musculus OX=10090	1:Experimental evidence at protein level	Chloride intracellular channel protein 1	1	0.999	14	28	28	28	9	3	14	2	9	3	14	2	9	3	14	2	582587010	99825232	363003552	94533320	582587010	99825232	363003552	94533320	582587010	99825232	363003552	94533320	283990208	99509560	438322912	62446644	283990208	99509560	438322912	62446644	283990208	99509560	438322912
sp|Q9ERN0|SCAM2_MOUSE	Q9ERN0	SCAM2_MOUSE	Scamp2	329	17.3	Mus musculus OX=10090	1:Experimental evidence at protein level	Secretory carrier-associated membrane protein 2	1	0.999	6	17	17	17	4	5	7	1	4	5	7	1	4	5	7	1	421265216	162143712	554475200	0	421265216	162143712	554475200	0	421265216	162143712	554475200	0	300875360	229998528	227122576	0	300875360	229998528	227122576	0	300875360	229998528	227122576
sp|Q9JLZ8|SIGIR_MOUSE	Q9JLZ8	SIGIR_MOUSE	Sigirr	409	34.2	Mus musculus OX=10090	1:Experimental evidence at protein level	Single Ig IL-1-related receptor	1	0.999	10	37	37	37	10	10	12	5	10	10	12	5	10	10	12	5	374295840	260193312	433999360	69240592	374295840	260193312	433999360	69240592	374295840	260193312	433999360	69240592	183205152	146377888	151432000	144539280	183205152	146377888	151432000	144539280	183205152	146377888	151432000
sp|Q09143|SL7A1_MOUSE	Q09143	SL7A1_MOUSE	Slc7a1	622	11.1	Mus musculus OX=10090	1:Experimental evidence at protein level	High affinity cationic amino acid transporter 1	1	0.999	4	13	13	13	4	3	3	3	4	3	3	3	4	3	3	3	337741856	337646048	261313904	200708784	337741856	337646048	261313904	200708784	337741856	337646048	261313904	200708784	206425552	199253952	155916480	130482632	206425552	199253952	155916480	130482632	206425552	199253952	155916480
sp|P30416|FKBP4_MOUSE	P30416	FKBP4_MOUSE	Fkbp4	458	47.4	Mus musculus OX=10090	1:Experimental evidence at protein level	Peptidyl-prolyl cis-trans isomerase FKBP4	1	0.999	18	49	49	49	15	2	31	1	15	2	31	1	15	2	31	1	423632640	169723760	524731264	19158022	423632640	169723760	524731264	19158022	423632640	169723760	524731264	19158022	264993312	124185632	328808928	0	264993312	124185632	328808928	0	264993312	124185632	328808928
sp|Q922Q5|S35B3_MOUSE	Q922Q5	S35B3_MOUSE	Slc35b3	369	5.1	Mus musculus OX=10090	2:Experimental evidence at transcript level	Adenosine 3'-phospho 5'-phosphosulfate transporter 2	1	0.999	3	10	10	10	4	2	3	1	4	2	3	1	4	2	3	1	202328416	326253408	339555488	267065440	202328416	326253408	339555488	267065440	202328416	326253408	339555488	267065440	110623552	179230848	184029920	0	110623552	179230848	184029920	0	110623552	179230848	184029920
sp|P25911|LYN_MOUSE	P25911	LYN_MOUSE	Lyn	512	40.8	Mus musculus OX=10090	1:Experimental evidence at protein level	Tyrosine-protein kinase Lyn	1	0.999	13	30	28	30	9	6	10	5	8	5	10	5	9	6	10	5	199598432	302578368	275427968	355202016	199598432	302578368	275427968	355202016	199598432	302578368	275427968	355202016	157414848	171161952	194397744	123198232	157414848	171161952	194397744	123198232	157414848	171161952	194397744
sp|G5E8V9|ARFP1_MOUSE	G5E8V9	ARFP1_MOUSE	Arfip1	373	48.8	Mus musculus OX=10090	1:Experimental evidence at protein level	Arfaptin-1	1	0.999	10	18	18	18	4	6	5	3	4	6	5	3	4	6	5	3	107376640	429573280	268789440	324635648	107376640	429573280	268789440	324635648	107376640	429573280	268789440	324635648	262649024	319578528	188802608	226771088	262649024	319578528	188802608	226771088	262649024	319578528	188802608
sp|Q3UQ44|IQGA2_MOUSE	Q3UQ44	IQGA2_MOUSE	Iqgap2	1575	22.5	Mus musculus OX=10090	1:Experimental evidence at protein level	Ras GTPase-activating-like protein IQGAP2	1	0.999	23	36	36	36	15	1	19	1	15	1	19	1	15	1	19	1	379314944	101060736	555064380	91128704	379314944	101060736	555064380	91128704	379314944	101060736	555064380	91128704	222000432	0	312367168	0	222000432	0	312367168	0	222000432	0	312367168
sp|Q8CI59|STEA3_MOUSE	Q8CI59	STEA3_MOUSE	Steap3	488	20.3	Mus musculus OX=10090	1:Experimental evidence at protein level	Metalloreductase STEAP3	1	0.999	8	17	17	17	4	5	4	4	4	5	4	4	4	5	4	4	83784016	510739072	258452304	271214432	83784016	510739072	258452304	271214432	83784016	510739072	258452304	271214432	204094576	249448032	64182884	245331920	204094576	249448032	64182884	245331920	204094576	249448032	64182884
sp|P40124|CAP1_MOUSE	P40124	CAP1_MOUSE	Cap1	474	55.9	Mus musculus OX=10090	1:Experimental evidence at protein level	Adenylyl cyclase-associated protein 1	1	0.999	18	45	45	45	17	4	20	4	17	4	20	4	17	4	20	4	302255744	182677152	528262400	107189048	302255744	182677152	528262400	107189048	302255744	182677152	528262400	107189048	236540816	186852240	322393472	63756988	236540816	186852240	322393472	63756988	236540816	186852240	322393472
tr|Q9JLI0|Q9JLI0_MOUSE	Q9JLI0	Q9JLI0_MOUSE	Akr1c12	323	55.7	Mus musculus OX=10090	1:Experimental evidence at protein level	Aldo-keto reductase a	1	0.999	10	15	13	31	4	0	11	0	3	0	10	0	12	0	19	0	290674496	0	126631248	0	290674496	0	126631248	0	583037310	0	527141504	0	97651888	0	89857768	0	117337456	0	74782432	0	220668224	0	207305248
sp|Q8VC28|AK1CD_MOUSE	Q8VC28	AK1CD_MOUSE	Akr1c13	323	74.3	Mus musculus OX=10090	1:Experimental evidence at protein level	Aldo-keto reductase family 1 member C13	1	0.999	14	27	9	27	16	0	11	0	7	0	2	0	16	0	11	0	583037310	0	527141504	0	253073936	0	43279260	0	583037310	0	527141504	0	214490000	0	213276528	0	70040512	0	75498824	0	214490000	0	213276528
sp|Q9JIF7|COPB_MOUSE	Q9JIF7	COPB_MOUSE	Copb1	953	23.4	Mus musculus OX=10090	1:Experimental evidence at protein level	Coatomer subunit beta	1	0.999	10	18	18	18	9	1	7	1	9	1	7	1	9	1	7	1	571787390	19941554	505626912	12190488	571787390	19941554	505626912	12190488	571787390	19941554	505626912	12190488	295858912	0	274887392	0	295858912	0	274887392	0	295858912	0	274887392
sp|Q61146|OCLN_MOUSE	Q61146	OCLN_MOUSE	Ocln	521	10.6	Mus musculus OX=10090	1:Experimental evidence at protein level	Occludin	1	0.999	5	17	17	17	5	3	6	3	5	3	6	3	5	3	6	3	142520448	440253952	102413392	424057920	142520448	440253952	102413392	424057920	142520448	440253952	102413392	424057920	0	233409072	0	224467312	0	233409072	0	224467312	0	233409072	0
sp|Q6PA06|ATLA2_MOUSE	Q6PA06	ATLA2_MOUSE	Atl2	583	17.2	Mus musculus OX=10090	1:Experimental evidence at protein level	Atlastin-2	1	0.999	8	26	24	26	6	9	4	7	6	8	4	6	6	9	4	7	230257280	364702784	232019792	281418880	230257280	364702784	232019792	281418880	230257280	364702784	232019792	281418880	111110200	167057568	111827152	126508232	111110200	167057568	111827152	126508232	111110200	167057568	111827152
sp|Q921M4|GOGA2_MOUSE	Q921M4	GOGA2_MOUSE	Golga2	999	40.7	Mus musculus OX=10090	1:Experimental evidence at protein level	Golgin subfamily A member 2	1	0.999	27	54	54	54	18	6	23	7	18	6	23	7	18	6	23	7	510500736	150833968	132744232	313648416	510500736	150833968	132744232	313648416	510500736	150833968	132744232	313648416	162019056	227621424	244974416	140490080	162019056	227621424	244974416	140490080	162019056	227621424	244974416
sp|Q8CB12|GSDC3_MOUSE	Q8CB12	GSDC3_MOUSE	Gsdmc3	480	14.6	Mus musculus OX=10090	2:Experimental evidence at transcript level	Gasdermin-C3	1	0.999	7	1	0	21	1	0	0	0	0	0	0	0	6	2	10	3	25201606	0	0	0	0	0	0	0	365566528	112239552	510527104	116415120	0	0	0	0	0	0	0	0	164619968	63220852	263483920
sp|Q2KHK6|GSDC2_MOUSE	Q2KHK6	GSDC2_MOUSE	Gsdmc2	480	31.5	Mus musculus OX=10090	2:Experimental evidence at transcript level	Gasdermin-C2	1	0.999	11	27	7	27	11	2	11	3	6	0	1	0	11	2	11	3	365566528	112239552	510527104	116415120	192661344	0	0	0	365566528	112239552	510527104	116415120	164619968	63220852	263483920	70638752	0	0	0	0	164619968	63220852	263483920
sp|P40240|CD9_MOUSE	P40240	CD9_MOUSE	Cd9	226	16.4	Mus musculus OX=10090	1:Experimental evidence at protein level	CD9 antigen	1	0.999	3	11	11	11	6	0	5	0	6	0	5	0	6	0	5	0	938847740	0	164997536	0	938847740	0	164997536	0	938847740	0	164997536	0	484961472	0	262149712	0	484961472	0	262149712	0	484961472	0	262149712
tr|Q6YI28|Q6YI28_MOUSE	Q6YI28	Q6YI28_MOUSE	Lypd8l	220	20	Mus musculus OX=10090	1:Experimental evidence at protein level	EP1	1	0.999	3	11	11	11	3	3	3	2	3	3	3	2	3	3	3	2	195807792	423972736	172976736	309410272	195807792	423972736	172976736	309410272	195807792	423972736	172976736	309410272	195807792	280967072	107154256	204366944	195807792	280967072	107154256	204366944	195807792	280967072	107154256
tr|A0A140LIF8|A0A140LIF8_MOUSE	A0A140LIF8	A0A140LIF8_MOUSE	Irgm2	407	40	Mus musculus OX=10090	1:Experimental evidence at protein level	Immunity-related GTPase family M member 2	1	0.999	12	19	19	28	5	3	7	4	5	3	7	4	7	4	12	5	198069888	302490240	312894240	288448064	198069888	302490240	312894240	288448064	198069888	302490240	312894240	288448064	156198960	172663440	185518336	121388032	156198960	172663440	185518336	121388032	156198960	172663440	185518336
sp|Q60604|SCIN_MOUSE	Q60604	SCIN_MOUSE	Scin	715	26.9	Mus musculus OX=10090	1:Experimental evidence at protein level	Scinderin	1	0.999	13	23	23	23	4	3	15	1	4	3	15	1	4	3	15	1	257389952	174903312	626234430	41056160	257389952	174903312	626234430	41056160	257389952	174903312	626234430	41056160	167189984	121911520	406983616	0	167189984	121911520	406983616	0	167189984	121911520	406983616
sp|Q62273|S26A2_MOUSE	Q62273	S26A2_MOUSE	Slc26a2	739	12.7	Mus musculus OX=10090	1:Experimental evidence at protein level	Sulfate transporter	1	0.999	8	26	26	26	7	5	8	6	7	5	8	6	7	5	8	6	382254464	348671904	299198944	62822496	382254464	348671904	299198944	62822496	382254464	348671904	299198944	62822496	133890432	235562080	152504144	137941840	133890432	235562080	152504144	137941840	133890432	235562080	152504144
sp|Q8BG67|EFR3A_MOUSE	Q8BG67	EFR3A_MOUSE	Efr3a	819	7.3	Mus musculus OX=10090	1:Experimental evidence at protein level	Protein EFR3 homolog A	1	0.999	4	15	15	15	4	5	2	4	4	5	2	4	4	5	2	4	91952672	487438720	61188084	452103552	91952672	487438720	61188084	452103552	91952672	487438720	61188084	452103552	67788000	185831744	0	177271968	67788000	185831744	0	177271968	67788000	185831744	0
sp|Q61990|PCBP2_MOUSE	Q61990	PCBP2_MOUSE	Pcbp2	362	51.9	Mus musculus OX=10090	1:Experimental evidence at protein level	Poly(rC)-binding protein 2	1	0.999	10	9	7	27	5	1	3	0	5	0	2	0	13	2	11	1	107659648	51014548	185738496	0	229639536	0	61361452	0	272354016	87569480	658205570	73808952	153273680	0	87362608	0	0	0	0	0	290676512	86032856	285902624
sp|P09411|PGK1_MOUSE	P09411	PGK1_MOUSE	Pgk1	417	53.2	Mus musculus OX=10090	1:Experimental evidence at protein level	Phosphoglycerate kinase 1	1	0.999	14	32	31	32	15	3	12	2	15	3	11	2	15	3	12	2	662841860	36660612	391928000	0	662841860	36660612	391928000	0	662841860	36660612	391928000	0	179293696	107276496	106717272	110314408	179293696	107276496	106717272	110314408	179293696	107276496	106717272
sp|O70589|CSKP_MOUSE	O70589	CSKP_MOUSE	Cask	926	16	Mus musculus OX=10090	1:Experimental evidence at protein level	Peripheral plasma membrane protein CASK	1	0.999	8	20	20	20	5	5	6	4	5	5	6	4	5	5	6	4	143932144	441766816	202603488	293995232	143932144	441766816	202603488	293995232	143932144	441766816	202603488	293995232	93342408	207155136	126555040	203537888	93342408	207155136	126555040	203537888	93342408	207155136	126555040
sp|Q9CPW4|ARPC5_MOUSE	Q9CPW4	ARPC5_MOUSE	Arpc5	151	83.4	Mus musculus OX=10090	1:Experimental evidence at protein level	Actin-related protein 2/3 complex subunit 5	1	0.999	6	12	12	12	4	2	4	2	4	2	4	2	4	2	4	2	280477312	262998864	471787328	65121952	280477312	262998864	471787328	65121952	280477312	262998864	471787328	65121952	115568160	207708896	160056096	107487848	115568160	207708896	160056096	107487848	115568160	207708896	160056096
sp|P15920|VPP2_MOUSE	P15920	VPP2_MOUSE	Atp6v0a2	856	21.7	Mus musculus OX=10090	1:Experimental evidence at protein level	V-type proton ATPase 116 kDa subunit a 2	1	0.999	12	22	22	22	7	2	10	3	7	2	10	3	7	2	10	3	126736296	309878912	346521248	295735008	126736296	309878912	346521248	295735008	126736296	309878912	346521248	295735008	154157056	229285616	193438432	174682800	154157056	229285616	193438432	174682800	154157056	229285616	193438432
sp|Q8VHB5|CAH9_MOUSE	Q8VHB5	CAH9_MOUSE	Ca9	437	17.4	Mus musculus OX=10090	2:Experimental evidence at transcript level	Carbonic anhydrase 9	1	0.999	6	13	13	13	2	3	2	6	2	3	2	6	2	3	2	6	112799320	457133728	161737504	343311360	112799320	457133728	161737504	343311360	112799320	457133728	161737504	343311360	0	317589632	161737504	238511792	0	317589632	161737504	238511792	0	317589632	161737504
sp|Q9WTP6|KAD2_MOUSE	Q9WTP6	KAD2_MOUSE	Ak2	239	66.1	Mus musculus OX=10090	1:Experimental evidence at protein level	Adenylate kinase 2, mitochondrial	1	0.999	14	30	30	30	17	0	12	1	17	0	12	1	17	0	12	1	549594050	0	525104704	0	549594050	0	525104704	0	549594050	0	525104704	0	284892320	0	209559408	0	284892320	0	209559408	0	284892320	0	209559408
sp|Q9CQS8|SC61B_MOUSE	Q9CQS8	SC61B_MOUSE	Sec61b	96	36.5	Mus musculus OX=10090	1:Experimental evidence at protein level	Protein transport protein Sec61 subunit beta	1	0.999	3	8	3	8	4	1	2	1	1	0	2	0	4	1	2	1	612990210	76401672	294838464	89462488	279262880	0	343486496	0	612990210	76401672	294838464	89462488	305284256	0	322308288	0	0	0	0	0	305284256	0	322308288
sp|Q569Z6|TR150_MOUSE	Q569Z6	TR150_MOUSE	Thrap3	951	19	Mus musculus OX=10090	1:Experimental evidence at protein level	Thyroid hormone receptor-associated protein 3	1	0.999	14	34	34	34	16	0	18	0	16	0	18	0	16	0	18	0	291413440	0	782095620	0	291413440	0	782095620	0	291413440	0	782095620	0	197596496	0	270635552	0	197596496	0	270635552	0	197596496	0	270635552
sp|Q9Z0Z4|HEPH_MOUSE	Q9Z0Z4	HEPH_MOUSE	Heph	1157	22	Mus musculus OX=10090	1:Experimental evidence at protein level	Hephaestin	1	0.999	13	32	32	32	9	8	10	5	9	8	10	5	9	8	10	5	180706112	497417728	129348832	263010960	180706112	497417728	129348832	263010960	180706112	497417728	129348832	263010960	112238728	217545840	132882032	178534320	112238728	217545840	132882032	178534320	112238728	217545840	132882032
sp|Q3TCT4|ENTP7_MOUSE	Q3TCT4	ENTP7_MOUSE	Entpd7	606	23.6	Mus musculus OX=10090	1:Experimental evidence at protein level	Ectonucleoside triphosphate diphosphohydrolase 7	1	0.999	7	20	20	23	6	3	7	4	6	3	7	4	6	3	7	7	199301536	222660864	314963072	332315136	199301536	222660864	314963072	332315136	199301536	222660864	314963072	332315136	103723832	150349568	148517904	227022944	103723832	150349568	148517904	227022944	103723832	150349568	148517904
sp|O88824|JTB_MOUSE	O88824	JTB_MOUSE	Jtb	146	34.9	Mus musculus OX=10090	1:Experimental evidence at protein level	Protein JTB	1	0.999	3	10	10	10	3	3	1	3	3	3	1	3	3	3	1	3	155027264	283655360	249502752	380800768	155027264	283655360	249502752	380800768	155027264	283655360	249502752	380800768	155027264	158004240	0	222001232	155027264	158004240	0	222001232	155027264	158004240	0
sp|P49312|ROA1_MOUSE	P49312	ROA1_MOUSE	Hnrnpa1	320	52.5	Mus musculus OX=10090	1:Experimental evidence at protein level	Heterogeneous nuclear ribonucleoprotein A1	1	0.999	11	18	18	18	9	2	7	0	9	2	7	0	9	2	7	0	665369540	261926832	140558096	0	665369540	261926832	140558096	0	665369540	261926832	140558096	0	315004448	127538656	316943296	0	315004448	127538656	316943296	0	315004448	127538656	316943296
sp|O88307|SORL_MOUSE	O88307	SORL_MOUSE	Sorl1	2215	16.7	Mus musculus OX=10090	1:Experimental evidence at protein level	Sortilin-related receptor	1	0.999	24	39	39	39	14	4	14	7	14	4	14	7	14	4	14	7	284966304	268930496	291857120	217792192	284966304	268930496	291857120	217792192	284966304	268930496	291857120	217792192	133239224	130752352	121739216	98684648	133239224	130752352	121739216	98684648	133239224	130752352	121739216
sp|Q8BMS1|ECHA_MOUSE	Q8BMS1	ECHA_MOUSE	Hadha	763	63.7	Mus musculus OX=10090	1:Experimental evidence at protein level	Trifunctional enzyme subunit alpha, mitochondrial	1	0.999	36	58	58	58	51	0	7	0	51	0	7	0	51	0	7	0	735421700	0	324903552	0	735421700	0	324903552	0	735421700	0	324903552	0	329684768	0	126008128	0	329684768	0	126008128	0	329684768	0	126008128
sp|P70441|NHRF1_MOUSE	P70441	NHRF1_MOUSE	Slc9a3r1	355	35.8	Mus musculus OX=10090	1:Experimental evidence at protein level	Na(+)/H(+) exchange regulatory cofactor NHE-RF1	1	0.999	8	18	18	18	4	3	9	2	4	3	9	2	4	3	9	2	285689088	211722176	430529440	131138600	285689088	211722176	430529440	131138600	285689088	211722176	430529440	131138600	110455152	80035296	161702640	81387792	110455152	80035296	161702640	81387792	110455152	80035296	161702640
sp|O35114|SCRB2_MOUSE	O35114	SCRB2_MOUSE	Scarb2	478	18.4	Mus musculus OX=10090	1:Experimental evidence at protein level	Lysosome membrane protein 2	1	0.999	6	17	17	17	10	2	3	2	10	2	3	2	10	2	3	2	545502980	258720992	52959512	200365216	545502980	258720992	52959512	200365216	545502980	258720992	52959512	200365216	200069440	200723152	53275420	152081744	200069440	200723152	53275420	152081744	200069440	200723152	53275420
sp|P26883|FKB1A_MOUSE	P26883	FKB1A_MOUSE	Fkbp1a	108	38	Mus musculus OX=10090	1:Experimental evidence at protein level	Peptidyl-prolyl cis-trans isomerase FKBP1A	1	0.999	3	7	7	7	3	1	2	1	3	1	2	1	3	1	2	1	336566432	188858672	425212864	101938408	336566432	188858672	425212864	101938408	336566432	188858672	425212864	101938408	302306176	0	390557440	0	302306176	0	390557440	0	302306176	0	390557440
sp|Q9D8T4|TV23B_MOUSE	Q9D8T4	TV23B_MOUSE	Tvp23b	205	26.3	Mus musculus OX=10090	1:Experimental evidence at protein level	Golgi apparatus membrane protein TVP23 homolog B	1	0.999	5	14	14	14	0	0	10	4	0	0	10	4	0	0	10	4	0	0	756503810	294459520	0	0	756503810	294459520	0	0	756503810	294459520	0	0	466310080	144414784	0	0	466310080	144414784	0	0	466310080
sp|Q8BVE3|VATH_MOUSE	Q8BVE3	VATH_MOUSE	Atp6v1h	483	31.9	Mus musculus OX=10090	1:Experimental evidence at protein level	V-type proton ATPase subunit H	1	0.999	12	24	24	24	8	1	13	2	8	1	13	2	8	1	13	2	64367736	285205472	407166624	284473408	64367736	285205472	407166624	284473408	64367736	285205472	407166624	284473408	184899712	0	191137712	128718800	184899712	0	191137712	128718800	184899712	0	191137712
sp|P62900|RL31_MOUSE	P62900	RL31_MOUSE	Rpl31	125	26.4	Mus musculus OX=10090	1:Experimental evidence at protein level	60S ribosomal protein L31	1	0.999	4	9	9	9	5	1	2	1	5	1	2	1	5	1	2	1	429714112	194222448	215794336	199495632	429714112	194222448	215794336	199495632	429714112	194222448	215794336	199495632	339461408	0	171947936	0	339461408	0	171947936	0	339461408	0	171947936
sp|Q9Z1N5|DX39B_MOUSE	Q9Z1N5	DX39B_MOUSE	Ddx39b	428	44.9	Mus musculus OX=10090	1:Experimental evidence at protein level	Spliceosome RNA helicase Ddx39b	1	0.999	14	24	10	24	11	0	13	0	5	0	5	0	11	0	13	0	495902784	0	542028160	0	210009888	0	356388832	0	495902784	0	542028160	0	175967440	0	282716704	0	132913840	0	222188448	0	175967440	0	282716704
sp|Q9JII6|AK1A1_MOUSE	Q9JII6	AK1A1_MOUSE	Akr1a1	325	33.8	Mus musculus OX=10090	1:Experimental evidence at protein level	Aldo-keto reductase family 1 member A1	1	0.999	6	12	12	12	4	1	6	1	4	1	6	1	4	1	6	1	275229696	81036560	545061700	133498896	275229696	81036560	545061700	133498896	275229696	81036560	545061700	133498896	250527472	0	327889088	0	250527472	0	327889088	0	250527472	0	327889088
sp|P62315|SMD1_MOUSE	P62315	SMD1_MOUSE	Snrpd1	119	27.7	Mus musculus OX=10090	1:Experimental evidence at protein level	Small nuclear ribonucleoprotein Sm D1	1	0.999	2	8	8	8	4	0	4	0	4	0	4	0	4	0	4	0	639680960	0	392697792	0	639680960	0	392697792	0	639680960	0	392697792	0	298662304	0	187344624	0	298662304	0	187344624	0	298662304	0	187344624
sp|Q8VCC2|EST1_MOUSE	Q8VCC2	EST1_MOUSE	Ces1	565	21.2	Mus musculus OX=10090	1:Experimental evidence at protein level	Liver carboxylesterase 1	1	0.999	9	15	13	18	7	4	0	4	7	3	0	3	7	5	1	5	130377424	243518176	0	369049184	169446832	183603296	0	286886912	50465568	491775616	0	489299328	82697624	146037584	0	133697688	82697624	153453376	0	127236608	125836360	220387360	0
sp|Q9CQU0|TXD12_MOUSE	Q9CQU0	TXD12_MOUSE	Txndc12	170	31.2	Mus musculus OX=10090	1:Experimental evidence at protein level	Thioredoxin domain-containing protein 12	1	0.999	4	18	18	18	6	3	7	2	6	3	7	2	6	3	7	2	296301792	252200224	292792384	188247488	296301792	252200224	292792384	188247488	296301792	252200224	292792384	188247488	178031680	0	138482976	0	178031680	0	138482976	0	178031680	0	138482976
sp|Q9D3D9|ATPD_MOUSE	Q9D3D9	ATPD_MOUSE	Atp5f1d	168	44	Mus musculus OX=10090	1:Experimental evidence at protein level	ATP synthase subunit delta, mitochondrial	1	0.999	5	13	13	13	7	2	3	1	7	2	3	1	7	2	3	1	254128384	257799888	339533824	174165504	254128384	257799888	339533824	174165504	254128384	257799888	339533824	174165504	706184510	183455312	239355664	0	706184510	183455312	239355664	0	706184510	183455312	239355664
sp|Q8BVD5|MPP7_MOUSE	Q8BVD5	MPP7_MOUSE	Mpp7	576	33.9	Mus musculus OX=10090	1:Experimental evidence at protein level	MAGUK p55 subfamily member 7	1	0.999	12	21	21	21	6	5	4	6	6	5	4	6	6	5	4	6	0	595073280	0	428583552	0	595073280	0	428583552	0	595073280	0	428583552	113313464	188386368	106638984	126163104	113313464	188386368	106638984	126163104	113313464	188386368	106638984
sp|Q3U0P5|ENTP6_MOUSE	Q3U0P5	ENTP6_MOUSE	Entpd6	455	32.7	Mus musculus OX=10090	1:Experimental evidence at protein level	Ectonucleoside triphosphate diphosphohydrolase 6	1	0.999	9	19	19	19	8	2	7	2	8	2	7	2	8	2	7	2	255141856	0	418866816	349578048	255141856	0	418866816	349578048	255141856	0	418866816	349578048	342862880	172137920	187179264	208305328	342862880	172137920	187179264	208305328	342862880	172137920	187179264
sp|Q99LX0|PARK7_MOUSE	Q99LX0	PARK7_MOUSE	Park7	189	66.7	Mus musculus OX=10090	1:Experimental evidence at protein level	Parkinson disease protein 7 homolog	1	0.999	12	26	26	26	9	1	15	1	9	1	15	1	9	1	15	1	332360416	84059616	544374270	62722392	332360416	84059616	544374270	62722392	332360416	84059616	544374270	62722392	148217504	0	259609168	0	148217504	0	259609168	0	148217504	0	259609168
sp|Q60931|VDAC3_MOUSE	Q60931	VDAC3_MOUSE	Vdac3	283	36.4	Mus musculus OX=10090	1:Experimental evidence at protein level	Voltage-dependent anion-selective channel protein 3	1	0.999	8	14	14	14	11	0	3	0	11	0	3	0	11	0	3	0	791853630	0	230911536	0	791853630	0	230911536	0	791853630	0	230911536	0	426870208	0	135563344	0	426870208	0	135563344	0	426870208	0	135563344
sp|Q99JX3|GORS2_MOUSE	Q99JX3	GORS2_MOUSE	Gorasp2	451	35.7	Mus musculus OX=10090	1:Experimental evidence at protein level	Golgi reassembly-stacking protein 2	1	0.999	13	33	32	33	18	0	14	1	17	0	14	1	18	0	14	1	586050110	0	384936896	50897084	586050110	0	384936896	50897084	586050110	0	384936896	50897084	219466960	0	222535024	0	219466960	0	222535024	0	219466960	0	222535024
sp|Q9DCD0|6PGD_MOUSE	Q9DCD0	6PGD_MOUSE	Pgd	483	19.7	Mus musculus OX=10090	1:Experimental evidence at protein level	6-phosphogluconate dehydrogenase, decarboxylating	1	0.999	5	9	9	9	3	2	3	1	3	2	3	1	3	2	3	1	145501984	356235584	305830016	211141104	145501984	356235584	305830016	211141104	145501984	356235584	305830016	211141104	194556416	180497040	165855936	0	194556416	180497040	165855936	0	194556416	180497040	165855936
sp|P00329|ADH1_MOUSE	P00329	ADH1_MOUSE	Adh1	375	39.2	Mus musculus OX=10090	1:Experimental evidence at protein level	Alcohol dehydrogenase 1	1	0.999	13	31	31	31	11	2	17	1	11	2	17	1	11	2	17	1	412808064	118923360	407570176	78293472	412808064	118923360	407570176	78293472	412808064	118923360	407570176	78293472	205054560	96442920	287760896	0	205054560	96442920	287760896	0	205054560	96442920	287760896
sp|Q8BHG3|CC50B_MOUSE	Q8BHG3	CC50B_MOUSE	Tmem30b	353	9.9	Mus musculus OX=10090	2:Experimental evidence at transcript level	Cell cycle control protein 50B	1	0.999	3	6	6	9	3	1	0	2	3	1	0	2	4	2	0	3	138790064	20597858	0	62642668	138790064	20597858	0	62642668	408751712	274903296	0	333765984	89715248	0	0	47545836	89715248	0	0	47545836	284692832	218914176	0
sp|Q8BGD9|IF4B_MOUSE	Q8BGD9	IF4B_MOUSE	Eif4b	611	27.2	Mus musculus OX=10090	1:Experimental evidence at protein level	Eukaryotic translation initiation factor 4B	1	0.999	10	18	18	18	11	0	7	0	11	0	7	0	11	0	7	0	520665088	0	493185280	0	520665088	0	493185280	0	520665088	0	493185280	0	253726080	0	395525952	0	253726080	0	395525952	0	253726080	0	395525952
sp|Q80YN3|BCAS1_MOUSE	Q80YN3	BCAS1_MOUSE	Bcas1	633	46.4	Mus musculus OX=10090	1:Experimental evidence at protein level	Breast carcinoma-amplified sequence 1 homolog	1	0.999	17	39	39	39	20	3	14	2	20	3	14	2	20	3	14	2	513668544	39376536	297150592	156464032	513668544	39376536	297150592	156464032	513668544	39376536	297150592	156464032	252600544	106828320	235451168	65272652	252600544	106828320	235451168	65272652	252600544	106828320	235451168
sp|Q80U72|SCRIB_MOUSE	Q80U72	SCRIB_MOUSE	Scrib	1612	32	Mus musculus OX=10090	1:Experimental evidence at protein level	Protein scribble homolog	1	0.999	32	60	57	60	25	10	13	12	24	10	11	12	25	10	13	12	409555840	72374968	462822336	58920148	409555840	72374968	462822336	58920148	409555840	72374968	462822336	58920148	137066720	310472672	186732368	240415792	136302208	310472672	187779744	240415792	137066720	310472672	186732368
sp|P70460|VASP_MOUSE	P70460	VASP_MOUSE	Vasp	375	32.8	Mus musculus OX=10090	1:Experimental evidence at protein level	Vasodilator-stimulated phosphoprotein	1	0.999	10	27	27	27	11	5	10	1	11	5	10	1	11	5	10	1	448210176	181720512	305880352	67844528	448210176	181720512	305880352	67844528	448210176	181720512	305880352	67844528	214984848	123687896	192188960	0	214984848	123687896	192188960	0	214984848	123687896	192188960
sp|P58137|ACOT8_MOUSE	P58137	ACOT8_MOUSE	Acot8	320	23.4	Mus musculus OX=10090	1:Experimental evidence at protein level	Acyl-coenzyme A thioesterase 8	1	0.999	5	12	12	12	5	2	3	2	5	2	3	2	5	2	3	2	318440832	271088704	250125632	161653664	318440832	271088704	250125632	161653664	318440832	271088704	250125632	161653664	220516576	174550032	173219456	161653664	220516576	174550032	173219456	161653664	220516576	174550032	173219456
sp|P62911|RL32_MOUSE	P62911	RL32_MOUSE	Rpl32	135	60	Mus musculus OX=10090	1:Experimental evidence at protein level	60S ribosomal protein L32	1	0.999	8	18	11	18	11	1	5	1	9	0	2	0	11	1	5	1	486948576	96239536	294648768	119311608	706620740	0	0	0	486948576	96239536	294648768	119311608	280611168	0	249659744	0	132859520	0	61468976	0	280611168	0	249659744
sp|Q9D0E1|HNRPM_MOUSE	Q9D0E1	HNRPM_MOUSE	Hnrnpm	729	43.8	Mus musculus OX=10090	1:Experimental evidence at protein level	Heterogeneous nuclear ribonucleoprotein M	1	0.999	25	40	40	40	20	0	19	1	20	0	19	1	20	0	19	1	668918080	0	327084512	0	668918080	0	327084512	0	668918080	0	327084512	0	399118880	0	212577312	0	399118880	0	212577312	0	399118880	0	212577312
sp|P11928|OAS1A_MOUSE	P11928	OAS1A_MOUSE	Oas1a	367	33.5	Mus musculus OX=10090	1:Experimental evidence at protein level	2'-5'-oligoadenylate synthase 1A	1	0.999	10	26	4	26	11	3	8	4	4	0	0	0	11	3	8	4	244130320	256216432	302026496	189203328	396171584	0	0	0	244130320	256216432	302026496	189203328	197735312	142743664	157854464	106259080	0	0	0	0	197735312	142743664	157854464
tr|Q9CPN9|Q9CPN9_MOUSE	Q9CPN9	Q9CPN9_MOUSE	2210010C04Rik	247	4.9	Mus musculus OX=10090	1:Experimental evidence at protein level	RIKEN cDNA 2210010C04 gene	0.9662	0.999	1	10	10	10	0	6	0	4	0	6	0	4	0	6	0	4	0	746385090	0	243333280	0	746385090	0	243333280	0	746385090	0	243333280	0	0	0	0	0	0	0	0	0	0	0
sp|P23198|CBX3_MOUSE	P23198	CBX3_MOUSE	Cbx3	183	38.3	Mus musculus OX=10090	1:Experimental evidence at protein level	Chromobox protein homolog 3	1	0.999	6	14	12	14	7	1	6	0	6	1	5	0	7	1	6	0	407618368	55870628	523918144	0	407618368	55870628	523918144	0	407618368	55870628	523918144	0	149994064	0	183737728	0	146101808	0	188632624	0	149994064	0	183737728
sp|O08749|DLDH_MOUSE	O08749	DLDH_MOUSE	Dld	509	40.3	Mus musculus OX=10090	1:Experimental evidence at protein level	Dihydrolipoyl dehydrogenase, mitochondrial	1	0.999	14	27	27	27	19	2	6	0	19	2	6	0	19	2	6	0	626317500	51065400	303981184	0	626317500	51065400	303981184	0	626317500	51065400	303981184	0	285033728	94781784	157713856	0	285033728	94781784	157713856	0	285033728	94781784	157713856
tr|G3X972|G3X972_MOUSE	G3X972	G3X972_MOUSE	Sec24c	1096	13.6	Mus musculus OX=10090	1:Experimental evidence at protein level	Sec24-related gene family, member C (S. cerevisiae)	1	0.999	7	13	13	13	3	3	6	1	3	3	6	1	3	3	6	1	212515376	310056000	301143104	155169808	212515376	310056000	301143104	155169808	212515376	310056000	301143104	155169808	172530096	266640864	223342512	0	172530096	266640864	223342512	0	172530096	266640864	223342512
sp|P06240|LCK_MOUSE	P06240	LCK_MOUSE	Lck	509	11.8	Mus musculus OX=10090	1:Experimental evidence at protein level	Proto-oncogene tyrosine-protein kinase LCK	1	0.999	4	4	4	7	1	0	2	1	1	0	2	1	2	0	3	2	24175952	0	52843916	0	24175952	0	52843916	0	235115680	0	273624896	469176640	0	0	0	0	0	0	0	0	224996208	0	235664064
sp|O88428|PAPS2_MOUSE	O88428	PAPS2_MOUSE	Papss2	621	58.8	Mus musculus OX=10090	1:Experimental evidence at protein level	Bifunctional 3'-phosphoadenosine 5'-phosphosulfate synthase 2	1	0.999	24	51	49	51	28	1	22	0	27	1	21	0	28	1	22	0	497583392	0	478334048	0	497583392	0	478334048	0	497583392	0	478334048	0	192534672	0	236678144	0	191212976	0	238314096	0	192534672	0	236678144
sp|A2RTL5|RSRC2_MOUSE	A2RTL5	RSRC2_MOUSE	Rsrc2	376	9	Mus musculus OX=10090	2:Experimental evidence at transcript level	Arginine/serine-rich coiled-coil protein 2	1	0.999	2	6	6	6	2	0	4	0	2	0	4	0	2	0	4	0	19347322	0	954437630	0	19347322	0	954437630	0	19347322	0	954437630	0	0	0	0	0	0	0	0	0	0	0	0
sp|P80313|TCPH_MOUSE	P80313	TCPH_MOUSE	Cct7	544	39.7	Mus musculus OX=10090	1:Experimental evidence at protein level	T-complex protein 1 subunit eta	1	0.999	17	33	33	33	17	2	11	3	17	2	11	3	17	2	11	3	380172032	0	437168480	154381600	380172032	0	437168480	154381600	380172032	0	437168480	154381600	200744416	0	232079152	179614528	200744416	0	232079152	179614528	200744416	0	232079152
sp|Q9DB43|ZFPL1_MOUSE	Q9DB43	ZFPL1_MOUSE	Zfpl1	310	35.2	Mus musculus OX=10090	1:Experimental evidence at protein level	Zinc finger protein-like 1	1	0.999	9	31	31	31	10	8	11	2	10	8	11	2	10	8	11	2	230748848	271470496	233827072	235244112	230748848	271470496	233827072	235244112	230748848	271470496	233827072	235244112	185897904	196308496	187683824	168609536	185897904	196308496	187683824	168609536	185897904	196308496	187683824
sp|Q8CGC7|SYEP_MOUSE	Q8CGC7	SYEP_MOUSE	Eprs1	1512	26.7	Mus musculus OX=10090	1:Experimental evidence at protein level	Bifunctional glutamate/proline--tRNA ligase	1	0.999	24	44	44	44	15	4	22	3	15	4	22	3	15	4	22	3	251370464	166791248	388367776	159731440	251370464	166791248	388367776	159731440	251370464	166791248	388367776	159731440	141145760	118613720	182614064	113247416	141145760	118613720	182614064	113247416	141145760	118613720	182614064
sp|Q62086|PON2_MOUSE	Q62086	PON2_MOUSE	Pon2	354	27.1	Mus musculus OX=10090	1:Experimental evidence at protein level	Serum paraoxonase/arylesterase 2	1	0.999	3	8	8	8	5	2	1	0	5	2	1	0	5	2	1	0	480891136	343768672	140443248	0	480891136	343768672	140443248	0	480891136	343768672	140443248	0	343163456	253579856	0	0	343163456	253579856	0	0	343163456	253579856	0
sp|Q9Z2M7|PMM2_MOUSE	Q9Z2M7	PMM2_MOUSE	Pmm2	242	48.3	Mus musculus OX=10090	1:Experimental evidence at protein level	Phosphomannomutase 2	1	0.999	10	25	23	25	10	3	11	1	9	3	10	1	10	3	11	1	466550336	11651251	484433024	0	423980128	11651251	472592896	0	466550336	11651251	484433024	0	290950304	62862100	210110144	0	290349856	62862100	210544640	0	290950304	62862100	210110144
sp|P01631|KV2A7_MOUSE	P01631	KV2A7_MOUSE		113	38.9	Mus musculus OX=10090	1:Experimental evidence at protein level	Ig kappa chain V-II region 26-10	1	0.999	3	17	11	17	5	2	7	3	2	2	5	2	5	2	7	3	564947650	36919900	245350592	113855888	195139024	87277840	292293248	42969716	564947650	36919900	245350592	113855888	337089728	83202896	239971536	39031440	262058624	55119244	171066864	20473698	337089728	83202896	239971536
sp|P70302|STIM1_MOUSE	P70302	STIM1_MOUSE	Stim1	685	27.2	Mus musculus OX=10090	1:Experimental evidence at protein level	Stromal interaction molecule 1	1	0.999	14	30	30	30	11	5	10	4	11	5	10	4	11	5	10	4	361458400	126839208	388846176	80619360	361458400	126839208	388846176	80619360	361458400	126839208	388846176	80619360	249151968	110535200	244826544	79598840	249151968	110535200	244826544	79598840	249151968	110535200	244826544
sp|Q9QXY1|ZO3_MOUSE	Q9QXY1	ZO3_MOUSE	Tjp3	905	15.2	Mus musculus OX=10090	1:Experimental evidence at protein level	Tight junction protein ZO-3	1	0.999	10	13	13	17	4	1	7	1	4	1	7	1	5	2	8	2	109008096	54276604	148293696	51314548	109008096	54276604	148293696	51314548	231483184	166613232	360357536	197654272	81322192	0	104871640	0	81322192	0	104871640	0	130500128	116952632	215539808
sp|Q8BRV5|K1671_MOUSE	Q8BRV5	K1671_MOUSE	Kiaa1671	308	6.8	Mus musculus OX=10090	2:Experimental evidence at transcript level	Uncharacterized protein KIAA1671	0.9956	0.999	2	3	3	3	2	0	1	0	2	0	1	0	2	0	1	0	895104130	0	60505020	0	895104130	0	60505020	0	895104130	0	60505020	0	0	0	0	0	0	0	0	0	0	0	0
sp|Q00623|APOA1_MOUSE	Q00623	APOA1_MOUSE	Apoa1	264	31.4	Mus musculus OX=10090	1:Experimental evidence at protein level	Apolipoprotein A-I	1	0.999	7	15	15	15	5	1	7	2	5	1	7	2	5	1	7	2	481905408	0	472294304	0	481905408	0	472294304	0	481905408	0	472294304	0	246119600	0	309185024	0	246119600	0	309185024	0	246119600	0	309185024
sp|Q9Z1G4|VPP1_MOUSE	Q9Z1G4	VPP1_MOUSE	Atp6v0a1	839	15.9	Mus musculus OX=10090	1:Experimental evidence at protein level	V-type proton ATPase 116 kDa subunit a 1	1	0.999	11	23	22	23	5	4	9	5	5	4	8	5	5	4	9	5	160916928	244852080	336616256	205173872	160916928	244852080	336616256	205173872	160916928	244852080	336616256	205173872	99294280	137283072	140672592	117481192	99294280	137283072	140672592	117481192	99294280	137283072	140672592
sp|Q91V92|ACLY_MOUSE	Q91V92	ACLY_MOUSE	Acly	1091	33.7	Mus musculus OX=10090	1:Experimental evidence at protein level	ATP-citrate synthase	1	0.999	25	45	45	45	20	2	21	2	20	2	21	2	20	2	21	2	571398140	99130176	275787904	0	571398140	99130176	275787904	0	571398140	99130176	275787904	0	155171744	189990640	197457600	0	155171744	189990640	197457600	0	155171744	189990640	197457600
sp|P62897|CYC_MOUSE	P62897	CYC_MOUSE	Cycs	105	68.6	Mus musculus OX=10090	1:Experimental evidence at protein level	Cytochrome c, somatic	1	0.999	11	23	7	23	13	3	5	2	5	1	1	0	13	3	5	2	509001536	133744328	196281296	105542768	76582704	0	28823276	0	509001536	133744328	196281296	105542768	297283008	164251792	128204792	0	0	0	0	0	297283008	164251792	128204792
sp|Q8VEK0|CC50A_MOUSE	Q8VEK0	CC50A_MOUSE	Tmem30a	364	15.4	Mus musculus OX=10090	1:Experimental evidence at protein level	Cell cycle control protein 50A	1	0.999	4	8	5	8	4	2	0	2	3	1	0	1	4	2	0	2	269961664	340726656	0	330767232	0	86421216	0	59643940	269961664	340726656	0	330767232	269961664	273420512	0	252168832	0	0	0	0	269961664	273420512	0
sp|Q9D1M7|FKB11_MOUSE	Q9D1M7	FKB11_MOUSE	Fkbp11	201	41.8	Mus musculus OX=10090	1:Experimental evidence at protein level	Peptidyl-prolyl cis-trans isomerase FKBP11	1	0.999	5	10	10	10	5	1	3	1	5	1	3	1	5	1	3	1	395306368	166801344	323051712	55376140	395306368	166801344	323051712	55376140	395306368	166801344	323051712	55376140	280777216	0	297212896	0	280777216	0	297212896	0	280777216	0	297212896
sp|P62830|RL23_MOUSE	P62830	RL23_MOUSE	Rpl23	140	57.9	Mus musculus OX=10090	1:Experimental evidence at protein level	60S ribosomal protein L23	1	0.999	7	22	22	22	8	4	5	5	8	4	5	5	8	4	5	5	490488992	92223080	266837200	87520840	490488992	92223080	266837200	87520840	490488992	92223080	266837200	87520840	232000544	88455736	127865672	58257516	232000544	88455736	127865672	58257516	232000544	88455736	127865672
sp|Q8VBZ3|CLPT1_MOUSE	Q8VBZ3	CLPT1_MOUSE	Clptm1	664	6.5	Mus musculus OX=10090	1:Experimental evidence at protein level	Putative lipid scramblase CLPTM1	1	0.999	2	7	7	7	3	1	2	1	3	1	2	1	3	1	2	1	175039664	308263488	221738480	230374400	175039664	308263488	221738480	230374400	175039664	308263488	221738480	230374400	153911456	0	169166832	0	153911456	0	169166832	0	153911456	0	169166832
sp|P80315|TCPD_MOUSE	P80315	TCPD_MOUSE	Cct4	539	45.6	Mus musculus OX=10090	1:Experimental evidence at protein level	T-complex protein 1 subunit delta	1	0.999	18	38	38	38	20	3	11	4	20	3	11	4	20	3	11	4	347561664	98524424	403338528	84624416	347561664	98524424	403338528	84624416	347561664	98524424	403338528	84624416	166937664	123013568	227135824	102039392	166937664	123013568	227135824	102039392	166937664	123013568	227135824
sp|Q921F2|TADBP_MOUSE	Q921F2	TADBP_MOUSE	Tardbp	414	40.3	Mus musculus OX=10090	1:Experimental evidence at protein level	TAR DNA-binding protein 43	1	0.999	11	21	21	21	13	0	8	0	13	0	8	0	13	0	8	0	547622140	0	384605344	0	547622140	0	384605344	0	547622140	0	384605344	0	214319072	0	169337056	0	214319072	0	169337056	0	214319072	0	169337056
sp|Q8R088|GLP3L_MOUSE	Q8R088	GLP3L_MOUSE	Golph3l	285	42.8	Mus musculus OX=10090	1:Experimental evidence at protein level	Golgi phosphoprotein 3-like	1	0.999	13	25	24	25	13	0	11	1	12	0	11	1	13	0	11	1	432765024	0	452093152	47174792	432765024	0	452093152	47174792	432765024	0	452093152	47174792	205355120	0	209000112	0	205355120	0	209000112	0	205355120	0	209000112
sp|Q8VDZ4|ZDHC5_MOUSE	Q8VDZ4	ZDHC5_MOUSE	Zdhhc5	715	34.7	Mus musculus OX=10090	1:Experimental evidence at protein level	Palmitoyltransferase ZDHHC5	1	0.999	14	34	32	34	6	9	13	6	6	8	13	5	6	9	13	6	220750064	261888208	210384672	234394720	220750064	261888208	210384672	234394720	220750064	261888208	210384672	234394720	103461904	213830736	137361296	199196000	103461904	210986224	137361296	201881536	103461904	213830736	137361296
tr|Q3UJB0|Q3UJB0_MOUSE	Q3UJB0	Q3UJB0_MOUSE	Sf3b2	878	35	Mus musculus OX=10090	1:Experimental evidence at protein level	Splicing factor 3b, subunit 2	1	0.999	16	30	30	30	13	0	17	0	13	0	17	0	13	0	17	0	511140800	0	415538432	0	511140800	0	415538432	0	511140800	0	415538432	0	254669120	0	284761312	0	254669120	0	284761312	0	254669120	0	284761312
sp|P99028|QCR6_MOUSE	P99028	QCR6_MOUSE	Uqcrh	89	43.8	Mus musculus OX=10090	1:Experimental evidence at protein level	Cytochrome b-c1 complex subunit 6, mitochondrial	1	0.999	4	5	5	5	3	0	2	0	3	0	2	0	3	0	2	0	722073470	0	203204976	0	722073470	0	203204976	0	722073470	0	203204976	0	0	0	0	0	0	0	0	0	0	0	0
sp|Q8R1L4|ERD23_MOUSE	Q8R1L4	ERD23_MOUSE	Kdelr3	214	3.7	Mus musculus OX=10090	1:Experimental evidence at protein level	ER lumen protein-retaining receptor 3	0.9999	0.999	2	9	9	9	1	2	3	3	1	2	3	3	1	2	3	3	112920872	146003168	272106848	393438368	112920872	146003168	272106848	393438368	112920872	146003168	272106848	393438368	0	126121880	198455280	350851168	0	126121880	198455280	350851168	0	126121880	198455280
tr|Q6DFZ1|Q6DFZ1_MOUSE	Q6DFZ1	Q6DFZ1_MOUSE	Gbf1	1861	18.6	Mus musculus OX=10090	1:Experimental evidence at protein level	Golgi-specific brefeldin A-resistance factor 1	1	0.999	20	36	36	36	11	5	10	10	11	5	10	10	11	5	10	10	66603644	324378720	0	532870176	66603644	324378720	0	532870176	66603644	324378720	0	532870176	66305080	156264544	127313528	158033792	66305080	156264544	127313528	158033792	66305080	156264544	127313528
sp|Q0VDN7|RUND1_MOUSE	Q0VDN7	RUND1_MOUSE	Rundc1	615	24.1	Mus musculus OX=10090	1:Experimental evidence at protein level	RUN domain-containing protein 1	1	0.999	7	16	16	16	5	3	4	4	5	3	4	4	5	3	4	4	199576688	252710112	290841600	179347488	199576688	252710112	290841600	179347488	199576688	252710112	290841600	179347488	99706328	179157328	141993392	139318832	99706328	179157328	141993392	139318832	99706328	179157328	141993392
sp|Q01279|EGFR_MOUSE	Q01279	EGFR_MOUSE	Egfr	1210	28.6	Mus musculus OX=10090	1:Experimental evidence at protein level	Epidermal growth factor receptor	1	0.999	22	46	44	46	15	8	16	7	15	8	15	6	15	8	16	7	167021664	403802528	170536496	180472160	167021664	403802528	170536496	180472160	167021664	403802528	170536496	180472160	103942032	165360352	122686056	146262544	103942032	165360352	124497424	144134512	103942032	165360352	122686056
sp|Q99K48|NONO_MOUSE	Q99K48	NONO_MOUSE	Nono	473	51.6	Mus musculus OX=10090	1:Experimental evidence at protein level	Non-POU domain-containing octamer-binding protein	1	0.999	14	25	23	25	15	0	10	0	14	0	9	0	15	0	10	0	628228860	0	292262464	0	628228860	0	292262464	0	628228860	0	292262464	0	257463552	0	161833504	0	260839552	0	159738912	0	257463552	0	161833504
sp|Q6PDM2|SRSF1_MOUSE	Q6PDM2	SRSF1_MOUSE	Srsf1	248	48.4	Mus musculus OX=10090	1:Experimental evidence at protein level	Serine/arginine-rich splicing factor 1	1	0.999	10	24	24	24	13	0	11	0	13	0	11	0	13	0	11	0	748866880	0	166645472	0	748866880	0	166645472	0	748866880	0	166645472	0	216936880	0	227926672	0	216936880	0	227926672	0	216936880	0	227926672
tr|A0A286YCV9|A0A286YCV9_MOUSE	A0A286YCV9	A0A286YCV9_MOUSE	Kif13b	1847	31.6	Mus musculus OX=10090	1:Experimental evidence at protein level	Kinesin family member 13B	1	0.999	34	71	67	71	29	6	30	6	27	6	28	6	29	6	30	6	435524480	42713276	257814016	178390736	435524480	42713276	257814016	178390736	435524480	42713276	257814016	178390736	176876640	93088160	198893232	112855784	176619536	93088160	199182752	112855784	176876640	93088160	198893232
sp|P11983|TCPA_MOUSE	P11983	TCPA_MOUSE	Tcp1	556	58.8	Mus musculus OX=10090	1:Experimental evidence at protein level	T-complex protein 1 subunit alpha	1	0.999	24	45	45	45	20	3	19	3	20	3	19	3	20	3	19	3	467476512	31311106	407509248	7413633	467476512	31311106	407509248	7413633	467476512	31311106	407509248	7413633	365994528	52664384	257102752	15849321	365994528	52664384	257102752	15849321	365994528	52664384	257102752
sp|Q9D8B3|CHM4B_MOUSE	Q9D8B3	CHM4B_MOUSE	Chmp4b	224	41.1	Mus musculus OX=10090	1:Experimental evidence at protein level	Charged multivesicular body protein 4b	1	0.999	12	28	27	28	8	4	13	3	8	4	12	3	8	4	13	3	273936352	172857760	321591776	143136864	273936352	172857760	321591776	143136864	273936352	172857760	321591776	143136864	204151328	134455984	229893216	103113952	204151328	134455984	229893216	103113952	204151328	134455984	229893216
sp|Q9ESP1|SDF2L_MOUSE	Q9ESP1	SDF2L_MOUSE	Sdf2l1	221	49.8	Mus musculus OX=10090	1:Experimental evidence at protein level	Stromal cell-derived factor 2-like protein 1	1	0.999	5	15	15	15	7	2	4	2	7	2	4	2	7	2	4	2	248464160	226981808	256934048	175264288	248464160	226981808	256934048	175264288	248464160	226981808	256934048	175264288	262026656	139067568	143708976	105172856	262026656	139067568	143708976	105172856	262026656	139067568	143708976
sp|Q80UG5|SEPT9_MOUSE	Q80UG5	SEPT9_MOUSE	Septin9	583	37.9	Mus musculus OX=10090	1:Experimental evidence at protein level	Septin-9	1	0.999	13	29	29	29	4	12	3	10	4	12	3	10	4	12	3	10	54728992	508905536	63869060	275896896	54728992	508905536	63869060	275896896	54728992	508905536	63869060	275896896	82725512	246846400	115130400	125357608	82725512	246846400	115130400	125357608	82725512	246846400	115130400
sp|Q61165|SL9A1_MOUSE	Q61165	SL9A1_MOUSE	Slc9a1	820	20.2	Mus musculus OX=10090	1:Experimental evidence at protein level	Sodium/hydrogen exchanger 1	1	0.999	9	32	32	32	5	8	10	9	5	8	10	9	5	8	10	9	185317904	263848800	289475840	164299728	185317904	263848800	289475840	164299728	185317904	263848800	289475840	164299728	112564376	213144656	139232640	176917152	112564376	213144656	139232640	176917152	112564376	213144656	139232640
sp|Q8VDW0|DX39A_MOUSE	Q8VDW0	DX39A_MOUSE	Ddx39a	427	37.9	Mus musculus OX=10090	1:Experimental evidence at protein level	ATP-dependent RNA helicase DDX39A	1	0.999	12	9	9	23	5	0	4	0	5	0	4	0	11	0	12	0	233287408	0	227037696	0	233287408	0	227037696	0	394842944	0	501388640	0	100434600	0	123671128	0	100434600	0	123671128	0	188068160	0	264526096
sp|Q62179|SEM4B_MOUSE	Q62179	SEM4B_MOUSE	Sema4b	823	7.8	Mus musculus OX=10090	1:Experimental evidence at protein level	Semaphorin-4B	1	0.999	4	12	12	12	3	3	3	3	3	3	3	3	3	3	3	3	141899456	309461888	154810272	282886560	141899456	309461888	154810272	282886560	141899456	309461888	154810272	282886560	102955256	0	112758336	189354640	102955256	0	112758336	189354640	102955256	0	112758336
sp|Q8K135|K319L_MOUSE	Q8K135	K319L_MOUSE	Kiaa0319l	1048	15.8	Mus musculus OX=10090	1:Experimental evidence at protein level	Dyslexia-associated protein KIAA0319-like protein	1	0.999	9	22	22	22	7	8	4	3	7	8	4	3	7	8	4	3	101607656	344739456	302349088	136402976	101607656	344739456	302349088	136402976	101607656	344739456	302349088	136402976	109514032	130492304	172782288	90488136	109514032	130492304	172782288	90488136	109514032	130492304	172782288
sp|P62245|RS15A_MOUSE	P62245	RS15A_MOUSE	Rps15a	130	21.5	Mus musculus OX=10090	1:Experimental evidence at protein level	40S ribosomal protein S15a	1	0.999	3	11	11	11	5	1	4	1	5	1	4	1	5	1	4	1	503131488	0	380275136	0	503131488	0	380275136	0	503131488	0	380275136	0	394590496	0	284344416	0	394590496	0	284344416	0	394590496	0	284344416
sp|Q8K354|CBR3_MOUSE	Q8K354	CBR3_MOUSE	Cbr3	277	26.7	Mus musculus OX=10090	1:Experimental evidence at protein level	Carbonyl reductase [NADPH] 3	1	0.999	5	9	9	12	4	1	4	0	4	1	4	0	5	2	4	1	195654240	51955888	279313280	0	195654240	51955888	279313280	0	386550624	152932480	279313280	64276176	116488728	0	162914416	0	116488728	0	162914416	0	168178640	79398976	248977184
sp|Q8C0P5|COR2A_MOUSE	Q8C0P5	COR2A_MOUSE	Coro2a	524	21.9	Mus musculus OX=10090	2:Experimental evidence at transcript level	Coronin-2A	1	0.999	5	16	16	16	4	4	3	5	4	4	3	5	4	4	3	5	103157896	306052064	226170480	243948544	103157896	306052064	226170480	243948544	103157896	306052064	226170480	243948544	177340720	113666304	139721520	101229024	177340720	113666304	139721520	101229024	177340720	113666304	139721520
sp|P97807|FUMH_MOUSE	P97807	FUMH_MOUSE	Fh	507	51.3	Mus musculus OX=10090	1:Experimental evidence at protein level	Fumarate hydratase, mitochondrial	1	0.999	15	23	23	23	17	1	4	1	17	1	4	1	17	1	4	1	558348290	104290640	145754624	70853840	558348290	104290640	145754624	70853840	558348290	104290640	145754624	70853840	381663232	0	61652844	0	381663232	0	61652844	0	381663232	0	61652844
sp|P19253|RL13A_MOUSE	P19253	RL13A_MOUSE	Rpl13a	203	35.5	Mus musculus OX=10090	1:Experimental evidence at protein level	60S ribosomal protein L13a	1	0.999	6	11	11	11	8	0	3	0	8	0	3	0	8	0	3	0	675481340	0	200351136	0	675481340	0	200351136	0	675481340	0	200351136	0	278111520	0	182964896	0	278111520	0	182964896	0	278111520	0	182964896
sp|Q9CZW4|ACSL3_MOUSE	Q9CZW4	ACSL3_MOUSE	Acsl3	720	30.3	Mus musculus OX=10090	1:Experimental evidence at protein level	Fatty acid CoA ligase Acsl3	1	0.999	14	28	27	28	12	6	6	4	11	6	6	4	12	6	6	4	289173728	160459120	306870752	119117528	289173728	160459120	306870752	119117528	289173728	160459120	306870752	119117528	140446176	185065648	135439968	100399000	140446176	185065648	135439968	100399000	140446176	185065648	135439968
sp|Q812F8|MGT4B_MOUSE	Q812F8	MGT4B_MOUSE	Mgat4b	548	26.5	Mus musculus OX=10090	2:Experimental evidence at transcript level	Alpha-1,3-mannosyl-glycoprotein 4-beta-N-acetylglucosaminyltransferase B	1	0.999	10	25	25	25	13	1	8	3	13	1	8	3	13	1	8	3	258368608	135047760	280239072	201291056	258368608	135047760	280239072	201291056	258368608	135047760	280239072	201291056	159955904	0	167691216	183917744	159955904	0	167691216	183917744	159955904	0	167691216
sp|Q8BK48|EST2E_MOUSE	Q8BK48	EST2E_MOUSE	Ces2e	559	32.6	Mus musculus OX=10090	1:Experimental evidence at protein level	Pyrethroid hydrolase Ces2e	1	0.999	12	14	13	19	9	3	0	2	8	3	0	2	9	4	3	3	0	115991128	0	101455136	0	115991128	0	101455136	0	361601696	191869344	316519840	0	0	0	0	0	0	0	0	0	245655136	191869344
sp|Q8CAQ8|MIC60_MOUSE	Q8CAQ8	MIC60_MOUSE	Immt	757	35.1	Mus musculus OX=10090	1:Experimental evidence at protein level	MIC	1	0.999	22	38	38	38	25	3	10	0	25	3	10	0	25	3	10	0	441675392	145204336	277774720	0	441675392	145204336	277774720	0	441675392	145204336	277774720	0	282412352	0	124901616	0	282412352	0	124901616	0	282412352	0	124901616
sp|Q7TN73|CASD1_MOUSE	Q7TN73	CASD1_MOUSE	Casd1	797	14.6	Mus musculus OX=10090	2:Experimental evidence at transcript level	N-acetylneuraminate 9-O-acetyltransferase	1	0.999	8	18	18	18	7	0	8	3	7	0	8	3	7	0	8	3	151886208	0	269036320	443405568	151886208	0	269036320	443405568	151886208	0	269036320	443405568	122349608	0	184730704	251699056	122349608	0	184730704	251699056	122349608	0	184730704
sp|A2AQ25|SKT_MOUSE	A2AQ25	SKT_MOUSE	Skt	1946	17	Mus musculus OX=10090	1:Experimental evidence at protein level	Sickle tail protein	1	0.999	20	50	50	50	10	17	12	11	10	17	12	11	10	17	12	11	0	424698432	161330416	277793920	0	424698432	161330416	277793920	0	424698432	161330416	277793920	55340324	157790096	86051904	135745072	55340324	157790096	86051904	135745072	55340324	157790096	86051904
sp|Q61036|PAK3_MOUSE	Q61036	PAK3_MOUSE	Pak3	559	13.2	Mus musculus OX=10090	1:Experimental evidence at protein level	Serine/threonine-protein kinase PAK 3	1	0.999	5	3	3	14	2	0	1	0	2	0	1	0	7	0	7	0	166774560	0	131735328	0	166774560	0	131735328	0	370821824	0	490330880	0	0	0	0	0	0	0	0	0	142535424	0	216209072
sp|P21447|MDR1A_MOUSE	P21447	MDR1A_MOUSE	Abcb1a	1276	21.4	Mus musculus OX=10090	1:Experimental evidence at protein level	ATP-dependent translocase ABCB1	1	0.999	17	36	14	36	20	6	7	3	6	4	3	1	20	6	7	3	361096800	69422224	284148256	144768880	376659744	133261240	215740128	75314376	361096800	69422224	284148256	144768880	142243056	126783904	106935328	103779064	141701328	158682000	123368336	0	142243056	126783904	106935328
sp|A2A935|PRD16_MOUSE	A2A935	PRD16_MOUSE	Prdm16	1275	0.7	Mus musculus OX=10090	1:Experimental evidence at protein level	Histone-lysine N-methyltransferase PRDM16	0.9617	0.9989	1	6	6	6	1	2	1	2	1	2	1	2	1	2	1	2	163896928	282892704	204345856	208186720	163896928	282892704	204345856	208186720	163896928	282892704	204345856	208186720	0	0	0	0	0	0	0	0	0	0	0
sp|O55131|SEPT7_MOUSE	O55131	SEPT7_MOUSE	Septin7	436	34.9	Mus musculus OX=10090	1:Experimental evidence at protein level	Septin-7	1	0.999	8	20	14	20	2	9	3	6	2	7	1	4	2	9	3	6	0	511314528	88170336	259187584	0	509236480	47281648	269850272	0	511314528	88170336	259187584	0	174617952	55635468	154825280	0	190775584	0	166750480	0	174617952	55635468
sp|P63037|DNJA1_MOUSE	P63037	DNJA1_MOUSE	Dnaja1	397	69	Mus musculus OX=10090	1:Experimental evidence at protein level	DnaJ homolog subfamily A member 1	1	0.999	14	28	28	28	18	0	10	0	18	0	10	0	18	0	10	0	548976770	0	307222144	0	548976770	0	307222144	0	548976770	0	307222144	0	239228096	0	228000208	0	239228096	0	228000208	0	239228096	0	228000208
sp|Q91VR2|ATPG_MOUSE	Q91VR2	ATPG_MOUSE	Atp5f1c	298	40.6	Mus musculus OX=10090	1:Experimental evidence at protein level	ATP synthase subunit gamma, mitochondrial	1	0.999	13	29	29	29	23	1	5	0	23	1	5	0	23	1	5	0	631470720	20196756	193931952	0	631470720	20196756	193931952	0	631470720	20196756	193931952	0	454051744	0	147280192	0	454051744	0	147280192	0	454051744	0	147280192
sp|Q8C1B7|SEP11_MOUSE	Q8C1B7	SEP11_MOUSE	Septin11	431	14.4	Mus musculus OX=10090	1:Experimental evidence at protein level	Septin-11	1	0.999	4	8	8	8	1	3	1	3	1	3	1	3	1	3	1	3	61185140	447070368	0	334822336	61185140	447070368	0	334822336	61185140	447070368	0	334822336	0	267673552	0	201356048	0	267673552	0	201356048	0	267673552	0
sp|Q8CBQ5|P4K2B_MOUSE	Q8CBQ5	P4K2B_MOUSE	Pi4k2b	469	36.2	Mus musculus OX=10090	1:Experimental evidence at protein level	Phosphatidylinositol 4-kinase type 2-beta	1	0.999	11	21	21	21	8	4	7	2	8	4	7	2	8	4	7	2	96242920	470453632	59493280	213842880	96242920	470453632	59493280	213842880	96242920	470453632	59493280	213842880	55482268	227744048	49569668	160260784	55482268	227744048	49569668	160260784	55482268	227744048	49569668
sp|Q62167|DDX3X_MOUSE	Q62167	DDX3X_MOUSE	Ddx3x	662	40.9	Mus musculus OX=10090	1:Experimental evidence at protein level	ATP-dependent RNA helicase DDX3X	1	0.999	24	42	17	43	21	0	21	0	7	0	10	0	22	0	21	0	373347552	0	463053760	0	215460608	0	172106784	0	373347552	0	463053760	0	258221872	0	273324032	0	85033280	0	80927648	0	258221872	0	273324032
sp|Q8C5W0|CLMN_MOUSE	Q8C5W0	CLMN_MOUSE	Clmn	1052	12.8	Mus musculus OX=10090	1:Experimental evidence at protein level	Calmin	1	0.999	8	15	15	15	6	2	4	3	6	2	4	3	6	2	4	3	62176640	278839168	197096416	297901568	62176640	278839168	197096416	297901568	62176640	278839168	197096416	297901568	69157488	186363200	85992512	157219824	69157488	186363200	85992512	157219824	69157488	186363200	85992512
sp|Q6IRU2|TPM4_MOUSE	Q6IRU2	TPM4_MOUSE	Tpm4	248	60.5	Mus musculus OX=10090	1:Experimental evidence at protein level	Tropomyosin alpha-4 chain	1	0.999	12	19	19	26	9	0	10	0	9	0	10	0	13	0	13	0	304098752	0	525035712	0	304098752	0	525035712	0	304098752	0	525035712	0	214748512	0	252036912	0	214748512	0	252036912	0	200963200	0	269325664
sp|P27048|RSMB_MOUSE	P27048	RSMB_MOUSE	Snrpb	231	19.5	Mus musculus OX=10090	1:Experimental evidence at protein level	Small nuclear ribonucleoprotein-associated protein B	1	0.999	5	9	0	9	6	0	3	0	0	0	0	0	6	0	3	0	671040830	0	155377408	0	0	0	0	0	671040830	0	155377408	0	235291104	0	172584752	0	0	0	0	0	235291104	0	172584752
sp|Q80XN0|BDH_MOUSE	Q80XN0	BDH_MOUSE	Bdh1	343	45.2	Mus musculus OX=10090	1:Experimental evidence at protein level	D-beta-hydroxybutyrate dehydrogenase, mitochondrial	1	0.999	13	28	28	28	16	2	7	3	16	2	7	3	16	2	7	3	480786816	39693060	303595392	0	480786816	39693060	303595392	0	480786816	39693060	303595392	0	267625264	45585448	97901808	26983960	267625264	45585448	97901808	26983960	267625264	45585448	97901808
sp|P13020|GELS_MOUSE	P13020	GELS_MOUSE	Gsn	780	38.2	Mus musculus OX=10090	1:Experimental evidence at protein level	Gelsolin	1	0.999	18	30	12	30	12	2	13	3	5	0	7	0	12	2	13	3	281606016	50042772	423816832	68214528	101679904	0	739812670	0	281606016	50042772	423816832	68214528	137913072	0	197433408	98567736	141621296	0	277814816	0	137913072	0	197433408
sp|Q9CXE7|TMED5_MOUSE	Q9CXE7	TMED5_MOUSE	Tmed5	229	17.9	Mus musculus OX=10090	1:Experimental evidence at protein level	Transmembrane emp24 domain-containing protein 5	1	0.999	3	7	7	7	4	1	1	1	4	1	1	1	4	1	1	1	122642952	287482112	214520816	198369024	122642952	287482112	214520816	198369024	122642952	287482112	214520816	198369024	0	0	0	0	0	0	0	0	0	0	0
sp|Q80VQ1|LRRC1_MOUSE	Q80VQ1	LRRC1_MOUSE	Lrrc1	524	36.3	Mus musculus OX=10090	1:Experimental evidence at protein level	Leucine-rich repeat-containing protein 1	1	0.999	11	23	23	26	7	4	10	2	7	4	10	2	8	4	12	2	146600880	280962848	193267328	201786816	146600880	280962848	193267328	201786816	146600880	280962848	193267328	201786816	109717968	102486432	99640800	166377232	109717968	102486432	99640800	166377232	109730008	102486432	99629864
sp|O70404|VAMP8_MOUSE	O70404	VAMP8_MOUSE	Vamp8	101	32.7	Mus musculus OX=10090	1:Experimental evidence at protein level	Vesicle-associated membrane protein 8	1	0.999	4	9	9	9	4	1	2	2	4	1	2	2	4	1	2	2	224799552	146639136	301575104	148549744	224799552	146639136	301575104	148549744	224799552	146639136	301575104	148549744	129854072	0	175486448	0	129854072	0	175486448	0	129854072	0	175486448
sp|P18653|KS6A1_MOUSE	P18653	KS6A1_MOUSE	Rps6ka1	724	37.3	Mus musculus OX=10090	1:Experimental evidence at protein level	Ribosomal protein S6 kinase alpha-1	1	0.999	17	27	23	27	12	0	15	0	10	0	13	0	12	0	15	0	230600256	0	588550660	0	230600256	0	588550660	0	230600256	0	588550660	0	226153712	0	225526640	0	226153712	0	225526640	0	226153712	0	225526640
sp|Q9DCJ5|NDUA8_MOUSE	Q9DCJ5	NDUA8_MOUSE	Ndufa8	172	51.7	Mus musculus OX=10090	1:Experimental evidence at protein level	NADH dehydrogenase [ubiquinone] 1 alpha subcomplex subunit 8	1	0.999	6	11	11	11	6	0	5	0	6	0	5	0	6	0	5	0	579615740	0	237210656	0	579615740	0	237210656	0	579615740	0	237210656	0	222643152	0	137449968	0	222643152	0	137449968	0	222643152	0	137449968
sp|Q8VDJ3|VIGLN_MOUSE	Q8VDJ3	VIGLN_MOUSE	Hdlbp	1268	29.6	Mus musculus OX=10090	1:Experimental evidence at protein level	Vigilin	1	0.999	20	33	33	33	14	1	17	1	14	1	17	1	14	1	17	1	340118400	101834112	295501376	76606424	340118400	101834112	295501376	76606424	340118400	101834112	295501376	76606424	165395840	0	161291600	0	165395840	0	161291600	0	165395840	0	161291600
sp|Q8BWY7|S39AB_MOUSE	Q8BWY7	S39AB_MOUSE	Slc39a11	342	5.8	Mus musculus OX=10090	1:Experimental evidence at protein level	Zinc transporter ZIP11	1	0.999	3	9	9	9	1	3	3	2	1	3	3	2	1	3	3	2	189918976	250315152	250401952	123383784	189918976	250315152	250401952	123383784	189918976	250315152	250401952	123383784	0	250315152	250401952	0	0	250315152	250401952	0	0	250315152	250401952
sp|P56546|CTBP2_MOUSE	P56546	CTBP2_MOUSE	Ctbp2	445	30.3	Mus musculus OX=10090	1:Experimental evidence at protein level	C-terminal-binding protein 2	1	0.999	11	20	8	20	12	0	8	0	5	0	3	0	12	0	8	0	325931264	0	487264384	0	163365696	0	261989216	0	325931264	0	487264384	0	127945608	0	181821440	0	113932952	0	115193488	0	127945608	0	181821440
sp|P17710|HXK1_MOUSE	P17710	HXK1_MOUSE	Hk1	974	18.9	Mus musculus OX=10090	1:Experimental evidence at protein level	Hexokinase-1	1	0.999	13	23	18	23	13	0	10	0	10	0	8	0	13	0	10	0	396599296	0	416044736	0	258861808	0	212825552	0	396599296	0	416044736	0	242879568	0	202202752	0	145703856	0	116415960	0	242879568	0	202202752
sp|Q9D7F7|CHM4C_MOUSE	Q9D7F7	CHM4C_MOUSE	Chmp4c	232	28.9	Mus musculus OX=10090	2:Experimental evidence at transcript level	Charged multivesicular body protein 4c	1	0.999	4	5	5	6	2	1	1	1	2	1	1	1	2	1	2	1	36122368	444200736	28032942	303005280	36122368	444200736	28032942	303005280	36122368	444200736	28032942	303005280	0	0	0	0	0	0	0	0	36122368	0	28032942
sp|Q68FH0|PKP4_MOUSE	Q68FH0	PKP4_MOUSE	Pkp4	1190	17.8	Mus musculus OX=10090	1:Experimental evidence at protein level	Plakophilin-4	1	0.999	12	28	27	28	3	8	7	10	2	8	7	10	3	8	7	10	25028258	387132736	116931544	281349632	25028258	387132736	116931544	281349632	25028258	387132736	116931544	281349632	28115426	145229744	39665812	99810232	28115426	145229744	39665812	99810232	28115426	145229744	39665812
sp|O35887|CALU_MOUSE	O35887	CALU_MOUSE	Calu	315	30.5	Mus musculus OX=10090	1:Experimental evidence at protein level	Calumenin	1	0.999	6	16	16	16	7	1	6	2	7	1	6	2	7	1	6	2	389756608	63036424	304979456	51603036	389756608	63036424	304979456	51603036	389756608	63036424	304979456	51603036	216801840	0	207410800	0	216801840	0	207410800	0	216801840	0	207410800
sp|B9EKI3|TMF1_MOUSE	B9EKI3	TMF1_MOUSE	Tmf1	1091	20.5	Mus musculus OX=10090	1:Experimental evidence at protein level	TATA element modulatory factor	1	0.999	15	27	27	27	8	3	13	3	8	3	13	3	8	3	13	3	302919936	61867776	368561120	71204552	302919936	61867776	368561120	71204552	302919936	61867776	368561120	71204552	80854816	140542752	95683176	112571616	80854816	140542752	95683176	112571616	80854816	140542752	95683176
sp|P40237|CD82_MOUSE	P40237	CD82_MOUSE	Cd82	266	12.4	Mus musculus OX=10090	1:Experimental evidence at protein level	CD82 antigen	1	0.999	4	12	12	12	3	3	3	3	3	3	3	3	3	3	3	3	246983040	108038336	92951744	353305792	246983040	108038336	92951744	353305792	246983040	108038336	92951744	353305792	118683712	141134720	119337464	172159488	118683712	141134720	119337464	172159488	118683712	141134720	119337464
sp|Q6ZWV7|RL35_MOUSE	Q6ZWV7	RL35_MOUSE	Rpl35	123	37.4	Mus musculus OX=10090	1:Experimental evidence at protein level	60S ribosomal protein L35	1	0.999	5	9	9	9	6	0	3	0	6	0	3	0	6	0	3	0	709294210	0	90704760	0	709294210	0	90704760	0	709294210	0	90704760	0	326319168	0	94573760	0	326319168	0	94573760	0	326319168	0	94573760
sp|Q9WU78|PDC6I_MOUSE	Q9WU78	PDC6I_MOUSE	Pdcd6ip	869	48.7	Mus musculus OX=10090	1:Experimental evidence at protein level	Programmed cell death 6-interacting protein	1	0.999	35	67	67	67	29	0	37	1	29	0	37	1	29	0	37	1	416179520	0	336924288	45698100	416179520	0	336924288	45698100	416179520	0	336924288	45698100	176597200	0	217787264	0	176597200	0	217787264	0	176597200	0	217787264
sp|P54071|IDHP_MOUSE	P54071	IDHP_MOUSE	Idh2	452	49.1	Mus musculus OX=10090	1:Experimental evidence at protein level	Isocitrate dehydrogenase [NADP], mitochondrial	1	0.999	16	28	28	28	19	0	9	0	19	0	9	0	19	0	9	0	578993090	0	219103504	0	578993090	0	219103504	0	578993090	0	219103504	0	208717120	0	83891592	0	208717120	0	83891592	0	208717120	0	83891592
sp|Q9EPE9|AT131_MOUSE	Q9EPE9	AT131_MOUSE	Atp13a1	1200	23.9	Mus musculus OX=10090	1:Experimental evidence at protein level	Endoplasmic reticulum transmembrane helix translocase	1	0.999	16	34	34	34	15	6	9	4	15	6	9	4	15	6	9	4	170783392	265171216	236019200	125690064	170783392	265171216	236019200	125690064	170783392	265171216	236019200	125690064	108007872	106963344	102873456	76980608	108007872	106963344	102873456	76980608	108007872	106963344	102873456
sp|Q8BWT1|THIM_MOUSE	Q8BWT1	THIM_MOUSE	Acaa2	397	51.4	Mus musculus OX=10090	1:Experimental evidence at protein level	3-ketoacyl-CoA thiolase, mitochondrial	1	0.999	12	17	17	17	15	0	2	0	15	0	2	0	15	0	2	0	693981890	0	101945208	0	693981890	0	101945208	0	693981890	0	101945208	0	280732672	0	102954872	0	280732672	0	102954872	0	280732672	0	102954872
sp|P31428|DPEP1_MOUSE	P31428	DPEP1_MOUSE	Dpep1	410	19.8	Mus musculus OX=10090	1:Experimental evidence at protein level	Dipeptidase 1	1	0.999	4	9	9	9	2	2	3	2	2	2	3	2	2	2	3	2	36678552	323814112	171311760	263152576	36678552	323814112	171311760	263152576	36678552	323814112	171311760	263152576	249276976	188405360	82592592	156539200	249276976	188405360	82592592	156539200	249276976	188405360	82592592
sp|Q9QZQ1|AFAD_MOUSE	Q9QZQ1	AFAD_MOUSE	Afdn	1820	16.5	Mus musculus OX=10090	1:Experimental evidence at protein level	Afadin	1	0.999	19	38	38	38	8	8	16	6	8	8	16	6	8	8	16	6	89048184	278961824	155398336	268599232	89048184	278961824	155398336	268599232	89048184	278961824	155398336	268599232	106498512	114873456	107375352	100586608	106498512	114873456	107375352	100586608	106498512	114873456	107375352
sp|Q60634|FLOT2_MOUSE	Q60634	FLOT2_MOUSE	Flot2	428	30.6	Mus musculus OX=10090	1:Experimental evidence at protein level	Flotillin-2	1	0.999	9	17	17	17	3	3	8	3	3	3	8	3	3	3	8	3	89835432	329165056	158242032	210400448	89835432	329165056	158242032	210400448	89835432	329165056	158242032	210400448	165394976	152445136	219447472	103327312	165394976	152445136	219447472	103327312	165394976	152445136	219447472
sp|Q9QUH0|GLRX1_MOUSE	Q9QUH0	GLRX1_MOUSE	Glrx	107	56.1	Mus musculus OX=10090	1:Experimental evidence at protein level	Glutaredoxin-1	1	0.999	4	7	7	7	4	0	2	1	4	0	2	1	4	0	2	1	266547680	0	452883648	67712472	266547680	0	452883648	67712472	266547680	0	452883648	67712472	306681184	0	413562496	0	306681184	0	413562496	0	306681184	0	413562496
sp|P62852|RS25_MOUSE	P62852	RS25_MOUSE	Rps25	125	47.2	Mus musculus OX=10090	1:Experimental evidence at protein level	40S ribosomal protein S25	1	0.999	6	8	8	8	6	0	2	0	6	0	2	0	6	0	2	0	729353790	0	54890768	0	729353790	0	54890768	0	729353790	0	54890768	0	0	0	0	0	0	0	0	0	0	0	0
sp|O08528|HXK2_MOUSE	O08528	HXK2_MOUSE	Hk2	917	25.7	Mus musculus OX=10090	1:Experimental evidence at protein level	Hexokinase-2	1	0.999	17	18	18	22	8	0	10	0	8	0	10	0	10	0	12	0	139745760	0	318291200	0	139745760	0	318291200	0	259164576	0	523905952	0	134625520	0	116408352	0	134625520	0	116408352	0	211852192	0	231816880
sp|Q9JKK1|STX6_MOUSE	Q9JKK1	STX6_MOUSE	Stx6	255	30.6	Mus musculus OX=10090	1:Experimental evidence at protein level	Syntaxin-6	1	0.999	7	15	15	15	4	3	2	6	4	3	2	6	4	3	2	6	32156298	386448640	60376308	303716384	32156298	386448640	60376308	303716384	32156298	386448640	60376308	303716384	69689688	168310656	87977400	116217256	69689688	168310656	87977400	116217256	69689688	168310656	87977400
sp|Q91VW5|GOGA4_MOUSE	Q91VW5	GOGA4_MOUSE	Golga4	2238	28.9	Mus musculus OX=10090	1:Experimental evidence at protein level	Golgin subfamily A member 4	1	0.999	35	63	63	63	13	25	11	14	13	25	11	14	13	25	11	14	40191432	361360672	87781072	292096832	40191432	361360672	87781072	292096832	40191432	361360672	87781072	292096832	83541176	162757104	85731960	133203904	83541176	162757104	85731960	133203904	83541176	162757104	85731960
sp|Q9Z0X1|AIFM1_MOUSE	Q9Z0X1	AIFM1_MOUSE	Aifm1	612	24.5	Mus musculus OX=10090	1:Experimental evidence at protein level	Apoptosis-inducing factor 1, mitochondrial	1	0.999	8	14	14	14	8	0	6	0	8	0	6	0	8	0	6	0	501234656	0	273291200	0	501234656	0	273291200	0	501234656	0	273291200	0	298466272	0	131619504	0	298466272	0	131619504	0	298466272	0	131619504
sp|O09167|RL21_MOUSE	O09167	RL21_MOUSE	Rpl21	160	44.4	Mus musculus OX=10090	1:Experimental evidence at protein level	60S ribosomal protein L21	1	0.999	8	17	17	17	9	0	7	1	9	0	7	1	9	0	7	1	586706050	0	94547584	93211336	586706050	0	94547584	93211336	586706050	0	94547584	93211336	184632848	0	107318960	0	184632848	0	107318960	0	184632848	0	107318960
sp|P84084|ARF5_MOUSE	P84084	ARF5_MOUSE	Arf5	180	67.8	Mus musculus OX=10090	1:Experimental evidence at protein level	ADP-ribosylation factor 5	1	0.999	8	6	6	12	4	0	2	0	4	0	2	0	9	0	3	0	191707072	0	173773104	0	191707072	0	173773104	0	634719040	0	135069376	0	94305344	0	114088328	0	94305344	0	114088328	0	357516192	0	117965712
sp|Q91YR1|TWF1_MOUSE	Q91YR1	TWF1_MOUSE	Twf1	350	38.3	Mus musculus OX=10090	1:Experimental evidence at protein level	Twinfilin-1	1	0.999	9	17	17	17	5	1	10	1	5	1	10	1	5	1	10	1	153306208	139092512	353667520	120648936	153306208	139092512	353667520	120648936	153306208	139092512	353667520	120648936	140385472	0	169018112	0	140385472	0	169018112	0	140385472	0	169018112
sp|O88712|CTBP1_MOUSE	O88712	CTBP1_MOUSE	Ctbp1	441	32	Mus musculus OX=10090	1:Experimental evidence at protein level	C-terminal-binding protein 1	1	0.999	11	7	7	19	4	0	3	0	4	0	3	0	11	0	8	0	129486728	0	122083328	0	129486728	0	122083328	0	291577312	0	474279168	0	92714240	0	60914700	0	92714240	0	60914700	0	130613248	0	178107920
sp|Q3U7R1|ESYT1_MOUSE	Q3U7R1	ESYT1_MOUSE	Esyt1	1092	23.9	Mus musculus OX=10090	1:Experimental evidence at protein level	Extended synaptotagmin-1	1	0.999	17	27	27	27	9	6	9	3	9	6	9	3	9	6	9	3	152817712	194134368	349419200	61078632	152817712	194134368	349419200	61078632	152817712	194134368	349419200	61078632	80169320	88683160	147278320	58171244	80169320	88683160	147278320	58171244	80169320	88683160	147278320
sp|O55029|COPB2_MOUSE	O55029	COPB2_MOUSE	Copb2	905	28	Mus musculus OX=10090	1:Experimental evidence at protein level	Coatomer subunit beta'	1	0.999	17	29	29	29	17	1	11	0	17	1	11	0	17	1	11	0	391036832	0	365525440	0	391036832	0	365525440	0	391036832	0	365525440	0	179580640	0	162144816	0	179580640	0	162144816	0	179580640	0	162144816
sp|Q9JMD3|STA10_MOUSE	Q9JMD3	STA10_MOUSE	Stard10	291	17.9	Mus musculus OX=10090	1:Experimental evidence at protein level	START domain-containing protein 10	1	0.999	3	5	5	5	3	0	2	0	3	0	2	0	3	0	2	0	394185344	0	360161984	0	394185344	0	360161984	0	394185344	0	360161984	0	221989312	0	260078000	0	221989312	0	260078000	0	221989312	0	260078000
sp|O35704|SPTC1_MOUSE	O35704	SPTC1_MOUSE	Sptlc1	473	13.7	Mus musculus OX=10090	1:Experimental evidence at protein level	Serine palmitoyltransferase 1	1	0.999	4	12	12	12	6	3	1	2	6	3	1	2	6	3	1	2	116717728	380303200	0	248935296	116717728	380303200	0	248935296	116717728	380303200	0	248935296	82955072	188715664	0	172693296	82955072	188715664	0	172693296	82955072	188715664	0
sp|Q9CQ88|TSN31_MOUSE	Q9CQ88	TSN31_MOUSE	Tspan31	210	13.8	Mus musculus OX=10090	1:Experimental evidence at protein level	Tetraspanin-31	1	0.999	3	8	8	12	3	1	2	2	3	1	2	2	4	2	3	3	123022216	106142656	149804560	110261272	123022216	106142656	149804560	110261272	157920176	212841888	186920352	185587920	117619888	0	131774320	95427936	117619888	0	131774320	95427936	98327144	149583440	110934648
sp|Q5Y5T1|ZDH20_MOUSE	Q5Y5T1	ZDH20_MOUSE	Zdhhc20	380	17.9	Mus musculus OX=10090	1:Experimental evidence at protein level	Palmitoyltransferase ZDHHC20	1	0.999	4	10	10	10	2	3	3	2	2	3	3	2	2	3	3	2	47276908	348222432	52141544	294519584	47276908	348222432	52141544	294519584	47276908	348222432	52141544	294519584	44653324	249702160	55205096	245342720	44653324	249702160	55205096	245342720	44653324	249702160	55205096
sp|Q91ZX7|LRP1_MOUSE	Q91ZX7	LRP1_MOUSE	Lrp1	4545	12.2	Mus musculus OX=10090	1:Experimental evidence at protein level	Prolow-density lipoprotein receptor-related protein 1	1	0.999	30	47	47	47	10	9	21	7	10	9	21	7	10	9	21	7	104495776	316649120	137247520	183670208	104495776	316649120	137247520	183670208	104495776	316649120	137247520	183670208	91057304	175704560	118734000	149740160	91057304	175704560	118734000	149740160	91057304	175704560	118734000
sp|Q9R0H0|ACOX1_MOUSE	Q9R0H0	ACOX1_MOUSE	Acox1	661	18	Mus musculus OX=10090	1:Experimental evidence at protein level	Peroxisomal acyl-coenzyme A oxidase 1	1	0.999	9	16	16	16	9	1	6	0	9	1	6	0	9	1	6	0	367145728	46634112	327029408	0	367145728	46634112	327029408	0	367145728	46634112	327029408	0	205801008	0	173373632	0	205801008	0	173373632	0	205801008	0	173373632
sp|P62849|RS24_MOUSE	P62849	RS24_MOUSE	Rps24	133	44.4	Mus musculus OX=10090	1:Experimental evidence at protein level	40S ribosomal protein S24	1	0.999	7	10	10	10	7	0	3	0	7	0	3	0	7	0	3	0	674833470	0	65097536	0	674833470	0	65097536	0	674833470	0	65097536	0	320712064	0	87769288	0	320712064	0	87769288	0	320712064	0	87769288
sp|Q8CDN6|TXNL1_MOUSE	Q8CDN6	TXNL1_MOUSE	Txnl1	289	33.2	Mus musculus OX=10090	1:Experimental evidence at protein level	Thioredoxin-like protein 1	1	0.999	6	10	10	10	5	1	4	0	5	1	4	0	5	1	4	0	328017376	67921400	343531392	0	328017376	67921400	343531392	0	328017376	67921400	343531392	0	166285424	0	183837216	0	166285424	0	183837216	0	166285424	0	183837216
sp|O88685|PRS6A_MOUSE	O88685	PRS6A_MOUSE	Psmc3	442	36.2	Mus musculus OX=10090	1:Experimental evidence at protein level	26S proteasome regulatory subunit 6A	1	0.999	9	17	17	17	9	0	8	0	9	0	8	0	9	0	8	0	350571424	0	387428128	0	350571424	0	387428128	0	350571424	0	387428128	0	212878048	0	199091376	0	212878048	0	199091376	0	212878048	0	199091376
sp|P47740|AL3A2_MOUSE	P47740	AL3A2_MOUSE	Aldh3a2	484	34.1	Mus musculus OX=10090	1:Experimental evidence at protein level	Aldehyde dehydrogenase family 3 member A2	1	0.999	11	28	25	28	16	3	7	2	14	3	6	2	16	3	7	2	364292288	94383048	209656704	69648944	378441440	94383048	193952208	69648944	364292288	94383048	209656704	69648944	178001488	94383048	92907672	0	178324432	94383048	92739416	0	178001488	94383048	92907672
sp|Q9CY58|PAIRB_MOUSE	Q9CY58	PAIRB_MOUSE	Serbp1	407	34.2	Mus musculus OX=10090	1:Experimental evidence at protein level	Plasminogen activator inhibitor 1 RNA-binding protein	1	0.999	10	21	21	21	13	1	6	1	13	1	6	1	13	1	6	1	399889184	108131024	162517504	67094568	399889184	108131024	162517504	67094568	399889184	108131024	162517504	67094568	220913728	0	165517504	0	220913728	0	165517504	0	220913728	0	165517504
sp|Q9D7N9|APMAP_MOUSE	Q9D7N9	APMAP_MOUSE	Apmap	415	35.2	Mus musculus OX=10090	1:Experimental evidence at protein level	Adipocyte plasma membrane-associated protein	1	0.999	10	22	22	22	10	5	5	2	10	5	5	2	10	5	5	2	161622992	272569280	82996840	217976512	161622992	272569280	82996840	217976512	161622992	272569280	82996840	217976512	226117552	121712160	171808896	88629880	226117552	121712160	171808896	88629880	226117552	121712160	171808896
sp|Q6NZJ6|IF4G1_MOUSE	Q6NZJ6	IF4G1_MOUSE	Eif4g1	1600	16.3	Mus musculus OX=10090	1:Experimental evidence at protein level	Eukaryotic translation initiation factor 4 gamma 1	1	0.999	11	22	22	22	11	1	9	1	11	1	9	1	11	1	9	1	231875680	85602088	362497152	52930312	231875680	85602088	362497152	52930312	231875680	85602088	362497152	52930312	118830736	0	165393568	0	118830736	0	165393568	0	118830736	0	165393568
sp|A2A8L5|PTPRF_MOUSE	A2A8L5	PTPRF_MOUSE	Ptprf	1898	22.7	Mus musculus OX=10090	1:Experimental evidence at protein level	Receptor-type tyrosine-protein phosphatase F	1	0.999	21	31	25	31	8	7	8	8	6	6	7	6	8	7	8	8	45001900	348557248	135770400	201146464	0	292776160	107685552	264864352	45001900	348557248	135770400	201146464	50473844	132278872	68378672	123608544	0	125359688	67521000	119573464	50473844	132278872	68378672
sp|Q62318|TIF1B_MOUSE	Q62318	TIF1B_MOUSE	Trim28	834	34.5	Mus musculus OX=10090	1:Experimental evidence at protein level	Transcription intermediary factor 1-beta	1	0.999	13	22	22	22	9	0	13	0	9	0	13	0	9	0	13	0	269848160	0	460552064	0	269848160	0	460552064	0	269848160	0	460552064	0	148598368	0	163862016	0	148598368	0	163862016	0	148598368	0	163862016
sp|Q62095|DDX3Y_MOUSE	Q62095	DDX3Y_MOUSE	Ddx3y	658	22.6	Mus musculus OX=10090	1:Experimental evidence at protein level	ATP-dependent RNA helicase DDX3Y	1	0.9988	12	1	1	20	1	0	0	0	1	0	0	0	13	0	7	0	46752672	0	0	0	46752672	0	0	0	359758144	0	369403680	0	0	0	0	0	0	0	0	0	271536992	0	259921296
sp|O08810|U5S1_MOUSE	O08810	U5S1_MOUSE	Eftud2	971	15.9	Mus musculus OX=10090	1:Experimental evidence at protein level	116 kDa U5 small nuclear ribonucleoprotein component	1	0.999	6	5	5	7	5	0	0	0	5	0	0	0	6	0	1	0	157114384	0	0	0	157114384	0	0	0	399588736	0	328233312	0	0	0	0	0	0	0	0	0	0	0	0
sp|Q8BH95|ECHM_MOUSE	Q8BH95	ECHM_MOUSE	Echs1	290	54.5	Mus musculus OX=10090	1:Experimental evidence at protein level	Enoyl-CoA hydratase, mitochondrial	1	0.999	11	18	18	18	14	0	4	0	14	0	4	0	14	0	4	0	642354560	0	84665080	0	642354560	0	84665080	0	642354560	0	84665080	0	256198080	0	90676096	0	256198080	0	90676096	0	256198080	0	90676096
sp|P97370|AT1B3_MOUSE	P97370	AT1B3_MOUSE	Atp1b3	278	5	Mus musculus OX=10090	1:Experimental evidence at protein level	Sodium/potassium-transporting ATPase subunit beta-3	0.9662	0.999	1	5	5	5	2	1	1	1	2	1	1	1	2	1	1	1	120189696	281311808	110349336	209838672	120189696	281311808	110349336	209838672	120189696	281311808	110349336	209838672	0	0	0	0	0	0	0	0	0	0	0
sp|Q8BHD7|PTBP3_MOUSE	Q8BHD7	PTBP3_MOUSE	Ptbp3	523	11.9	Mus musculus OX=10090	1:Experimental evidence at protein level	Polypyrimidine tract-binding protein 3	1	0.999	5	3	3	12	2	0	1	0	2	0	1	0	5	2	3	2	100988896	0	19696864	0	100988896	0	19696864	0	319655744	100863824	198101632	101838848	0	0	0	0	0	0	0	0	275657632	51098444	178404768
sp|Q9ESY9|GILT_MOUSE	Q9ESY9	GILT_MOUSE	Ifi30	248	21.4	Mus musculus OX=10090	1:Experimental evidence at protein level	Gamma-interferon-inducible lysosomal thiol reductase	1	0.999	5	9	9	9	4	0	5	0	4	0	5	0	4	0	5	0	502457472	0	216359184	0	502457472	0	216359184	0	502457472	0	216359184	0	214697216	0	90043032	0	214697216	0	90043032	0	214697216	0	90043032
sp|Q91YW3|DNJC3_MOUSE	Q91YW3	DNJC3_MOUSE	Dnajc3	504	43.5	Mus musculus OX=10090	1:Experimental evidence at protein level	DnaJ homolog subfamily C member 3	1	0.999	16	30	30	30	15	2	10	3	15	2	10	3	15	2	10	3	334494016	53172912	197351008	133458576	334494016	53172912	197351008	133458576	334494016	53172912	197351008	133458576	130939560	83271224	92363672	87120816	130939560	83271224	92363672	87120816	130939560	83271224	92363672
sp|Q8BXL7|ARFRP_MOUSE	Q8BXL7	ARFRP_MOUSE	Arfrp1	201	11.4	Mus musculus OX=10090	1:Experimental evidence at protein level	ADP-ribosylation factor-related protein 1	1	0.999	2	8	8	8	2	1	4	1	2	1	4	1	2	1	4	1	96481464	173724816	220806640	227129504	96481464	173724816	220806640	227129504	96481464	173724816	220806640	227129504	0	0	0	0	0	0	0	0	0	0	0
sp|Q8BU33|HACL2_MOUSE	Q8BU33	HACL2_MOUSE	Ilvbl	632	20.7	Mus musculus OX=10090	1:Experimental evidence at protein level	2-hydroxyacyl-CoA lyase 2	1	0.999	8	16	16	16	6	3	4	3	6	3	4	3	6	3	4	3	293391680	215478160	168136000	40783244	293391680	215478160	168136000	40783244	293391680	215478160	168136000	40783244	150142400	89373720	120969608	56978360	150142400	89373720	120969608	56978360	150142400	89373720	120969608
sp|Q04899|CDK18_MOUSE	Q04899	CDK18_MOUSE	Cdk18	451	5.8	Mus musculus OX=10090	1:Experimental evidence at protein level	Cyclin-dependent kinase 18	0.9955	0.999	2	5	1	5	2	2	0	1	1	0	0	0	2	2	0	1	241702784	246123152	0	228467936	6.98466e+06	0	0	0	241702784	246123152	0	228467936	0	0	0	0	0	0	0	0	0	0	0
sp|Q64261|CDK6_MOUSE	Q64261	CDK6_MOUSE	Cdk6	326	6.7	Mus musculus OX=10090	1:Experimental evidence at protein level	Cyclin-dependent kinase 6	0.95	0.9887	2	1	1	5	0	0	1	0	0	0	1	0	1	2	1	1	0	0	42456348	0	0	0	42456348	0	241702784	246123152	0	228467936	0	0	0	0	0	0	0	0	0	0	0
sp|P49615|CDK5_MOUSE	P49615	CDK5_MOUSE	Cdk5	292	5.5	Mus musculus OX=10090	1:Experimental evidence at protein level	Cyclin-dependent kinase 5	0.9845	0.9965	2	1	1	5	0	0	1	0	0	0	1	0	1	2	1	1	0	0	17085510	0	0	0	17085510	0	241702784	246123152	0	228467936	0	0	0	0	0	0	0	0	0	0	0
sp|P51174|ACADL_MOUSE	P51174	ACADL_MOUSE	Acadl	430	38.1	Mus musculus OX=10090	1:Experimental evidence at protein level	Long-chain specific acyl-CoA dehydrogenase, mitochondrial	1	0.999	11	20	20	20	15	0	5	0	15	0	5	0	15	0	5	0	566858300	0	148955072	0	566858300	0	148955072	0	566858300	0	148955072	0	236176256	0	115925808	0	236176256	0	115925808	0	236176256	0	115925808
sp|Q9Z1Z0|USO1_MOUSE	Q9Z1Z0	USO1_MOUSE	Uso1	959	25.7	Mus musculus OX=10090	1:Experimental evidence at protein level	General vesicular transport factor p115	1	0.999	14	27	27	27	14	0	13	0	14	0	13	0	14	0	13	0	288668224	0	426811328	0	288668224	0	426811328	0	288668224	0	426811328	0	151616832	0	203957680	0	151616832	0	203957680	0	151616832	0	203957680
sp|P15208|INSR_MOUSE	P15208	INSR_MOUSE	Insr	1372	12.8	Mus musculus OX=10090	1:Experimental evidence at protein level	Insulin receptor	1	0.999	10	16	16	16	5	5	4	2	5	5	4	2	5	5	4	2	66227816	347377600	84396768	214995600	66227816	347377600	84396768	214995600	66227816	347377600	84396768	214995600	54490660	163226096	49351964	123258640	54490660	163226096	49351964	123258640	54490660	163226096	49351964
sp|P57776|EF1D_MOUSE	P57776	EF1D_MOUSE	Eef1d	281	40.6	Mus musculus OX=10090	1:Experimental evidence at protein level	Elongation factor 1-delta	1	0.999	7	17	17	17	8	2	5	2	8	2	5	2	8	2	5	2	238169920	193775520	160562720	120236128	238169920	193775520	160562720	120236128	238169920	193775520	160562720	120236128	129735128	109818320	157811504	65217320	129735128	109818320	157811504	65217320	129735128	109818320	157811504
sp|Q64152|BTF3_MOUSE	Q64152	BTF3_MOUSE	Btf3	204	48	Mus musculus OX=10090	1:Experimental evidence at protein level	Transcription factor BTF3	1	0.999	7	16	16	16	8	0	8	0	8	0	8	0	8	0	8	0	516353728	0	196185440	0	516353728	0	196185440	0	516353728	0	196185440	0	161920112	0	264878080	0	161920112	0	264878080	0	161920112	0	264878080
sp|Q9DBR1|XRN2_MOUSE	Q9DBR1	XRN2_MOUSE	Xrn2	951	16.1	Mus musculus OX=10090	1:Experimental evidence at protein level	5'-3' exoribonuclease 2	1	0.999	10	15	15	15	8	0	7	0	8	0	7	0	8	0	7	0	294190912	0	418203328	0	294190912	0	418203328	0	294190912	0	418203328	0	143746576	0	168278496	0	143746576	0	168278496	0	143746576	0	168278496
sp|Q8CBW3|ABI1_MOUSE	Q8CBW3	ABI1_MOUSE	Abi1	481	16.8	Mus musculus OX=10090	1:Experimental evidence at protein level	Abl interactor 1	1	0.999	5	10	10	10	3	1	6	0	3	1	6	0	3	1	6	0	496084672	158052048	54779848	0	496084672	158052048	54779848	0	496084672	158052048	54779848	0	283828768	0	244002576	0	283828768	0	244002576	0	283828768	0	244002576
sp|Q9CQC7|NDUB4_MOUSE	Q9CQC7	NDUB4_MOUSE	Ndufb4	129	27.1	Mus musculus OX=10090	1:Experimental evidence at protein level	NADH dehydrogenase [ubiquinone] 1 beta subcomplex subunit 4	1	0.999	3	7	7	7	3	1	2	1	3	1	2	1	3	1	2	1	330879008	90778656	226899232	58357624	330879008	90778656	226899232	58357624	330879008	90778656	226899232	58357624	234922080	0	153960080	0	234922080	0	153960080	0	234922080	0	153960080
sp|O88343|S4A4_MOUSE	O88343	S4A4_MOUSE	Slc4a4	1079	21.5	Mus musculus OX=10090	1:Experimental evidence at protein level	Electrogenic sodium bicarbonate cotransporter 1	1	0.999	12	34	31	34	9	12	8	5	9	11	7	4	9	12	8	5	0	306940960	117466944	280626336	0	321447296	84917848	205957472	0	306940960	117466944	280626336	240921024	118264328	92215224	100228464	240921024	121705840	84974432	105693368	240921024	118264328	92215224
sp|Q8CG76|ARK72_MOUSE	Q8CG76	ARK72_MOUSE	Akr7a2	367	16.9	Mus musculus OX=10090	1:Experimental evidence at protein level	Aflatoxin B1 aldehyde reductase member 2	1	0.999	5	10	10	10	4	0	6	0	4	0	6	0	4	0	6	0	335364576	0	367776896	0	335364576	0	367776896	0	335364576	0	367776896	0	154748160	0	191883632	0	154748160	0	191883632	0	154748160	0	191883632
tr|E9Q6H8|E9Q6H8_MOUSE	E9Q6H8	E9Q6H8_MOUSE	Plekha5	1269	24	Mus musculus OX=10090	1:Experimental evidence at protein level	Pleckstrin homology domain-containing, family A member 5	1	0.999	16	28	28	28	9	6	8	5	9	6	8	5	9	6	8	5	26936034	399361056	60334200	214104096	26936034	399361056	60334200	214104096	26936034	399361056	60334200	214104096	62783928	244483024	96609728	224660176	62783928	244483024	96609728	224660176	62783928	244483024	96609728
sp|P62843|RS15_MOUSE	P62843	RS15_MOUSE	Rps15	145	66.2	Mus musculus OX=10090	1:Experimental evidence at protein level	40S ribosomal protein S15	1	0.999	7	16	16	16	13	0	3	0	13	0	3	0	13	0	3	0	520583168	0	179497680	0	520583168	0	179497680	0	520583168	0	179497680	0	296110336	0	132973648	0	296110336	0	132973648	0	296110336	0	132973648
sp|Q9CYN2|SPCS2_MOUSE	Q9CYN2	SPCS2_MOUSE	Spcs2	226	30.1	Mus musculus OX=10090	1:Experimental evidence at protein level	Signal peptidase complex subunit 2	1	0.999	5	10	10	10	7	0	3	0	7	0	3	0	7	0	3	0	476624224	0	222376208	0	476624224	0	222376208	0	476624224	0	222376208	0	263224576	0	288597344	0	263224576	0	288597344	0	263224576	0	288597344
sp|Q9CYL5|GAPR1_MOUSE	Q9CYL5	GAPR1_MOUSE	Glipr2	154	45.5	Mus musculus OX=10090	1:Experimental evidence at protein level	Golgi-associated plant pathogenesis-related protein 1	1	0.999	4	8	8	8	2	2	2	2	2	2	2	2	2	2	2	2	35973144	299522432	42152872	321280704	35973144	299522432	42152872	321280704	35973144	299522432	42152872	321280704	66830124	205257360	78317880	212247440	66830124	205257360	78317880	212247440	66830124	205257360	78317880
sp|Q9NYQ2|HAOX2_MOUSE	Q9NYQ2	HAOX2_MOUSE	Hao2	353	43.9	Mus musculus OX=10090	1:Experimental evidence at protein level	2-Hydroxyacid oxidase 2	1	0.999	11	26	26	26	7	5	10	4	7	5	10	4	7	5	10	4	206451072	169268528	205521424	110525024	206451072	169268528	205521424	110525024	206451072	169268528	205521424	110525024	121216976	105131632	82322832	60788600	121216976	105131632	82322832	60788600	121216976	105131632	82322832
sp|Q9D708|S10AG_MOUSE	Q9D708	S10AG_MOUSE	S100a16	124	55.6	Mus musculus OX=10090	1:Experimental evidence at protein level	Protein S100-A16	1	0.999	6	19	19	19	5	2	9	3	5	2	9	3	5	2	9	3	179116080	178796896	157207120	175094464	179116080	178796896	157207120	175094464	179116080	178796896	157207120	175094464	176636384	0	159627856	77722768	176636384	0	159627856	77722768	176636384	0	159627856
sp|Q99KG5|LSR_MOUSE	Q99KG5	LSR_MOUSE	Lsr	594	35	Mus musculus OX=10090	1:Experimental evidence at protein level	Lipolysis-stimulated lipoprotein receptor	1	0.999	10	18	18	18	6	2	7	3	6	2	7	3	6	2	7	3	150442016	52400032	208858816	278416000	150442016	52400032	208858816	278416000	150442016	52400032	208858816	278416000	103048768	83455792	139214432	129613680	103048768	83455792	139214432	129613680	103048768	83455792	139214432
sp|P63028|TCTP_MOUSE	P63028	TCTP_MOUSE	Tpt1	172	57.6	Mus musculus OX=10090	1:Experimental evidence at protein level	Translationally-controlled tumor protein	1	0.999	5	15	15	15	8	1	5	1	8	1	5	1	8	1	5	1	336208000	46981540	290589344	13983308	336208000	46981540	290589344	13983308	336208000	46981540	290589344	13983308	158560832	0	157369616	0	158560832	0	157369616	0	158560832	0	157369616
sp|Q99KV1|DJB11_MOUSE	Q99KV1	DJB11_MOUSE	Dnajb11	358	26	Mus musculus OX=10090	1:Experimental evidence at protein level	DnaJ homolog subfamily B member 11	1	0.999	6	13	13	13	5	1	5	2	5	1	5	2	5	1	5	2	371066304	91345880	160177056	64060732	371066304	91345880	160177056	64060732	371066304	91345880	160177056	64060732	198039344	0	104930392	80615928	198039344	0	104930392	80615928	198039344	0	104930392
sp|P84099|RL19_MOUSE	P84099	RL19_MOUSE	Rpl19	196	34.7	Mus musculus OX=10090	1:Experimental evidence at protein level	60S ribosomal protein L19	1	0.999	9	19	19	19	11	0	7	1	11	0	7	1	11	0	7	1	405696480	0	215612448	64200620	405696480	0	215612448	64200620	405696480	0	215612448	64200620	213802000	0	174647392	0	213802000	0	174647392	0	213802000	0	174647392
sp|Q91VA1|CTL4_MOUSE	Q91VA1	CTL4_MOUSE	Slc44a4	707	4.2	Mus musculus OX=10090	1:Experimental evidence at protein level	Choline transporter-like protein 4	1	0.999	2	6	6	6	1	1	2	2	1	1	2	2	1	1	2	2	165712736	286059520	0	231247584	165712736	286059520	0	231247584	165712736	286059520	0	231247584	0	0	0	0	0	0	0	0	0	0	0
sp|Q00612|G6PD1_MOUSE	Q00612	G6PD1_MOUSE	G6pdx	515	32.8	Mus musculus OX=10090	1:Experimental evidence at protein level	Glucose-6-phosphate 1-dehydrogenase X	1	0.999	13	22	20	22	10	1	10	1	9	1	9	1	10	1	10	1	410254976	0	272635104	0	410254976	0	272635104	0	410254976	0	272635104	0	190451136	0	153541712	0	201293552	0	145271392	0	190451136	0	153541712
sp|Q9Z160|COG1_MOUSE	Q9Z160	COG1_MOUSE	Cog1	980	14.5	Mus musculus OX=10090	1:Experimental evidence at protein level	Conserved oligomeric Golgi complex subunit 1	1	0.999	7	14	14	14	2	4	4	4	2	4	4	4	2	4	4	4	35099396	237221728	157234016	253123408	35099396	237221728	157234016	253123408	35099396	237221728	157234016	253123408	0	133233440	56784384	91370096	0	133233440	56784384	91370096	0	133233440	56784384
sp|P70245|EBP_MOUSE	P70245	EBP_MOUSE	Ebp	230	5.7	Mus musculus OX=10090	1:Experimental evidence at protein level	3-beta-hydroxysteroid-Delta(8),Delta(7)-isomerase	0.9662	0.999	1	5	5	5	1	1	1	2	1	1	1	2	1	1	1	2	230514640	223075472	228385184	0	230514640	223075472	228385184	0	230514640	223075472	228385184	0	0	0	0	0	0	0	0	0	0	0	0
sp|Q80TE7|LRRC7_MOUSE	Q80TE7	LRRC7_MOUSE	Lrrc7	1490	3.4	Mus musculus OX=10090	1:Experimental evidence at protein level	Leucine-rich repeat-containing protein 7	1	0.9982	5	5	5	12	0	3	0	2	0	3	0	2	1	5	2	4	0	181819216	0	177708512	0	181819216	0	177708512	20123942	332496768	26068426	302576576	0	111017944	0	107890992	0	111017944	0	107890992	0	159332288	0
sp|O08917|FLOT1_MOUSE	O08917	FLOT1_MOUSE	Flot1	428	43.7	Mus musculus OX=10090	1:Experimental evidence at protein level	Flotillin-1	1	0.999	11	24	24	24	11	3	7	3	11	3	7	3	11	3	7	3	181017424	139285504	110163920	250261152	181017424	139285504	110163920	250261152	181017424	139285504	110163920	250261152	137899216	397541184	176809920	420919616	137899216	397541184	176809920	420919616	137899216	397541184	176809920
sp|Q3UIU2|NDUB6_MOUSE	Q3UIU2	NDUB6_MOUSE	Ndufb6	128	27.3	Mus musculus OX=10090	1:Experimental evidence at protein level	NADH dehydrogenase [ubiquinone] 1 beta subcomplex subunit 6	1	0.999	2	7	7	7	4	0	3	0	4	0	3	0	4	0	3	0	570717820	0	107640664	0	570717820	0	107640664	0	570717820	0	107640664	0	226045904	0	113045144	0	226045904	0	113045144	0	226045904	0	113045144
sp|Q8R4D1|SL9A8_MOUSE	Q8R4D1	SL9A8_MOUSE	Slc9a8	576	4.7	Mus musculus OX=10090	1:Experimental evidence at protein level	Sodium/hydrogen exchanger 8	1	0.999	3	6	6	6	2	1	2	1	2	1	2	1	2	1	2	1	166946144	170028144	219148192	121842184	166946144	170028144	219148192	121842184	166946144	170028144	219148192	121842184	166946144	0	219148192	0	166946144	0	219148192	0	166946144	0	219148192
sp|Q8R3H7|HS2ST_MOUSE	Q8R3H7	HS2ST_MOUSE	Hs2st1	356	18.3	Mus musculus OX=10090	1:Experimental evidence at protein level	Heparan sulfate 2-O-sulfotransferase 1	1	0.999	4	7	7	7	3	1	1	2	3	1	1	2	3	1	1	2	61561792	285537472	58844576	266323792	61561792	285537472	58844576	266323792	61561792	285537472	58844576	266323792	0	0	0	0	0	0	0	0	0	0	0
sp|P61089|UBE2N_MOUSE	P61089	UBE2N_MOUSE	Ube2n	152	59.2	Mus musculus OX=10090	1:Experimental evidence at protein level	Ubiquitin-conjugating enzyme E2 N	1	0.999	5	8	8	8	5	0	3	0	5	0	3	0	5	0	3	0	613821180	0	58386160	0	613821180	0	58386160	0	613821180	0	58386160	0	154516848	0	182326880	0	154516848	0	182326880	0	154516848	0	182326880
sp|P62307|RUXF_MOUSE	P62307	RUXF_MOUSE	Snrpf	86	48.8	Mus musculus OX=10090	1:Experimental evidence at protein level	Small nuclear ribonucleoprotein F	1	0.999	3	14	14	14	5	0	9	0	5	0	9	0	5	0	9	0	245933680	0	426070144	0	245933680	0	426070144	0	245933680	0	426070144	0	186668016	0	281928448	0	186668016	0	281928448	0	186668016	0	281928448
sp|Q9CQA3|SDHB_MOUSE	Q9CQA3	SDHB_MOUSE	Sdhb	282	36.2	Mus musculus OX=10090	1:Experimental evidence at protein level	Succinate dehydrogenase [ubiquinone] iron-sulfur subunit, mitochondrial	1	0.999	9	12	12	12	10	0	2	0	10	0	2	0	10	0	2	0	668241020	0	0	0	668241020	0	0	0	668241020	0	0	0	146041472	0	109447768	0	146041472	0	109447768	0	146041472	0	109447768
sp|Q9R117|TYK2_MOUSE	Q9R117	TYK2_MOUSE	Tyk2	1184	11.7	Mus musculus OX=10090	1:Experimental evidence at protein level	Non-receptor tyrosine-protein kinase TYK2	1	0.999	8	15	15	15	2	5	4	4	2	5	4	4	2	5	4	4	33530970	349519424	61152424	223960720	33530970	349519424	61152424	223960720	33530970	349519424	61152424	223960720	42297984	120965760	58641292	135491632	42297984	120965760	58641292	135491632	42297984	120965760	58641292
sp|O08579|EMD_MOUSE	O08579	EMD_MOUSE	Emd	259	27.8	Mus musculus OX=10090	1:Experimental evidence at protein level	Emerin	1	0.999	4	10	10	10	1	4	5	0	1	4	5	0	1	4	5	0	0	492308032	175107936	0	0	492308032	175107936	0	0	492308032	175107936	0	0	265281200	97146000	0	0	265281200	97146000	0	0	265281200	97146000
sp|P39447|ZO1_MOUSE	P39447	ZO1_MOUSE	Tjp1	1745	19.5	Mus musculus OX=10090	1:Experimental evidence at protein level	Tight junction protein ZO-1	1	0.999	18	36	36	37	15	1	16	4	15	1	16	4	15	1	17	4	244976144	59928780	258223936	103955432	244976144	59928780	258223936	103955432	244976144	59928780	258223936	103955432	96541096	0	152036368	87966936	96541096	0	152036368	87966936	96541096	0	152036368
sp|Q9CZD3|GARS_MOUSE	Q9CZD3	GARS_MOUSE	Gars1	729	22.4	Mus musculus OX=10090	1:Experimental evidence at protein level	Glycine--tRNA ligase	1	0.999	9	14	14	14	8	0	6	0	8	0	6	0	8	0	6	0	341195136	0	324546752	0	341195136	0	324546752	0	341195136	0	324546752	0	172603440	0	154262432	0	172603440	0	154262432	0	172603440	0	154262432
sp|P03930|ATP8_MOUSE	P03930	ATP8_MOUSE	Mtatp8	67	31.3	Mus musculus OX=10090	1:Experimental evidence at protein level	ATP synthase protein 8	1	0.999	3	3	3	3	2	0	1	0	2	0	1	0	2	0	1	0	57103232	0	608384190	0	57103232	0	608384190	0	57103232	0	608384190	0	0	0	0	0	0	0	0	0	0	0	0
sp|Q8VH51|RBM39_MOUSE	Q8VH51	RBM39_MOUSE	Rbm39	530	25.5	Mus musculus OX=10090	1:Experimental evidence at protein level	RNA-binding protein 39	1	0.999	9	13	13	13	5	0	8	0	5	0	8	0	5	0	8	0	179160000	0	486235840	0	179160000	0	486235840	0	179160000	0	486235840	0	249616064	0	193664592	0	249616064	0	193664592	0	249616064	0	193664592
sp|Q3UPL0|SC31A_MOUSE	Q3UPL0	SC31A_MOUSE	Sec31a	1230	25.3	Mus musculus OX=10090	1:Experimental evidence at protein level	Protein transport protein Sec31A	1	0.999	20	37	37	37	17	0	20	0	17	0	20	0	17	0	20	0	298502048	0	364445568	0	298502048	0	364445568	0	298502048	0	364445568	0	140180704	0	206033040	0	140180704	0	206033040	0	140180704	0	206033040
sp|P62743|AP2S1_MOUSE	P62743	AP2S1_MOUSE	Ap2s1	142	11.3	Mus musculus OX=10090	1:Experimental evidence at protein level	AP-2 complex subunit sigma	0.9999	0.9989	2	6	6	6	2	1	2	1	2	1	2	1	2	1	2	1	186885744	157366592	160214416	154878000	186885744	157366592	160214416	154878000	186885744	157366592	160214416	154878000	140321712	0	133338464	0	140321712	0	133338464	0	140321712	0	133338464
sp|O35465|FKBP8_MOUSE	O35465	FKBP8_MOUSE	Fkbp8	402	18.7	Mus musculus OX=10090	1:Experimental evidence at protein level	Peptidyl-prolyl cis-trans isomerase FKBP8	1	0.999	5	15	15	15	6	4	2	3	6	4	2	3	6	4	2	3	156504928	227083328	77637456	194474512	156504928	227083328	77637456	194474512	156504928	227083328	77637456	194474512	95435672	122588672	0	98722008	95435672	122588672	0	98722008	95435672	122588672	0
[truncated: 2,198 more rows]
[truncated: 7 more columns]

## Sheet: TVP23B_decreased
Protein	Protein ID	Entry Name	Gene	Protein Length	Coverage	Organism	Protein Existence	Description	Protein Probability	Top Peptide Probability	Combined Total Peptides	Combined Spectral Count	Combined Unique Spectral Count	Combined Total Spectral Count	Mutant_1 Spectral Count	Mutant_2 Spectral Count	WT_1 Spectral Count	WT_2 Spectral Count	Mutant_1 Unique Spectral Count	Mutant_2 Unique Spectral Count	WT_1 Unique Spectral Count	WT_2 Unique Spectral Count	Mutant_1 Total Spectral Count	Mutant_2 Total Spectral Count	WT_1 Total Spectral Count	WT_2 Total Spectral Count	Mutant_1 Intensity	Mutant_2 Intensity	WT_1 Intensity	WT_2 Intensity	Mutant_1 Unique Intensity	Mutant_2 Unique Intensity	WT_1 Unique Intensity	WT_2 Unique Intensity	Mutant_1 Total Intensity	Mutant_2 Total Intensity	WT_1 Total Intensity	WT_2 Total Intensity	Mutant_1 MaxLFQ Intensity	Mutant_2 MaxLFQ Intensity	WT_1 MaxLFQ Intensity	WT_2 MaxLFQ Intensity	Mutant_1 MaxLFQ Unique Intensity	Mutant_2 MaxLFQ Unique Intensity	WT_1 MaxLFQ Unique Intensity	WT_2 MaxLFQ Unique Intensity	Mutant_1 MaxLFQ Total Intensity	Mutant_2 MaxLFQ Total Intensity	WT_1 MaxLFQ Total Intensity
[truncated: 117 more rows]
[truncated: 7 more columns]

[truncated: 4 more sheets: TVP23B_increased, YIPF6_total, YIPF6_decreased, YIPF6_increased]
