# Supplementary material for: Trans-Golgi protein TVP23B regulates host-microbe interactions via Paneth cell homeostasis and Goblet cell glycosylation
Source: Nat Commun. 2023 Jun 20;14:3652. doi: 10.1038/s41467-023-39398-1 (PMC10282085; doi:10.1038/s41467-023-39398-1)
Supplement: Supplementary file 7 — Supplementary Data 4 [file 41467_2023_39398_MOESM7_ESM.xlsx]

## Sheet: Sheet1
Reagent or Resource	Source	Identifier	Dilution
Antibodies
Anti-mouse B220 (AF700); clone RA3-6B2	BD Biosciences	Cat# 557957; RRID:AB_396957	1:200
Anti-mouse CD19 (BUV395); clone 1D3	BD Biosciences	Cat# 563557; RRID:AB_2722495	1:200
Anti-mouse/human CD11b (BV605); clone M1/70	Biolegend	Cat# 101257; RRID:AB_2565431	1:200
Anti-mouse CD3ε (FITC); clone 145-2C11	Biolegend	Cat# 100306; RRID:AB_312671	1:100
Anti-mouse CD4 (BV786); clone RM4-5	BD Biosciences	Cat# 563727; RRID:AB_2728707	1:200
Anti-mouse CD8α (BV510); clone 53-6.7	Biolegend	Cat# 100752; RRID:AB_2563057	1:200
Anti-mouse F4/80 (PE); clone BM8.1	TONBO	Cat# 50-4801; RRID:AB_2621795	1:200
Anti-mouse NK1.1 (BV650); clone PK136	BD Biosciences	Cat# 564143; RRID:AB_2738617	1:200
Anti-mouse CD45 (BV395); clone 30-F11	BD Biosciences	Cat# 564279; RRID:AB_2651134	1:200
Anti-mouse TCRβ (BV421); clone H57-597	Biolegend	Cat# 109230; RRID:AB_2562562	1:200
Anti-mouse CD11c (BV711); clone HL3	BD Biosciences	Cat# 564279; RRID:AB_2734778	1:100
Anti-mouse CD64 (PE/Cyanine7); clone X54-5/7.1	Biolegend	Cat# 139314; RRID:AB_2563904	1:100
Anti-mouse MHC-II (PE); clone M5/114.15.2	Thermo Fisher Scientific	Cat# 12-5321-82; RRID:AB_465928	1:300
Anti-mouse Foxp3 (Alexa Fluor 647); clone MF23	BD Biosciences	Cat# 560401; RRID:AB_1645201	1:200
Anti-mouse IL-17A (PE); clone TC11-18H10	BD Biosciences	Cat# 559502; RRID:AB_397256	1:200
GAPDH (D16H11) XP Rabbit mAb	Cell Signaling Technologies	Cat# 5174; RRID:AB_10622025	1:1000
B3GALT6 Polyclonal antibody	Proteintech	Cat# 55049-1-AP; RRID:AB_10888634	1:500
GALNT4 Polyclonal antibody	Proteintech	Cat# 12897-1-AP; RRID:AB_10643389	1:500
Recombinant Anti-MUC2 antibody	Abcam	Cat# ab272692; RRID:AB_2888616	1:1000
DYKDDDDK tag Polyclonal antibody	Proteintech	Cat# 20543-1-AP; RRID:AB_11232216	1:1000
Anti-Calreticulin antibody	Abcam	Cat# ab92516; RRID:AB_10562796	1:1000
Purified Mouse Anti-Vti1a	BD Biosciences	Cat# 611220; RRID:AB_398752	1:500
FAM18B Polyclonal Antibody	Thermo Fisher Scientific	Cat# PA5-54030; RRID:AB_2641352	1:1000
Anti-rabbit secondary antibody	Cell Signaling Technology	Cat# 7074; RRID:AB_2099233	1:10,000
Anti-mouse secondary antibody	Cell Signaling Technology	Cat# 7076; RRID:AB_330924	1:10,000
Chemicals, Peptides, and Recombinant Proteins
Dextran sodium sulfate	MP Biomedicals	Cat# 160110
EDTA (0.5 M), pH 8.0	Thermo Fisher Scientific	Cat# AM9260G
DL-Dithiothreitol solution	Sigma-Aldrich	Cat# 43816
Sucrose	Sigma-Aldrich	Cat# S0389
SuperSignal West Dura Extended Duration Substrate	Thermo Fisher Scientific	Cat# 34075
Halt Protease and Phosphatase Inhibitor Cocktail	Thermo Fisher Scientific	Cat# 78443
Liberase	Roche	Cat# 5401135001
Leukocyte Activation Cocktail, with BD GolgiPlug	BD Biosciences	Cat# 550583
InSolution Wnt Antagonist II, IWP-2	Sigma-Aldrich	Cat# 5060720001
InSolution γ-Secretase Inhibitor	Sigma-Aldrich	Cat# 565784-M
Critical commercial assays
HotStarTaq DNA Polymerase	QIAGEN	Cat# 203203
RNeasy Mini Kit	QIAGEN	Cat# 74104
iScript Reverse Transcription Supermix	Bio-Rad	Cat# 1708841
PowerUp SYBR Green Master Mix	Applied Biosystems	Cat# A25776
FastDNA Spin Kit for Soil	MP Biomedicals	Cat# 116560200
IntestiCult Organoid Growth Medium (Mouse)	StemCell Technologies	Cat# 6005
ALDEFLUOR™ Kit	StemCell Technologies	Cat# 01700
Mouse Foxp3 Buffer Set	BD Biosciences	Cat# 560409
Experimental models: mouse lines
Tvp23b-/- mice	This study
Tvp23b FLAG/FLAG mice	This study
Yipf6 Klz/Klz	Brandl et al. PNAS (2012)
Tvp23b FLOX/FLOX mice	This study
B6.Cg-Tg(Vil1-cre)997Gum/J	Madison et al. JBC (2002)
Experimental models: cell lines
LentiX-293T	Takara	#632180
HT29-MTX-E12	Sigma-Aldrich	12940401
LS174T	ATCC	CL187
Software and Algorithms
GraphPad PRISM	GraphPad Software	https://www.graphpad.com/
FlowJo version 10	FlowJo, LLC	https://www.flowjo.com
