# Supplementary material for: Trans-Golgi protein TVP23B regulates host-microbe interactions via Paneth cell homeostasis and Goblet cell glycosylation
Source: Nat Commun. 2023 Jun 20;14:3652. doi: 10.1038/s41467-023-39398-1 (PMC10282085; doi:10.1038/s41467-023-39398-1)
Supplement: Supplementary file 9 — Source Data [file 41467_2023_39398_MOESM9_ESM.xlsx]

## Sheet: Figure 1
Figure 1a
	REF	HET	VAR
	87.7149	93.9802	76.9655
	99.2773	93.3806	81.9613
	89.3627	88.9731
	97.9906	86.3335
	102.102	87.509
	93.197	80.1639
	94.8729	96.2836
	93.3059	87.7149
		85.7608
		85.7833
		90.9045
		85.2271
		90.539
		97.0996
Figure 1c
	Time (Days)	Tvp23b+/+					Tvp23b+/-					Tvp23b-/-
	0	100	100	100	100	100	100	100	100	100	100	100	100	100	100	100
	3	101.619	102.527	101.24	103.07	103.876	102.058	102.091	102.857	99.1803	100.862	98.5965	99.5575	100.426	98.2063	99.1453
	4	102.024	101.805	101.653	105.263	104.264	105.35	102.091	103.265	101.23	102.586	91.5789	99.115	97.8723	94.1704	97.4359
	5	103.644	100.722	104.132	105.702	103.101	106.996	102.091	102.857	99.1803	104.741	83.5088	88.0531	90.6383	88.3408	94.0171
	6	102.429	99.639	102.066	103.947	99.2248	102.058	98.9547	100.408	96.7213	102.155	74.0351	81.8584	85.5319	79.8206	86.7521
	7	99.5951	98.917	101.653	104.386	96.124	98.7654	93.3798	96.7347	90.1639	100.862	69.8246	76.5487	79.1489	72.1973	80.7692
	8	99.1903	96.3899	100.826	107.018	94.5736	95.0617	88.8502	92.6531	84.0164	99.569	69.8246	73.0088	72.766	68.1614	75.641
Figure 1d					Figure 1e
	Tvp23b+/+	Tvp23b+/-	Tvp23b-/-			Tvp23b+/+	Tvp23b+/-	Tvp23b-/-
	1	3	10			5.5	7.3	4.5
	1	7	12			7.8	4.7	4.7
	0	4	12			6.3	5.5	5.2
	0	7	12			8	4.5	4
	2	0	8			7	6.7	5.5
Figure 1g					Figure 1h					Figure 1i
	Tvp23b+/+	Tvp23b-/-				Tvp23b+/+	Tvp23b-/-				Tvp23b+/+	Tvp23b-/-
	1	2				2170000000	20500000000				200000000	1950000000
	2	4				733000000	19500000000				233000000	3400000000
	2	6				3130000000	15500000000				267000000	800000000
	3	7				4670000000	6600000000				100000000	3800000000
	0	12				7030000000	22500000000				500000000	12000000000
	0	2				5230000000	28000000000				267000000	9000000000
	0	2				11000000000	21500000000				267000000	3450000000
		4				4930000000	21000000000				267000000

## Sheet: Figure 2
Figure 2a						Figure 2f
							Time (Days)	Tvp23bflox/flox								Tvp23bflox/flox; Villin-Cre
							0	100	100	100	100	100	100	100	100	100	100	100	100	100	100	100	100
							3	101.7	102.5	99.6	103.6	102.2	103.3	98.7	104.6	102.1	102.6	103	99.6	101.9	101.2	105.1	101.2
							4	103.3	102.5	100.8	106	105.5	106.1	101.7	105	100	100.9	104.9	100	102.4	106.6	106.4	104.1
							5	102.5	102.5	100	106.6	105.5	104.2	100.4	103.3	94.1	95.3	97.6	94.3	100.5	100.6	100	100
							6	100.8	103.7	102.4	106	105.5	104.2	99.6	103.8	88.2	89.7	90.2	84.5	96.6	93.4	91.7	93.5
							7	101.7	102.9	102	106.6	107.7	106.1	97.4	103.8	85.3	84.6	85.4	78.4	91.3	91	82.7	88.2
						Figure 2g	Tvp23bflox/flox	Tvp23bflox/flox; Villin-Cre
							2	11
							2	10
							2	9
							2	12
							0	8
							6	8
							2	12
						Figure 2h	Tvp23bflox/flox	Tvp23bflox/flox; Villin-Cre
							7.7	5.2
							7.6	5.3
Figure 2c							7.8	5.9
	Tvp23b+/+ BM > Tvp23b+/+	Tvp23b-/- BM > Tvp23b+/+	Tvp23b+/+ BM > Tvp23b-/-	Tvp23b-/- BM > Tvp23b-/-			7	5.4
	100.568	97.4874	80.7292	86.1539			8.1	5.5
	96.8912	97.561	79.2929	79.4595			7.8	5.3
	98.9474	99.4737	85.4922	88.2927			7.3	4.2
	97.8495	99.495	79.1045	83.6957			7.7	5.2
	97.6191	98.9744	81.4433	87.8173
Figure 2d
	Tvp23b+/+ BM > Tvp23b+/+	Tvp23b-/- BM > Tvp23b+/+	Tvp23b+/+ BM > Tvp23b-/-	Tvp23b-/- BM > Tvp23b-/-
	0	4	11	11
	5	4	12	12
	5	2	11	11
	1	0	12	11
	3	1	11	11
Figure 2e
	Tvp23b+/+ BM > Tvp23b+/+	Tvp23b-/- BM > Tvp23b+/+	Tvp23b+/+ BM > Tvp23b-/-	Tvp23b-/- BM > Tvp23b-/-
	8	7	5.5	5
	7.2	7.7	5	4.4
	7.2	6	6.4	5.2
	7.9	8.3	5.2	5.1
	8	6.5	5.8	4.6

## Sheet: Figure 3
Figure 3d					Figure 3e
		Spectral counts	Fraction				Tvp23b+/-				Tvp23b-/-
	Alpha-defensin 25 OS=Mus musculus OX=10090 GN=Defa25 PE=3 SV=1	7	0.43			Defa1	1	1.00002	0.922333	1.08421	0.188245	0.094439	0.058817	0.118172
	Defensin, alpha, 35 OS=Mus musculus OX=10090 GN=Defa35 PE=3 SV=1	7	0.43			Defa4	1	1.00027	0.846437	1.18142	0.183542	0.117419	0.018125	0.034785
	Defensin, alpha, 41 OS=Mus musculus OX=10090 GN=Defa41 PE=3 SV=1	7	0.43			Defa5	1	1.00031	0.790245	1.26543	0.130634	0.198651	0.050028	0.101747
	Alpha-defensin 20 OS=Mus musculus OX=10090 GN=Defa20 PE=3 SV=2	26	0.38			Defa21	1	1.00025	0.846875	1.18081	0.076114	0.1107	0.019864	0.041926
	Alpha-defensin 5 OS=Mus musculus OX=10090 GN=Defa5 PE=1 SV=2	8	0.38			Defa29	1	0.999792	0.892767	1.12011	0.049203	0.086125	0.015097	0.034584
	Defensin, alpha, 36 OS=Mus musculus OX=10090 GN=Defa36 PE=3 SV=1	8	0.38			Lyz1	1	1.00021	0.732271	1.36561	0.1628	0.265571	0.035075	0.05784
	Defensin, alpha, 27 OS=Mus musculus OX=10090 GN=Defa27 PE=3 SV=2	8	0.38
	Defensin, alpha, 34 OS=Mus musculus OX=10090 GN=Defa34 PE=3 SV=1	8	0.38
	Defensin alpha 4 OS=Mus musculus OX=10090 GN=Defa4 PE=1 SV=4	11	0.36
	Alpha-defensin 17 (Fragment) OS=Mus musculus OX=10090 GN=Defa17 PE=2 SV=1	19	0.26
	Alpha-defensin 16 OS=Mus musculus OX=10090 GN=Defa16 PE=2 SV=2	19	0.26
	Alpha-defensin 13 OS=Mus musculus OX=10090 GN=Defa13 PE=2 SV=2	19	0.26
	Alpha-defensin 2 OS=Mus musculus OX=10090 GN=Defa2 PE=1 SV=2	19	0.26
	Alpha-defensin 11 (Fragment) OS=Mus musculus OX=10090 GN=Defa11 PE=2 SV=2	23	0.26
	Alpha-defensin 6/12 OS=Mus musculus OX=10090 GN=Defa12 PE=1 SV=2	23	0.26
	Alpha-defensin 15 OS=Mus musculus OX=10090 GN=Defa15 PE=2 SV=2	24	0.25
	Alpha-defensin 14 (Fragment) OS=Mus musculus OX=10090 GN=Defa14 PE=2 SV=2	20	0.25
	Alpha-defensin 10 OS=Mus musculus OX=10090 GN=Defa10 PE=2 SV=3	20	0.25
	Alpha-defensin 9 OS=Mus musculus OX=10090 GN=Defa9 PE=2 SV=2	24	0.25
	Alpha-defensin 8 (Fragment) OS=Mus musculus OX=10090 GN=Defa8 PE=2 SV=2	20	0.25
	Alpha-defensin 7 OS=Mus musculus OX=10090 GN=Defa7 PE=2 SV=2	20	0.25
	Alpha-defensin 3 OS=Mus musculus OX=10090 GN=Defa3 PE=1 SV=2	20	0.25
	Alpha-defensin 1 OS=Mus musculus OX=10090 GN=Defa1 PE=1 SV=2	16	0.25
	Defensin, alpha, 30 OS=Mus musculus OX=10090 GN=Defa30 PE=1 SV=1	20	0.25
	Alpha-defensin 24 OS=Mus musculus OX=10090 GN=Defa24 PE=3 SV=1	27	0.22
	Alpha-defensin 23 OS=Mus musculus OX=10090 GN=Defa23 PE=3 SV=1	24	0.21
	Alpha-defensin 22 OS=Mus musculus OX=10090 GN=Defa22 PE=3 SV=1	81	0.19
	Alpha-defensin 21 OS=Mus musculus OX=10090 GN=Defa21 PE=3 SV=1	83	0.18
	Alpha-defensin 29 OS=Mus musculus OX=10090 GN=Defa29 PE=2 SV=2	23	0.09
	Defensin, alpha, 42 OS=Mus musculus OX=10090 GN=Defa42 PE=1 SV=1	25	0.08
	Keratin, type I cuticular Ha4 OS=Mus musculus OX=10090 GN=Krt34 PE=2 SV=1	26	1
	Keratin 83 OS=Mus musculus OX=10090 GN=Krt83 PE=1 SV=1	23	1
	Keratin, type II cuticular Hb1 OS=Mus musculus OX=10090 GN=Krt81 PE=2 SV=2	20	1
	Keratin, type II cuticular Hb6 OS=Mus musculus OX=10090 GN=Krt86 PE=2 SV=2	20	1
	Keratin, type II cuticular 87 OS=Mus musculus OX=10090 GN=Krt87 PE=2 SV=2	19	1
	Keratin, type I cuticular Ha3-I OS=Mus musculus OX=10090 GN=Krt33a PE=1 SV=1	15	1
	Endoplasmin OS=Mus musculus OX=10090 GN=Hsp90b1 PE=1 SV=2	13	1
	Ras GTPase-activating-like protein IQGAP2 OS=Mus musculus OX=10090 GN=Iqgap2 PE=1 SV=2	12	1
	Sulfotransferase 1B1 OS=Mus musculus OX=10090 GN=Sult1b1 PE=1 SV=2	9	1
	AP2-associated protein kinase 1 OS=Mus musculus OX=10090 GN=Aak1 PE=1 SV=2	9	1
	Desmoplakin OS=Mus musculus OX=10090 GN=Dsp PE=1 SV=1	9	1
	Heat shock protein HSP 90-beta OS=Mus musculus OX=10090 GN=Hsp90ab1 PE=1 SV=3	8	1
	LIM domain only 7 OS=Mus musculus OX=10090 GN=Lmo7 PE=1 SV=1	8	1
	Src substrate cortactin OS=Mus musculus OX=10090 GN=Cttn PE=1 SV=2	7	1
	Nucleobindin-1 OS=Mus musculus OX=10090 GN=Nucb1 PE=1 SV=2	7	1
	Elastin OS=Mus musculus OX=10090 GN=Eln PE=1 SV=2	6	1
	Ras GTPase-activating-like protein IQGAP1 OS=Mus musculus OX=10090 GN=Iqgap1 PE=1 SV=2	5	1
	Aly/REF export factor 2 OS=Mus musculus OX=10090 GN=Alyref2 PE=1 SV=1	5	1
	Unconventional myosin-Id OS=Mus musculus OX=10090 GN=Myo1d PE=1 SV=1	5	1
	Polymeric immunoglobulin receptor OS=Mus musculus OX=10090 GN=Pigr PE=1 SV=1	5	1
	Lysosomal alpha-mannosidase OS=Mus musculus OX=10090 GN=Man2b1 PE=1 SV=4	5	1
	THO complex subunit 4 OS=Mus musculus OX=10090 GN=Alyref PE=1 SV=3	5	1
	Leucine zipper protein 1 OS=Mus musculus OX=10090 GN=Luzp1 PE=1 SV=2	4	1
	Rho GTPase-activating protein 1 OS=Mus musculus OX=10090 GN=Arhgap1 PE=1 SV=1	4	1
	Protein Niban 1 OS=Mus musculus OX=10090 GN=Niban1 PE=1 SV=2	4	1
	Protein transport protein Sec31A OS=Mus musculus OX=10090 GN=Sec31a PE=1 SV=2	4	1
	Cingulin OS=Mus musculus OX=10090 GN=Cgn PE=1 SV=1	4	1
	C-C motif chemokine 6 OS=Mus musculus OX=10090 GN=Ccl6 PE=1 SV=1	4	1
	Calpain small subunit 1 OS=Mus musculus OX=10090 GN=Capns1 PE=1 SV=2	4	1
	Protein DDI1 homolog 2 OS=Mus musculus OX=10090 GN=Ddi2 PE=1 SV=1	4	1
	Gasdermin-E OS=Mus musculus OX=10090 GN=Gsdme PE=1 SV=1	3	1
	Afadin OS=Mus musculus OX=10090 GN=Afdn PE=1 SV=3	3	1
	Toll-interacting protein OS=Mus musculus OX=10090 GN=Tollip PE=1 SV=1	3	1
	Protein phosphatase inhibitor 2 OS=Mus musculus OX=10090 GN=Ppp1r2 PE=1 SV=3	3	1
	Sodium-dependent phosphate transport protein 2B OS=Mus musculus OX=10090 GN=Slc34a2 PE=1 SV=1	3	1
	Charged multivesicular body protein 4b OS=Mus musculus OX=10090 GN=Chmp4b PE=1 SV=2	3	1
	Ubiquitin-associated protein 2 OS=Mus musculus OX=10090 GN=Ubap2 PE=1 SV=1	3	1
	Bifunctional glutamate/proline--tRNA ligase OS=Mus musculus OX=10090 GN=Eprs1 PE=1 SV=4	3	1
	Mucin-2 OS=Mus musculus OX=10090 GN=Muc2 PE=1 SV=2	3	1
	Inositol-trisphosphate 3-kinase C OS=Mus musculus OX=10090 GN=Itpkc PE=1 SV=1	3	1
	SOSS complex subunit C OS=Mus musculus OX=10090 GN=Inip PE=3 SV=1	3	1
	Prostate and testis expressed protein 4 OS=Mus musculus OX=10090 GN=Pate4 PE=1 SV=3	3	1
	Apoptosis regulator BAX OS=Mus musculus OX=10090 GN=Bax PE=1 SV=1	3	1
	Aquaporin-1 OS=Mus musculus OX=10090 GN=Aqp1 PE=1 SV=3	3	1
	Vesicle-associated membrane protein 3 OS=Mus musculus OX=10090 GN=Vamp3 PE=1 SV=1	3	1
	1-phosphatidylinositol 4,5-bisphosphate phosphodiesterase beta-3 OS=Mus musculus OX=10090 GN=Plcb3 PE=1 SV=2	3	1
	Testin OS=Mus musculus OX=10090 GN=Tes PE=1 SV=1	3	1
	Neurofilament heavy polypeptide OS=Mus musculus OX=10090 GN=Nefh PE=1 SV=3	3	1
	Ribosomal protein S6 kinase alpha-3 OS=Mus musculus OX=10090 GN=Rps6ka3 PE=1 SV=2	3	1
	Heat shock protein HSP 90-alpha OS=Mus musculus OX=10090 GN=Hsp90aa1 PE=1 SV=4	3	1
	Complement C4-B OS=Mus musculus OX=10090 GN=C4b PE=1 SV=3	3	1
	Peptidyl-prolyl cis-trans isomerase FKBP8 OS=Mus musculus OX=10090 GN=Fkbp8 PE=1 SV=2	3	1
	Heterogeneous nuclear ribonucleoprotein F OS=Mus musculus OX=10090 GN=Hnrnpf PE=1 SV=3	2	1
	PDZ domain-containing protein GIPC2 OS=Mus musculus OX=10090 GN=Gipc2 PE=1 SV=1	2	1
	Band 4.1-like protein 3 OS=Mus musculus OX=10090 GN=Epb41l3 PE=1 SV=1	2	1
	Reticulon-3 OS=Mus musculus OX=10090 GN=Rtn3 PE=1 SV=2	2	1
	EH domain-containing protein 4 OS=Mus musculus OX=10090 GN=Ehd4 PE=1 SV=1	2	1
	6-phosphogluconate dehydrogenase, decarboxylating OS=Mus musculus OX=10090 GN=Pgd PE=1 SV=3	2	1
	Gasdermin-D OS=Mus musculus OX=10090 GN=Gsdmd PE=1 SV=1	2	1
	Ribonucleoprotein PTB-binding 1 OS=Mus musculus OX=10090 GN=Raver1 PE=1 SV=2	2	1
	Adaptin ear-binding coat-associated protein 1 OS=Mus musculus OX=10090 GN=Necap1 PE=1 SV=2	2	1
	ATP synthase F(0) complex subunit B1, mitochondrial OS=Mus musculus OX=10090 GN=Atp5pb PE=1 SV=1	2	1
	Keratin 88 OS=Mus musculus OX=10090 GN=Krt88 PE=2 SV=1	2	1
	Twinfilin-1 OS=Mus musculus OX=10090 GN=Twf1 PE=1 SV=2	2	1
	Lysosomal-associated transmembrane protein 4B OS=Mus musculus OX=10090 GN=Laptm4b PE=2 SV=1	2	1
	NACHT, LRR and PYD domains-containing protein 6 OS=Mus musculus OX=10090 GN=Nlrp6 PE=1 SV=3	2	1
	Ribonuclease inhibitor OS=Mus musculus OX=10090 GN=Rnh1 PE=1 SV=1	2	1
	Triokinase/FMN cyclase OS=Mus musculus OX=10090 GN=Tkfc PE=1 SV=1	2	1
	Rho GTPase-activating protein 18 OS=Mus musculus OX=10090 GN=Arhgap18 PE=1 SV=1	2	1
	Long-chain-fatty-acid--CoA ligase 5 OS=Mus musculus OX=10090 GN=Acsl5 PE=1 SV=1	2	1
	Coatomer subunit alpha OS=Mus musculus OX=10090 GN=Copa PE=1 SV=2	2	1
	Serine protease inhibitor kazal-like protein, minor form OS=Mus musculus OX=10090 GN=Spinkl PE=1 SV=1	2	1
	Inositol-tetrakisphosphate 1-kinase OS=Mus musculus OX=10090 GN=Itpk1 PE=2 SV=1	2	1
	Dedicator of cytokinesis protein 1 OS=Mus musculus OX=10090 GN=Dock1 PE=1 SV=3	2	1
	Protein YIPF6 OS=Mus musculus OX=10090 GN=Yipf6 PE=1 SV=1	2	1
	Cleavage stimulation factor subunit 2 OS=Mus musculus OX=10090 GN=Cstf2 PE=1 SV=2	2	1
	Enoyl-CoA hydratase, mitochondrial OS=Mus musculus OX=10090 GN=Echs1 PE=1 SV=1	2	1
	Peroxiredoxin-6 OS=Mus musculus OX=10090 GN=Prdx6b PE=1 SV=1	2	1
	Calmodulin-regulated spectrin-associated protein 3 OS=Mus musculus OX=10090 GN=Camsap3 PE=1 SV=1	2	1
	Pleckstrin homology domain-containing family A member 6 OS=Mus musculus OX=10090 GN=Plekha6 PE=1 SV=1	2	1
	Myb-binding protein 1A OS=Mus musculus OX=10090 GN=Mybbp1a PE=1 SV=2	2	1
	Phosphatidylinositol 3,4,5-trisphosphate 5-phosphatase 2 OS=Mus musculus OX=10090 GN=Inppl1 PE=1 SV=1	2	1
	Keratin, type I cytoskeletal 39 OS=Mus musculus OX=10090 GN=Krt39 PE=2 SV=2	2	1
	LEM domain-containing protein 2 OS=Mus musculus OX=10090 GN=Lemd2 PE=1 SV=1	2	1
	Cell division cycle 5-like protein OS=Mus musculus OX=10090 GN=Cdc5l PE=1 SV=2	2	1
	Eukaryotic translation initiation factor 3 subunit J-B OS=Mus musculus OX=10090 GN=Eif3j2 PE=1 SV=1	2	1
	Unconventional myosin-VI OS=Mus musculus OX=10090 GN=Myo6 PE=1 SV=1	2	1
	Mitogen-activated protein kinase 3 OS=Mus musculus OX=10090 GN=Mapk3 PE=1 SV=5	2	1
	Nucleophosmin OS=Mus musculus OX=10090 GN=Npm1 PE=1 SV=1	2	1
	Serine/threonine-protein kinase PAK 3 OS=Mus musculus OX=10090 GN=Pak3 PE=1 SV=2	2	1
	5'-AMP-activated protein kinase catalytic subunit alpha-1 OS=Mus musculus OX=10090 GN=Prkaa1 PE=1 SV=2	2	1
	Sulfotransferase 1 family member D1 OS=Mus musculus OX=10090 GN=Sult1d1 PE=1 SV=1	2	1
	Eukaryotic translation initiation factor 3 subunit J-A OS=Mus musculus OX=10090 GN=Eif3j1 PE=2 SV=1	2	1
	Protein PRRC2C OS=Mus musculus OX=10090 GN=Prrc2c PE=1 SV=3	2	1
	Phosphatidylinositol 4-kinase type 2-alpha OS=Mus musculus OX=10090 GN=Pi4k2a PE=1 SV=1	2	1
	Transitional endoplasmic reticulum ATPase OS=Mus musculus OX=10090 GN=Vcp PE=1 SV=4	2	1
	Alpha-1-antitrypsin 1-5 OS=Mus musculus OX=10090 GN=Serpina1e PE=1 SV=1	2	1
	Alpha-1-antitrypsin 1-4 OS=Mus musculus OX=10090 GN=Serpina1d PE=1 SV=1	2	1
	Alpha-1-antitrypsin 1-3 OS=Mus musculus OX=10090 GN=Serpina1c PE=1 SV=2	2	1
	SHC-transforming protein 1 OS=Mus musculus OX=10090 GN=Shc1 PE=1 SV=3	2	1
	55 kDa erythrocyte membrane protein OS=Mus musculus OX=10090 GN=Mpp1 PE=1 SV=1	2	1
	PDZ and LIM domain protein 4 OS=Mus musculus OX=10090 GN=Pdlim4 PE=1 SV=3	2	1
	Eukaryotic translation initiation factor 5A-1 OS=Mus musculus OX=10090 GN=Eif5a PE=1 SV=2	2	1
	Vesicle-associated membrane protein 2 OS=Mus musculus OX=10090 GN=Vamp2 PE=1 SV=2	2	1
	40S ribosomal protein S3 OS=Mus musculus OX=10090 GN=Rps3 PE=1 SV=1	2	1
	182 kDa tankyrase-1-binding protein OS=Mus musculus OX=10090 GN=Tnks1bp1 PE=1 SV=2	2	1
	60S acidic ribosomal protein P1 OS=Mus musculus OX=10090 GN=Rplp1 PE=1 SV=1	2	1
	Cyclin-dependent kinase inhibitor 1B OS=Mus musculus OX=10090 GN=Cdkn1b PE=1 SV=2	2	1
	Alpha-1-antitrypsin 1-2 OS=Mus musculus OX=10090 GN=Serpina1b PE=1 SV=2	2	1
	Ribosomal protein S6 kinase alpha-1 OS=Mus musculus OX=10090 GN=Rps6ka1 PE=1 SV=1	2	1
	T-complex protein 1 subunit alpha OS=Mus musculus OX=10090 GN=Tcp1 PE=1 SV=3	2	1
	Alpha-1-antitrypsin 1-1 OS=Mus musculus OX=10090 GN=Serpina1a PE=1 SV=4	2	1
	Immunoglobulin heavy constant mu OS=Mus musculus OX=10090 GN=Ighm PE=1 SV=2	2	1
	Immunoglobulin J chain OS=Mus musculus OX=10090 GN=Jchain PE=1 SV=4	2	1
	Baculoviral IAP repeat-containing protein 6 OS=Mus musculus OX=10090 GN=Birc6 PE=1 SV=2	2	1
	Sorting nexin-3 OS=Mus musculus OX=10090 GN=Snx3 PE=1 SV=3	2	1
	Heterogeneous nuclear ribonucleoprotein H OS=Mus musculus OX=10090 GN=Hnrnph1 PE=1 SV=3	2	1
	Transcriptional activator protein Pur-beta OS=Mus musculus OX=10090 GN=Purb PE=1 SV=3	2	1
	Peroxiredoxin-4 OS=Mus musculus OX=10090 GN=Prdx4 PE=1 SV=1	2	1
	LBH domain-containing 2 OS=Mus musculus OX=10090 GN=Lbhd2 PE=1 SV=1	2	1
	Ras association (RalGDS/AF-6) and pleckstrin homology domains 1 OS=Mus musculus OX=10090 GN=Raph1 PE=1 SV=2	2	1
	Fructose-bisphosphate aldolase OS=Mus musculus OX=10090 GN=Aldoart2 PE=1 SV=1	2	1
	Taperin OS=Mus musculus OX=10090 GN=Tprn PE=1 SV=1	2	1
	Predicted gene 9046 OS=Mus musculus OX=10090 GN=Gm9046 PE=3 SV=1	2	1
	Predicted gene 9045 OS=Mus musculus OX=10090 GN=Gm9045 PE=3 SV=1	2	1
	Predicted gene, 32717 OS=Mus musculus OX=10090 GN=Gm32717 PE=1 SV=1	2	1
	Predicted gene 9048 OS=Mus musculus OX=10090 GN=Gm9048 PE=3 SV=1	2	1
	Predicted gene 9040 OS=Mus musculus OX=10090 GN=Gm9044 PE=3 SV=1	2	1
	Septin-5 OS=Mus musculus OX=10090 GN=Septin5 PE=1 SV=2	1	1
	Band 4.1-like protein 1 OS=Mus musculus OX=10090 GN=Epb41l1 PE=1 SV=2	1	1
	TFG protein OS=Mus musculus OX=10090 GN=Tfg PE=1 SV=1	1	1
	cGMP-inhibited 3',5'-cyclic phosphodiesterase 3A OS=Mus musculus OX=10090 GN=Pde3a PE=1 SV=1	1	1
	Mitochondrial import inner membrane translocase subunit Tim17-B OS=Mus musculus OX=10090 GN=Timm17b PE=1 SV=1	1	1
	Prenylated Rab acceptor protein 1 OS=Mus musculus OX=10090 GN=Rabac1 PE=1 SV=1	1	1
	Lysosomal acid lipase/cholesteryl ester hydrolase OS=Mus musculus OX=10090 GN=Lipa PE=1 SV=2	1	1
	Ribosomal protein S6 kinase alpha-2 OS=Mus musculus OX=10090 GN=Rps6ka2 PE=1 SV=1	1	1
	Programmed cell death 6-interacting protein OS=Mus musculus OX=10090 GN=Pdcd6ip PE=1 SV=3	1	1
	A-kinase anchor protein 12 OS=Mus musculus OX=10090 GN=Akap12 PE=1 SV=1	1	1
	Metastasis-associated protein MTA2 OS=Mus musculus OX=10090 GN=Mta2 PE=1 SV=1	1	1
	Cadherin-17 OS=Mus musculus OX=10090 GN=Cdh17 PE=1 SV=1	1	1
	Mortality factor 4-like protein 2 OS=Mus musculus OX=10090 GN=Morf4l2 PE=1 SV=1	1	1
	Synaptotagmin-like protein 4 OS=Mus musculus OX=10090 GN=Sytl4 PE=1 SV=1	1	1
	F-box only protein 6 OS=Mus musculus OX=10090 GN=Fbxo6 PE=1 SV=1	1	1
	Breast cancer anti-estrogen resistance protein 3 homolog OS=Mus musculus OX=10090 GN=Bcar3 PE=1 SV=1	1	1
	Coatomer subunit gamma-1 OS=Mus musculus OX=10090 GN=Copg1 PE=1 SV=1	1	1
	Plakophilin-3 OS=Mus musculus OX=10090 GN=Pkp3 PE=1 SV=2	1	1
	Coatomer subunit gamma-2 OS=Mus musculus OX=10090 GN=Copg2 PE=1 SV=1	1	1
	Acetyl-coenzyme A synthetase, cytoplasmic OS=Mus musculus OX=10090 GN=Acss2 PE=1 SV=2	1	1
	LIM domain-containing protein 1 OS=Mus musculus OX=10090 GN=Limd1 PE=1 SV=2	1	1
	BAG family molecular chaperone regulator 3 OS=Mus musculus OX=10090 GN=Bag3 PE=1 SV=2	1	1
	Selenoprotein K OS=Mus musculus OX=10090 GN=Selenok PE=1 SV=3	1	1
	Proteasomal ubiquitin receptor ADRM1 OS=Mus musculus OX=10090 GN=Adrm1 PE=1 SV=2	1	1
	Endophilin-B1 OS=Mus musculus OX=10090 GN=Sh3glb1 PE=1 SV=1	1	1
	Coatomer subunit beta OS=Mus musculus OX=10090 GN=Copb1 PE=1 SV=1	1	1
	Harmonin OS=Mus musculus OX=10090 GN=Ush1c PE=1 SV=1	1	1
	Ubiquitin conjugation factor E4 B OS=Mus musculus OX=10090 GN=Ube4b PE=1 SV=3	1	1
	TSC22 domain family protein 4 OS=Mus musculus OX=10090 GN=Tsc22d4 PE=1 SV=2	1	1
	ADP-ribosylation factor GTPase-activating protein 1 OS=Mus musculus OX=10090 GN=Arfgap1 PE=1 SV=2	1	1
	Alpha-parvin OS=Mus musculus OX=10090 GN=Parva PE=1 SV=1	1	1
	Apoptosis-associated speck-like protein containing a CARD OS=Mus musculus OX=10090 GN=Pycard PE=1 SV=1	1	1
	D-aminoacyl-tRNA deacylase 1 OS=Mus musculus OX=10090 GN=Dtd1 PE=1 SV=2	1	1
	AP-3 complex subunit sigma-1 OS=Mus musculus OX=10090 GN=Ap3s1 PE=1 SV=2	1	1
	Brain-specific angiogenesis inhibitor 1-associated protein 2-like protein 1 OS=Mus musculus OX=10090 GN=Baiap2l1 PE=1 SV=1	1	1
	Phosphoglycerate mutase 1 OS=Mus musculus OX=10090 GN=Pgam1 PE=1 SV=3	1	1
	Charged multivesicular body protein 2a OS=Mus musculus OX=10090 GN=Chmp2a PE=1 SV=1	1	1
	Elongation factor 1-gamma OS=Mus musculus OX=10090 GN=Eef1g PE=1 SV=3	1	1
	Charged multivesicular body protein 5 OS=Mus musculus OX=10090 GN=Chmp5 PE=1 SV=1	1	1
	Telomerase RNA component interacting RNase OS=Mus musculus OX=10090 GN=Trir PE=1 SV=1	1	1
	Synapse-associated protein 1 OS=Mus musculus OX=10090 GN=Syap1 PE=1 SV=1	1	1
	Dystrobrevin alpha OS=Mus musculus OX=10090 GN=Dtna PE=1 SV=2	1	1
	Protein Noxp20 OS=Mus musculus OX=10090 GN=Fam114a1 PE=1 SV=1	1	1
	Methylmalonyl-CoA epimerase, mitochondrial OS=Mus musculus OX=10090 GN=Mcee PE=1 SV=1	1	1
	Mesencephalic astrocyte-derived neurotrophic factor OS=Mus musculus OX=10090 GN=Manf PE=1 SV=1	1	1
	IST1 homolog OS=Mus musculus OX=10090 GN=Ist1 PE=1 SV=1	1	1
	Protein FAM136A OS=Mus musculus OX=10090 GN=Fam136a PE=1 SV=1	1	1
	60S ribosomal protein L14 OS=Mus musculus OX=10090 GN=Rpl14 PE=1 SV=3	1	1
	Chymotrypsinogen B OS=Mus musculus OX=10090 GN=Ctrb1 PE=1 SV=1	1	1
	Vacuolar protein sorting-associated protein VTA1 homolog OS=Mus musculus OX=10090 GN=Vta1 PE=1 SV=1	1	1
	Protein transport protein Sec61 subunit beta OS=Mus musculus OX=10090 GN=Sec61b PE=1 SV=3	1	1
	Coiled-coil-helix-coiled-coil-helix domain-containing protein 5 OS=Mus musculus OX=10090 GN=Chchd5 PE=1 SV=1	1	1
	Small proline-rich protein 2A1 OS=Mus musculus OX=10090 GN=Sprr2a1 PE=2 SV=1	1	1
	Ras-related protein Rab-5A OS=Mus musculus OX=10090 GN=Rab5a PE=1 SV=1	1	1
	Distal membrane-arm assembly complex protein 1 OS=Mus musculus OX=10090 GN=Dmac1 PE=1 SV=1	1	1
	Apoptosis facilitator Bcl-2-like protein 14 OS=Mus musculus OX=10090 GN=Bcl2l14 PE=1 SV=1	1	1
	Phosphatidate phosphatase LPIN3 OS=Mus musculus OX=10090 GN=Lpin3 PE=1 SV=1	1	1
	Unconventional myosin-VIIb OS=Mus musculus OX=10090 GN=Myo7b PE=1 SV=3	1	1
	Carbohydrate-responsive element-binding protein OS=Mus musculus OX=10090 GN=Mlxipl PE=1 SV=1	1	1
	Hepatocyte growth factor-regulated tyrosine kinase substrate OS=Mus musculus OX=10090 GN=Hgs PE=1 SV=2	1	1
	Phosphatidate cytidylyltransferase 2 OS=Mus musculus OX=10090 GN=Cds2 PE=1 SV=1	1	1
	Lipolysis-stimulated lipoprotein receptor OS=Mus musculus OX=10090 GN=Lsr PE=1 SV=1	1	1
	Pyridoxal-dependent decarboxylase domain-containing protein 1 OS=Mus musculus OX=10090 GN=Pdxdc1 PE=1 SV=2	1	1
	Syntenin-2 OS=Mus musculus OX=10090 GN=Sdcbp2 PE=2 SV=1	1	1
	Carcinoembryonic antigen-related cell adhesion molecule 2 OS=Mus musculus OX=10090 GN=Ceacam2 PE=1 SV=3	1	1
	Keratin-associated protein 6-5 OS=Mus musculus OX=10090 GN=Krtap6-5 PE=2 SV=1	1	1
	Splicing factor 3B subunit 5 OS=Mus musculus OX=10090 GN=Sf3b5 PE=1 SV=1	1	1
	UBX domain-containing protein 1 OS=Mus musculus OX=10090 GN=Ubxn1 PE=1 SV=1	1	1
	Protein disulfide-isomerase A6 OS=Mus musculus OX=10090 GN=Pdia6 PE=1 SV=3	1	1
	Aspartate--tRNA ligase, cytoplasmic OS=Mus musculus OX=10090 GN=Dars1 PE=1 SV=2	1	1
	CMP-N-acetylneuraminate-beta-galactosamide-alpha-2,3-sialyltransferase 4 OS=Mus musculus OX=10090 GN=St3gal4 PE=1 SV=1	1	1
	Death-associated protein 1 OS=Mus musculus OX=10090 GN=Dap PE=1 SV=3	1	1
	Arsenite methyltransferase OS=Mus musculus OX=10090 GN=As3mt PE=1 SV=2	1	1
	Cold shock domain-containing protein E1 OS=Mus musculus OX=10090 GN=Csde1 PE=1 SV=1	1	1
	FERM, ARHGEF and pleckstrin domain-containing protein 2 OS=Mus musculus OX=10090 GN=Farp2 PE=1 SV=2	1	1
	Sorting nexin-9 OS=Mus musculus OX=10090 GN=Snx9 PE=1 SV=1	1	1
	Filamin-C OS=Mus musculus OX=10090 GN=Flnc PE=1 SV=3	1	1
	Apol9a protein OS=Mus musculus OX=10090 GN=Apol9a PE=1 SV=1	1	1
	[F-actin]-monooxygenase MICAL1 OS=Mus musculus OX=10090 GN=Mical1 PE=1 SV=1	1	1
	PH-interacting protein OS=Mus musculus OX=10090 GN=Phip PE=1 SV=2	1	1
	Calcium uptake protein 1, mitochondrial OS=Mus musculus OX=10090 GN=Micu1 PE=1 SV=1	1	1
	Mitochondrial antiviral-signaling protein OS=Mus musculus OX=10090 GN=Mavs PE=1 SV=1	1	1
	Putative lipid scramblase CLPTM1 OS=Mus musculus OX=10090 GN=Clptm1 PE=1 SV=1	1	1
	Tether containing UBX domain for GLUT4 OS=Mus musculus OX=10090 GN=Aspscr1 PE=1 SV=1	1	1
	MICOS complex subunit MIC13 OS=Mus musculus OX=10090 GN=Micos13 PE=1 SV=1	1	1
	Diphosphoinositol polyphosphate phosphohydrolase 2 OS=Mus musculus OX=10090 GN=Nudt4 PE=1 SV=1	1	1
	Cell growth regulator with EF hand domain protein 1 OS=Mus musculus OX=10090 GN=Cgref1 PE=1 SV=1	1	1
	Eukaryotic translation initiation factor 3 subunit C OS=Mus musculus OX=10090 GN=Eif3c PE=1 SV=1	1	1
	Golgi phosphoprotein 3-like OS=Mus musculus OX=10090 GN=Golph3l PE=1 SV=1	1	1
	Eukaryotic peptide chain release factor GTP-binding subunit ERF3A OS=Mus musculus OX=10090 GN=Gspt1 PE=1 SV=2	1	1
	Ankyrin repeat and SAM domain-containing protein 4B OS=Mus musculus OX=10090 GN=Anks4b PE=1 SV=1	1	1
	Ubiquinol-cytochrome-c reductase complex assembly factor 3 OS=Mus musculus OX=10090 GN=Uqcc3 PE=1 SV=1	1	1
	Trafficking protein particle complex subunit 12 OS=Mus musculus OX=10090 GN=Trappc12 PE=1 SV=2	1	1
	ATP-binding cassette sub-family F member 3 OS=Mus musculus OX=10090 GN=Abcf3 PE=1 SV=1	1	1
	Syntaxin-5 OS=Mus musculus OX=10090 GN=Stx5 PE=1 SV=3	1	1
	Bcl-2-associated transcription factor 1 OS=Mus musculus OX=10090 GN=Bclaf1 PE=1 SV=2	1	1
	Transmembrane protein 230 OS=Mus musculus OX=10090 GN=Tmem230 PE=1 SV=1	1	1
	Syndetin OS=Mus musculus OX=10090 GN=Vps50 PE=1 SV=2	1	1
	Coiled-coil and C2 domain-containing protein 2A OS=Mus musculus OX=10090 GN=Cc2d2a PE=1 SV=1	1	1
	tRNA (adenine(58)-N(1))-methyltransferase non-catalytic subunit TRM6 OS=Mus musculus OX=10090 GN=Trmt6 PE=1 SV=1	1	1
	Synaptopodin OS=Mus musculus OX=10090 GN=Synpo PE=1 SV=2	1	1
	Apolipoprotein L 9b OS=Mus musculus OX=10090 GN=Apol9b PE=2 SV=1	1	1
	Septin-11 OS=Mus musculus OX=10090 GN=Septin11 PE=1 SV=4	1	1
	Leucine-rich repeat-containing protein 4C OS=Mus musculus OX=10090 GN=Lrrc4c PE=1 SV=2	1	1
	Ubiquitin carboxyl-terminal hydrolase 47 OS=Mus musculus OX=10090 GN=Usp47 PE=1 SV=2	1	1
	Eukaryotic peptide chain release factor subunit 1 OS=Mus musculus OX=10090 GN=Etf1 PE=1 SV=4	1	1
	V-type proton ATPase subunit H OS=Mus musculus OX=10090 GN=Atp6v1h PE=1 SV=1	1	1
	Gephyrin OS=Mus musculus OX=10090 GN=Gphn PE=1 SV=2	1	1
	5'-AMP-activated protein kinase catalytic subunit alpha-2 OS=Mus musculus OX=10090 GN=Prkaa2 PE=1 SV=3	1	1
	60S ribosomal protein L24 OS=Mus musculus OX=10090 GN=Rpl24 PE=1 SV=2	1	1
	Kelch repeat and BTB domain-containing protein 11 OS=Mus musculus OX=10090 GN=Kbtbd11 PE=1 SV=3	1	1
	Eukaryotic translation initiation factor 5A-2 OS=Mus musculus OX=10090 GN=Eif5a2 PE=1 SV=3	1	1
	RING finger protein 214 OS=Mus musculus OX=10090 GN=Rnf214 PE=1 SV=1	1	1
	Tenascin OS=Mus musculus OX=10090 GN=Tnc PE=1 SV=1	1	1
	Protein PRRC2A OS=Mus musculus OX=10090 GN=Prrc2a PE=1 SV=1	1	1
	Probable RNA polymerase II nuclear localization protein SLC7A6OS OS=Mus musculus OX=10090 GN=Slc7a6os PE=1 SV=1	1	1
	Oligosaccharyltransferase complex subunit OSTC OS=Mus musculus OX=10090 GN=Ostc PE=1 SV=1	1	1
	Ubiquitin domain-containing protein UBFD1 OS=Mus musculus OX=10090 GN=Ubfd1 PE=1 SV=2	1	1
	MICOS complex subunit Mic27 OS=Mus musculus OX=10090 GN=Apool PE=1 SV=1	1	1
	Neurabin-2 OS=Mus musculus OX=10090 GN=Ppp1r9b PE=1 SV=1	1	1
	GTPase-activating protein and VPS9 domain-containing protein 1 OS=Mus musculus OX=10090 GN=Gapvd1 PE=1 SV=2	1	1
	Serine/threonine-protein kinase OSR1 OS=Mus musculus OX=10090 GN=Oxsr1 PE=1 SV=1	1	1
	FK506-binding protein 15 OS=Mus musculus OX=10090 GN=Fkbp15 PE=1 SV=2	1	1
	Exocyst complex component 3-like protein 4 OS=Mus musculus OX=10090 GN=Exoc3l4 PE=1 SV=2	1	1
	Golgi-specific brefeldin A-resistance factor 1 OS=Mus musculus OX=10090 GN=Gbf1 PE=1 SV=1	1	1
	La-related protein 4B OS=Mus musculus OX=10090 GN=Larp4b PE=1 SV=2	1	1
	E3 ubiquitin-protein ligase HECTD1 OS=Mus musculus OX=10090 GN=Hectd1 PE=1 SV=2	1	1
	Dual specificity mitogen-activated protein kinase kinase 2 OS=Mus musculus OX=10090 GN=Map2k2 PE=1 SV=2	1	1
	DNA-directed RNA polymerases I, II, and III subunit RPABC4 OS=Mus musculus OX=10090 GN=Polr2k PE=3 SV=2	1	1
	ATP-dependent RNA helicase DDX3X OS=Mus musculus OX=10090 GN=Ddx3x PE=1 SV=3	1	1
	ATP-dependent RNA helicase DDX3Y OS=Mus musculus OX=10090 GN=Ddx3y PE=1 SV=2	1	1
	Serine/arginine-rich splicing factor 2 OS=Mus musculus OX=10090 GN=Srsf2 PE=1 SV=4	1	1
	GTP-binding nuclear protein Ran, testis-specific isoform OS=Mus musculus OX=10090 GN=Rasl2-9 PE=2 SV=1	1	1
	Probable ATP-dependent RNA helicase DDX5 OS=Mus musculus OX=10090 GN=Ddx5 PE=1 SV=2	1	1
	GTP-binding protein OS=Mus musculus OX=10090 GN=Ifi47 PE=1 SV=1	1	1
	Alpha-2-antiplasmin OS=Mus musculus OX=10090 GN=Serpinf2 PE=1 SV=1	1	1
	Host cell factor 1 OS=Mus musculus OX=10090 GN=Hcfc1 PE=1 SV=2	1	1
	Poly(A) polymerase alpha OS=Mus musculus OX=10090 GN=Papola PE=1 SV=4	1	1
	Laminin subunit alpha-5 OS=Mus musculus OX=10090 GN=Lama5 PE=1 SV=4	1	1
	Caprin-1 OS=Mus musculus OX=10090 GN=Caprin1 PE=1 SV=2	1	1
	Stress-induced-phosphoprotein 1 OS=Mus musculus OX=10090 GN=Stip1 PE=1 SV=1	1	1
	Rab-like protein 6 OS=Mus musculus OX=10090 GN=Rabl6 PE=1 SV=2	1	1
	Tensin-3 OS=Mus musculus OX=10090 GN=Tns3 PE=1 SV=1	1	1
	TOM1-like protein 2 OS=Mus musculus OX=10090 GN=Tom1l2 PE=1 SV=1	1	1
	Heat shock protein beta-6 OS=Mus musculus OX=10090 GN=Hspb6 PE=1 SV=1	1	1
	Peroxisome biogenesis factor 1 OS=Mus musculus OX=10090 GN=Pex1 PE=1 SV=2	1	1
	Phosphatase and actin regulator 4 OS=Mus musculus OX=10090 GN=Phactr4 PE=1 SV=2	1	1
	Small proline-rich protein 2A3 OS=Mus musculus OX=10090 GN=Sprr2a3 PE=2 SV=1	1	1
	Leucine-rich repeat flightless-interacting protein 1 OS=Mus musculus OX=10090 GN=Lrrfip1 PE=1 SV=2	1	1
	Tubulin alpha chain-like 3 OS=Mus musculus OX=10090 GN=Tubal3 PE=2 SV=2	1	1
	E3 ubiquitin-protein ligase DTX3L OS=Mus musculus OX=10090 GN=Dtx3l PE=1 SV=1	1	1
	Pleckstrin homology domain-containing family A member 7 OS=Mus musculus OX=10090 GN=Plekha7 PE=1 SV=2	1	1
	FERM domain-containing protein 8 OS=Mus musculus OX=10090 GN=Frmd8 PE=1 SV=2	1	1
	Delta(14)-sterol reductase LBR OS=Mus musculus OX=10090 GN=Lbr PE=1 SV=2	1	1
	Interferon-induced protein with tetratricopeptide repeats 1B-like 2 OS=Mus musculus OX=10090 GN=Ifit1bl2 PE=1 SV=1	1	1
	Rho guanine nucleotide exchange factor 16 OS=Mus musculus OX=10090 GN=Arhgef16 PE=1 SV=3	1	1
	U4/U6.U5 tri-snRNP-associated protein 2 OS=Mus musculus OX=10090 GN=Usp39 PE=1 SV=2	1	1
	Hydroxysteroid dehydrogenase-like protein 2 OS=Mus musculus OX=10090 GN=Hsdl2 PE=1 SV=1	1	1
	Bcl-2-like protein 15 OS=Mus musculus OX=10090 GN=Bcl2l15 PE=2 SV=2	1	1
	Retinol-binding protein 2 OS=Mus musculus OX=10090 GN=Rbp2 PE=2 SV=2	1	1
	2-5A-dependent ribonuclease OS=Mus musculus OX=10090 GN=Rnasel PE=1 SV=2	1	1
	Prefoldin subunit 6 OS=Mus musculus OX=10090 GN=Pfdn6 PE=1 SV=1	1	1
	Catenin beta-1 OS=Mus musculus OX=10090 GN=Ctnnb1 PE=1 SV=1	1	1
	Aminopeptidase N OS=Mus musculus OX=10090 GN=Anpep PE=1 SV=4	1	1
	Interferon regulatory factor 6 OS=Mus musculus OX=10090 GN=Irf6 PE=1 SV=2	1	1
	Ras GTPase-activating protein-binding protein 2 OS=Mus musculus OX=10090 GN=G3bp2 PE=1 SV=2	1	1
	Plakophilin-1 OS=Mus musculus OX=10090 GN=Pkp1 PE=1 SV=1	1	1
	Cysteine and glycine-rich protein 2 OS=Mus musculus OX=10090 GN=Csrp2 PE=1 SV=3	1	1
	Serine/threonine-protein kinase WNK1 OS=Mus musculus OX=10090 GN=Wnk1 PE=1 SV=2	1	1
	Nascent polypeptide-associated complex subunit alpha, muscle-specific form OS=Mus musculus OX=10090 GN=Naca PE=1 SV=2	1	1
	Probable ubiquitin carboxyl-terminal hydrolase FAF-X OS=Mus musculus OX=10090 GN=Usp9x PE=1 SV=2	1	1
	Heterogeneous nuclear ribonucleoprotein H2 OS=Mus musculus OX=10090 GN=Hnrnph2 PE=1 SV=1	1	1
	Double C2-like domain-containing protein beta OS=Mus musculus OX=10090 GN=Doc2b PE=1 SV=2	1	1
	High mobility group protein B1 OS=Mus musculus OX=10090 GN=Hmgb1 PE=1 SV=2	1	1
	Proteasome activator complex subunit 3 OS=Mus musculus OX=10090 GN=Psme3 PE=1 SV=1	1	1
	COP9 signalosome complex subunit 2 OS=Mus musculus OX=10090 GN=Cops2 PE=1 SV=1	1	1
	Myocardin-related transcription factor B OS=Mus musculus OX=10090 GN=Mrtfb PE=1 SV=1	1	1
	Ankyrin repeat and SAM domain-containing protein 1A OS=Mus musculus OX=10090 GN=Anks1a PE=1 SV=3	1	1
	Tropomyosin alpha-1 chain OS=Mus musculus OX=10090 GN=Tpm1 PE=1 SV=1	1	1
	Striatin-4 OS=Mus musculus OX=10090 GN=Strn4 PE=1 SV=2	1	1
	ATP synthase subunit epsilon, mitochondrial OS=Mus musculus OX=10090 GN=Atp5f1e PE=1 SV=2	1	1
	UV excision repair protein RAD23 homolog B OS=Mus musculus OX=10090 GN=Rad23b PE=1 SV=2	1	1
	Gastric inhibitory polypeptide OS=Mus musculus OX=10090 GN=Gip PE=2 SV=2	1	1
	Signal recognition particle receptor subunit beta OS=Mus musculus OX=10090 GN=Srprb PE=1 SV=1	1	1
	Vacuolar protein sorting-associated protein 4B OS=Mus musculus OX=10090 GN=Vps4b PE=1 SV=2	1	1
	Mannosyl-oligosaccharide 1,2-alpha-mannosidase IA OS=Mus musculus OX=10090 GN=Man1a1 PE=1 SV=1	1	1
	Transcriptional activator protein Pur-alpha OS=Mus musculus OX=10090 GN=Pura PE=1 SV=1	1	1
	Signal transducer and activator of transcription 1 OS=Mus musculus OX=10090 GN=Stat1 PE=1 SV=1	1	1
	60S ribosomal protein L12 OS=Mus musculus OX=10090 GN=Rpl12 PE=1 SV=2	1	1
	Ras-related protein Rab-5C OS=Mus musculus OX=10090 GN=Rab5c PE=1 SV=2	1	1
	Apolipoprotein C-I OS=Mus musculus OX=10090 GN=Apoc1 PE=1 SV=1	1	1
	Apolipoprotein C-III OS=Mus musculus OX=10090 GN=Apoc3 PE=1 SV=2	1	1
	Kinesin heavy chain isoform 5A OS=Mus musculus OX=10090 GN=Kif5a PE=1 SV=3	1	1
	Dual specificity mitogen-activated protein kinase kinase 1 OS=Mus musculus OX=10090 GN=Map2k1 PE=1 SV=2	1	1
	Carcinoembryonic antigen-related cell adhesion molecule 1 OS=Mus musculus OX=10090 GN=Ceacam1 PE=1 SV=1	1	1
	Aminoacyl tRNA synthase complex-interacting multifunctional protein 1 OS=Mus musculus OX=10090 GN=Aimp1 PE=1 SV=2	1	1
	High mobility group protein B2 OS=Mus musculus OX=10090 GN=Hmgb2 PE=1 SV=3	1	1
	Polyadenylate-binding protein 1 OS=Mus musculus OX=10090 GN=Pabpc1 PE=1 SV=2	1	1
	Kinesin heavy chain isoform 5C OS=Mus musculus OX=10090 GN=Kif5c PE=1 SV=3	1	1
	Phospholipase A-2-activating protein OS=Mus musculus OX=10090 GN=Plaa PE=1 SV=4	1	1
	Prothymosin alpha OS=Mus musculus OX=10090 GN=Ptma PE=1 SV=2	1	1
	Vitamin D-binding protein OS=Mus musculus OX=10090 GN=Gc PE=1 SV=2	1	1
	Tropomyosin alpha-3 chain OS=Mus musculus OX=10090 GN=Tpm3 PE=1 SV=3	1	1
	Serpin H1 OS=Mus musculus OX=10090 GN=Serpinh1 PE=1 SV=3	1	1
	Lysosomal protective protein OS=Mus musculus OX=10090 GN=Ctsa PE=1 SV=1	1	1
	Putative ATP-dependent RNA helicase Pl10 OS=Mus musculus OX=10090 GN=D1Pas1 PE=1 SV=1	1	1
	Carbonic anhydrase 3 OS=Mus musculus OX=10090 GN=Ca3 PE=1 SV=3	1	1
	Histone H1.0 OS=Mus musculus OX=10090 GN=H1-0 PE=2 SV=4	1	1
	Protein PET117 homolog, mitochondrial OS=Mus musculus OX=10090 GN=Pet117 PE=3 SV=1	1	1
	Leucine-rich repeat-containing protein 4B OS=Mus musculus OX=10090 GN=Lrrc4b PE=1 SV=1	1	1
	Cadherin-1 OS=Mus musculus OX=10090 GN=Cdh1 PE=1 SV=1	1	1
	Integrin beta-1 OS=Mus musculus OX=10090 GN=Itgb1 PE=1 SV=1	1	1
	DNA-directed RNA polymerase II subunit RPB1 OS=Mus musculus OX=10090 GN=Polr2a PE=1 SV=3	1	1
	Anionic trypsin-2 OS=Mus musculus OX=10090 GN=Prss2 PE=1 SV=1	1	1
	Aspartate aminotransferase, cytoplasmic OS=Mus musculus OX=10090 GN=Got1 PE=1 SV=3	1	1
	H-2 class II histocompatibility antigen, A-D beta chain OS=Mus musculus OX=10090 GN=H2-Ab1 PE=1 SV=1	1	1
	H-2 class I histocompatibility antigen, K-B alpha chain OS=Mus musculus OX=10090 GN=H2-K1 PE=1 SV=1	1	1
	Immunoglobulin heavy constant gamma 2B OS=Mus musculus OX=10090 GN=Ighg2b PE=1 SV=3	1	1
	Pancreatic alpha-amylase OS=Mus musculus OX=10090 GN=Amy2 PE=1 SV=2	1	1
	Cytochrome c, testis-specific OS=Mus musculus OX=10090 GN=Cyct PE=1 SV=3	1	1
	Integral membrane protein 2B OS=Mus musculus OX=10090 GN=Itm2b PE=1 SV=1	1	1
	Kinesin light chain 2 OS=Mus musculus OX=10090 GN=Klc2 PE=1 SV=1	1	1
	UDP-glucose 6-dehydrogenase OS=Mus musculus OX=10090 GN=Ugdh PE=1 SV=1	1	1
	Syntaxin-7 OS=Mus musculus OX=10090 GN=Stx7 PE=1 SV=3	1	1
	Vesicle-associated membrane protein 8 OS=Mus musculus OX=10090 GN=Vamp8 PE=1 SV=1	1	1
	Eukaryotic translation initiation factor 3 subunit D OS=Mus musculus OX=10090 GN=Eif3d PE=1 SV=2	1	1
	STE20-like serine/threonine-protein kinase OS=Mus musculus OX=10090 GN=Slk PE=1 SV=2	1	1
	High mobility group protein B3 OS=Mus musculus OX=10090 GN=Hmgb3 PE=1 SV=3	1	1
	Syndecan-4 OS=Mus musculus OX=10090 GN=Sdc4 PE=1 SV=1	1	1
	Secretory carrier-associated membrane protein 3 OS=Mus musculus OX=10090 GN=Scamp3 PE=1 SV=3	1	1
	26S proteasome non-ATPase regulatory subunit 4 OS=Mus musculus OX=10090 GN=Psmd4 PE=1 SV=1	1	1
	ATPase inhibitor, mitochondrial OS=Mus musculus OX=10090 GN=Atp5if1 PE=1 SV=2	1	1
	Glycine tyrosine-rich hair keratin protein OS=Mus musculus OX=10090 GN=1110025L11Rik PE=2 SV=1	1	1
	Myosin XVB OS=Mus musculus OX=10090 GN=Myo15b PE=1 SV=2	1	1
	Sulfotransferase OS=Mus musculus OX=10090 GN=Sult3a2 PE=3 SV=1	1	1
	Brefeldin A-inhibited guanine nucleotide-exchange protein 1 OS=Mus musculus OX=10090 GN=Arfgef1 PE=1 SV=1	1	1
	Signal recognition particle subunit SRP72 OS=Mus musculus OX=10090 GN=Srp72 PE=1 SV=1	1	1
	Rho guanine nucleotide exchange factor 5 OS=Mus musculus OX=10090 GN=Arhgef5 PE=1 SV=1	1	1
	A-kinase anchor protein 13 OS=Mus musculus OX=10090 GN=Akap13 PE=1 SV=1	1	1
	Interferon regulatory factor 2-binding protein 2 OS=Mus musculus OX=10090 GN=Irf2bp2 PE=1 SV=1	1	1
	Predicted pseudogene 10320 OS=Mus musculus OX=10090 GN=Gm10320 PE=3 SV=1	1	1
	Alpha-amylase (Fragment) OS=Mus musculus OX=10090 GN=Amy2a1 PE=1 SV=1	1	1
	Small integral membrane protein 20 OS=Mus musculus OX=10090 GN=Smim20 PE=1 SV=1	1	1
	Tropomyosin 3, related sequence 7 OS=Mus musculus OX=10090 GN=Tpm3-rs7 PE=3 SV=1	1	1
	Dedicator of cytokinesis protein 5 OS=Mus musculus OX=10090 GN=Dock5 PE=1 SV=2	1	1
	Sickle tail protein OS=Mus musculus OX=10090 GN=Skt PE=1 SV=1	1	1
	Integrin beta-4 OS=Mus musculus OX=10090 GN=Itgb4 PE=1 SV=1	1	1
	Predicted gene, 50478 OS=Mus musculus OX=10090 GN=Gm50478 PE=4 SV=1	1	1
	NAD(P)H oxidase (H(2)O(2)-forming) OS=Mus musculus OX=10090 GN=Duox2 PE=3 SV=1	1	1
	Predicted pseudogene 9774 OS=Mus musculus OX=10090 GN=Gm9774 PE=3 SV=1	1	1
	Tubulin beta-3 chain OS=Mus musculus OX=10090 GN=Tubb3 PE=1 SV=1	19	0.95
	Tubulin beta-4A chain OS=Mus musculus OX=10090 GN=Tubb4a PE=1 SV=3	31	0.94
	Perilipin-3 OS=Mus musculus OX=10090 GN=Plin3 PE=1 SV=1	29	0.93
	Tubulin beta-2B chain OS=Mus musculus OX=10090 GN=Tubb2b PE=1 SV=1	38	0.92
	Tubulin beta-2A chain OS=Mus musculus OX=10090 GN=Tubb2a PE=1 SV=1	38	0.92
	Deleted in malignant brain tumors 1 protein OS=Mus musculus OX=10090 GN=Dmbt1 PE=1 SV=2	12	0.92
	Villin-1 OS=Mus musculus OX=10090 GN=Vil1 PE=1 SV=3	11	0.91
	Tubulin beta-4B chain OS=Mus musculus OX=10090 GN=Tubb4b PE=1 SV=1	40	0.9
	Tubulin beta-6 chain OS=Mus musculus OX=10090 GN=Tubb6 PE=1 SV=1	30	0.9
	Tubulin beta-1 chain OS=Mus musculus OX=10090 GN=Tubb1 PE=1 SV=1	10	0.9
	Y-box-binding protein 1 OS=Mus musculus OX=10090 GN=Ybx1 PE=1 SV=3	9	0.89
	Breast carcinoma-amplified sequence 1 homolog OS=Mus musculus OX=10090 GN=Bcas1 PE=1 SV=3	17	0.88
	Tubulin beta-5 chain OS=Mus musculus OX=10090 GN=Tubb5 PE=1 SV=1	42	0.88
	UMP-CMP kinase OS=Mus musculus OX=10090 GN=Cmpk1 PE=1 SV=1	16	0.88
	Kinesin light chain 4 OS=Mus musculus OX=10090 GN=Klc4 PE=1 SV=1	8	0.88
	Keratin, type II cuticular Hb2 OS=Mus musculus OX=10090 GN=Krt82 PE=1 SV=2	8	0.88
	Histone H1.1 OS=Mus musculus OX=10090 GN=H1-1 PE=1 SV=2	8	0.88
	Keratin, type I cuticular Ha1 OS=Mus musculus OX=10090 GN=Krt31 PE=1 SV=2	38	0.87
	Destrin OS=Mus musculus OX=10090 GN=Dstn PE=1 SV=3	15	0.87
	Myosin-14 OS=Mus musculus OX=10090 GN=Myh14 PE=1 SV=1	21	0.86
	Apolipoprotein E OS=Mus musculus OX=10090 GN=Apoe PE=1 SV=2	7	0.86
	Keratin, type I cuticular Ha3-II OS=Mus musculus OX=10090 GN=Krt33b PE=1 SV=2	34	0.85
	Seminal vesicle secretory protein 5 OS=Mus musculus OX=10090 GN=Svs5 PE=2 SV=1	20	0.85
	Serine/threonine-protein kinase PAK 2 OS=Mus musculus OX=10090 GN=Pak2 PE=1 SV=1	13	0.85
	Somatostatin OS=Mus musculus OX=10090 GN=Sst PE=1 SV=1	13	0.85
	Alpha-2-HS-glycoprotein OS=Mus musculus OX=10090 GN=Ahsg PE=1 SV=1	13	0.85
	Apolipoprotein A-IV OS=Mus musculus OX=10090 GN=Apoa4 PE=1 SV=3	13	0.85
	Keratin, type I cuticular Ha5 OS=Mus musculus OX=10090 GN=Krt35 PE=1 SV=1	30	0.83
	Vigilin OS=Mus musculus OX=10090 GN=Hdlbp PE=1 SV=1	12	0.83
	Valine--tRNA ligase OS=Mus musculus OX=10090 GN=Vars1 PE=1 SV=1	6	0.83
	Cytoplasmic dynein 1 heavy chain 1 OS=Mus musculus OX=10090 GN=Dync1h1 PE=1 SV=2	6	0.83
	Heterogeneous nuclear ribonucleoprotein M OS=Mus musculus OX=10090 GN=Hnrnpm PE=1 SV=3	6	0.83
	La-related protein 1 OS=Mus musculus OX=10090 GN=Larp1 PE=1 SV=3	6	0.83
	Solute carrier family 12 member 2 OS=Mus musculus OX=10090 GN=Slc12a2 PE=1 SV=2	6	0.83
	Vesicle-trafficking protein SEC22b OS=Mus musculus OX=10090 GN=Sec22b PE=1 SV=3	6	0.83
	Palladin OS=Mus musculus OX=10090 GN=Palld PE=1 SV=2	23	0.83
	Poly(rC)-binding protein 1 OS=Mus musculus OX=10090 GN=Pcbp1 PE=1 SV=1	23	0.83
	Ribosome-binding protein 1 OS=Mus musculus OX=10090 GN=Rrbp1 PE=1 SV=2	34	0.82
	Plasminogen activator inhibitor 1 RNA-binding protein OS=Mus musculus OX=10090 GN=Serbp1 PE=1 SV=2	11	0.82
	Cytoplasmic dynein 1 light intermediate chain 1 OS=Mus musculus OX=10090 GN=Dync1li1 PE=1 SV=1	11	0.82
	Microtubule-associated protein 4 OS=Mus musculus OX=10090 GN=Map4 PE=1 SV=3	16	0.81
	Keratin, type II cuticular Hb5 OS=Mus musculus OX=10090 GN=Krt85 PE=1 SV=2	31	0.81
	Cornifin-A OS=Mus musculus OX=10090 GN=Sprr1a PE=1 SV=1	10	0.8
	Fc fragment of IgG-binding protein OS=Mus musculus OX=10090 GN=Fcgbp PE=1 SV=1	10	0.8
	RNA-binding motif protein, X chromosome OS=Mus musculus OX=10090 GN=Rbmx PE=1 SV=1	5	0.8
	Synaptosomal-associated protein 29 OS=Mus musculus OX=10090 GN=Snap29 PE=1 SV=1	5	0.8
	Cysteine-rich protein 2 OS=Mus musculus OX=10090 GN=Crip2 PE=1 SV=1	5	0.8
	Plakophilin 2 OS=Mus musculus OX=10090 GN=Pkp2 PE=1 SV=1	5	0.8
	Actin-related protein 2/3 complex subunit 5 OS=Mus musculus OX=10090 GN=Arpc5 PE=1 SV=3	5	0.8
	Splicing factor 3B subunit 1 OS=Mus musculus OX=10090 GN=Sf3b1 PE=1 SV=1	5	0.8
	Dynactin subunit 2 OS=Mus musculus OX=10090 GN=Dctn2 PE=1 SV=3	5	0.8
	RNA binding motif protein, X-linked-like-1 OS=Mus musculus OX=10090 GN=Rbmxl1 PE=2 SV=1	5	0.8
	Splicing factor, proline- and glutamine-rich OS=Mus musculus OX=10090 GN=Sfpq PE=1 SV=1	5	0.8
	BolA-like protein 3 OS=Mus musculus OX=10090 GN=Bola3 PE=1 SV=1	5	0.8
	KN motif and ankyrin repeat domain-containing protein 2 OS=Mus musculus OX=10090 GN=Kank2 PE=1 SV=1	5	0.8
	Specifically androgen-regulated gene protein OS=Mus musculus OX=10090 GN=Sarg PE=1 SV=2	5	0.8
	Cytoplasmic dynein 1 light intermediate chain 2 OS=Mus musculus OX=10090 GN=Dync1li2 PE=1 SV=2	5	0.8
	Breast cancer anti-estrogen resistance protein 1 OS=Mus musculus OX=10090 GN=Bcar1 PE=1 SV=2	5	0.8
	40S ribosomal protein S3a OS=Mus musculus OX=10090 GN=Rps3a PE=1 SV=3	5	0.8
	Dual specificity mitogen-activated protein kinase kinase 4 OS=Mus musculus OX=10090 GN=Map2k4 PE=1 SV=2	5	0.8
	Peptidyl-prolyl cis-trans isomerase FKBP4 OS=Mus musculus OX=10090 GN=Fkbp4 PE=1 SV=5	5	0.8
	Cystatin-C OS=Mus musculus OX=10090 GN=Cst3 PE=1 SV=2	5	0.8
	60S ribosomal protein L7a OS=Mus musculus OX=10090 GN=Rpl7a PE=1 SV=2	5	0.8
	Fibronectin OS=Mus musculus OX=10090 GN=Fn1 PE=1 SV=4	5	0.8
	H-2 class II histocompatibility antigen gamma chain OS=Mus musculus OX=10090 GN=Cd74 PE=1 SV=3	5	0.8
	Protein transport protein Sec16A OS=Mus musculus OX=10090 GN=Sec16a PE=1 SV=1	5	0.8
	Predicted gene 7324 OS=Mus musculus OX=10090 GN=Gm7324 PE=4 SV=1	5	0.8
	Talin-1 OS=Mus musculus OX=10090 GN=Tln1 PE=1 SV=2	18	0.78
	Mucin-13 OS=Mus musculus OX=10090 GN=Muc13 PE=2 SV=1	18	0.78
	Unconventional myosin-Ia OS=Mus musculus OX=10090 GN=Myo1a PE=2 SV=2	18	0.78
	Serine protease inhibitor Kazal-type 4 OS=Mus musculus OX=10090 GN=Spink4 PE=2 SV=2	18	0.78
	PDZ and LIM domain protein 5 OS=Mus musculus OX=10090 GN=Pdlim5 PE=1 SV=4	9	0.78
	Eukaryotic translation initiation factor 4B OS=Mus musculus OX=10090 GN=Eif4b PE=1 SV=1	9	0.78
	Poly(rC)-binding protein 2 OS=Mus musculus OX=10090 GN=Pcbp2 PE=1 SV=1	9	0.78
	Protein CDV3 OS=Mus musculus OX=10090 GN=Cdv3 PE=1 SV=2	9	0.78
	Calponin-1 OS=Mus musculus OX=10090 GN=Cnn1 PE=1 SV=1	44	0.77
	Tubulin alpha-3 chain OS=Mus musculus OX=10090 GN=Tuba3b PE=1 SV=1	52	0.77
	Tubulin alpha-8 chain OS=Mus musculus OX=10090 GN=Tuba8 PE=1 SV=1	39	0.77
	EF-hand domain-containing protein D2 OS=Mus musculus OX=10090 GN=Efhd2 PE=1 SV=1	26	0.77
	CD2-associated protein OS=Mus musculus OX=10090 GN=Cd2ap PE=1 SV=3	13	0.77
	Junction plakoglobin OS=Mus musculus OX=10090 GN=Jup PE=1 SV=3	13	0.77
	Heat shock protein beta-1 OS=Mus musculus OX=10090 GN=Hspb1 PE=1 SV=3	13	0.77
	Tubulin alpha-4A chain OS=Mus musculus OX=10090 GN=Tuba4a PE=1 SV=1	51	0.76
	PDZ and LIM domain protein 1 OS=Mus musculus OX=10090 GN=Pdlim1 PE=1 SV=4	37	0.76
	Seminal vesicle secretory protein 4 OS=Mus musculus OX=10090 GN=Svs4 PE=1 SV=2	61	0.75
	Tubulin alpha-1C chain OS=Mus musculus OX=10090 GN=Tuba1c PE=1 SV=1	68	0.75
	Tubulin alpha-1A chain OS=Mus musculus OX=10090 GN=Tuba1a PE=1 SV=1	68	0.75
	Constitutive coactivator of PPAR-gamma-like protein 1 OS=Mus musculus OX=10090 GN=FAM120A PE=1 SV=2	12	0.75
	40S ribosomal protein S10 OS=Mus musculus OX=10090 GN=Rps10 PE=1 SV=1	12	0.75
	Keratin, type II cytoskeletal 4 OS=Mus musculus OX=10090 GN=Krt4 PE=1 SV=2	12	0.75
	PEST proteolytic signal-containing nuclear protein OS=Mus musculus OX=10090 GN=Pcnp PE=1 SV=1	8	0.75
	Coxsackievirus and adenovirus receptor homolog OS=Mus musculus OX=10090 GN=Cxadr PE=1 SV=1	8	0.75
	Stathmin-2 OS=Mus musculus OX=10090 GN=Stmn2 PE=1 SV=1	8	0.75
	Regenerating islet-derived protein 3-beta OS=Mus musculus OX=10090 GN=Reg3b PE=1 SV=1	8	0.75
	Serine/threonine-protein kinase PAK 1 OS=Mus musculus OX=10090 GN=Pak1 PE=1 SV=1	8	0.75
	Actin-related protein 2/3 complex subunit 1B OS=Mus musculus OX=10090 GN=Arpc1b PE=1 SV=4	4	0.75
	Protein numb homolog OS=Mus musculus OX=10090 GN=Numb PE=1 SV=1	4	0.75
	DnaJ homolog subfamily A member 2 OS=Mus musculus OX=10090 GN=Dnaja2 PE=1 SV=1	4	0.75
	Receptor expression-enhancing protein 6 OS=Mus musculus OX=10090 GN=Reep6 PE=1 SV=1	4	0.75
	Hypoxia up-regulated protein 1 OS=Mus musculus OX=10090 GN=Hyou1 PE=1 SV=1	4	0.75
	Regulator of nonsense transcripts 1 OS=Mus musculus OX=10090 GN=Upf1 PE=1 SV=2	4	0.75
	Casein kinase I isoform delta OS=Mus musculus OX=10090 GN=Csnk1d PE=1 SV=2	4	0.75
	ADP-ribosylation factor GTPase-activating protein 3 OS=Mus musculus OX=10090 GN=Arfgap3 PE=1 SV=2	4	0.75
	Ragulator complex protein LAMTOR5 OS=Mus musculus OX=10090 GN=Lamtor5 PE=1 SV=1	4	0.75
	Arpin OS=Mus musculus OX=10090 GN=Arpin PE=1 SV=1	4	0.75
	Parkinson disease protein 7 homolog OS=Mus musculus OX=10090 GN=Park7 PE=1 SV=1	4	0.75
	Fructose-bisphosphate aldolase B OS=Mus musculus OX=10090 GN=Aldob PE=1 SV=3	4	0.75
	ATP-citrate synthase OS=Mus musculus OX=10090 GN=Acly PE=1 SV=1	4	0.75
	Inactive phospholipase C-like protein 2 OS=Mus musculus OX=10090 GN=Plcl2 PE=1 SV=2	4	0.75
	SLAIN motif-containing protein 2 OS=Mus musculus OX=10090 GN=Slain2 PE=1 SV=2	4	0.75
	NACHT, LRR and PYD domains-containing protein 4B OS=Mus musculus OX=10090 GN=Nlrp4b PE=2 SV=1	4	0.75
	Proteasome inhibitor PI31 subunit OS=Mus musculus OX=10090 GN=Psmf1 PE=1 SV=1	4	0.75
	Actin-binding protein WASF2 OS=Mus musculus OX=10090 GN=Wasf2 PE=1 SV=1	4	0.75
	Phosphatidylinositol-binding clathrin assembly protein OS=Mus musculus OX=10090 GN=Picalm PE=1 SV=1	4	0.75
	WAS/WASL-interacting protein family member 2 OS=Mus musculus OX=10090 GN=Wipf2 PE=1 SV=1	4	0.75
	Putative adenosylhomocysteinase 3 OS=Mus musculus OX=10090 GN=Ahcyl2 PE=1 SV=1	4	0.75
	Eukaryotic translation initiation factor 4 gamma 2 OS=Mus musculus OX=10090 GN=Eif4g2 PE=1 SV=2	4	0.75
	Sulfate transporter OS=Mus musculus OX=10090 GN=Slc26a2 PE=1 SV=1	4	0.75
	Spectrin beta chain, non-erythrocytic 1 OS=Mus musculus OX=10090 GN=Sptbn1 PE=1 SV=2	4	0.75
	Sodium/hydrogen exchanger 1 OS=Mus musculus OX=10090 GN=Slc9a1 PE=1 SV=1	4	0.75
	Protein cordon-bleu OS=Mus musculus OX=10090 GN=Cobl PE=1 SV=1	4	0.75
	Collagen alpha-1(VI) chain OS=Mus musculus OX=10090 GN=Col6a1 PE=1 SV=1	4	0.75
	Ubiquitin-like modifier-activating enzyme 1 OS=Mus musculus OX=10090 GN=Uba1 PE=1 SV=1	4	0.75
	Pro-neuropeptide Y OS=Mus musculus OX=10090 GN=Npy PE=1 SV=2	4	0.75
	Poly(rC)-binding protein 3 OS=Mus musculus OX=10090 GN=Pcbp3 PE=1 SV=3	4	0.75
	Polypyrimidine tract-binding protein 1 OS=Mus musculus OX=10090 GN=Ptbp1 PE=1 SV=2	4	0.75
	Metallothionein-2 OS=Mus musculus OX=10090 GN=Mt2 PE=1 SV=2	4	0.75
	Proteasome subunit beta type-10 OS=Mus musculus OX=10090 GN=Psmb10 PE=1 SV=1	4	0.75
	Synaptosomal-associated protein 23 OS=Mus musculus OX=10090 GN=Snap23 PE=1 SV=1	4	0.75
	Arfaptin-1 OS=Mus musculus OX=10090 GN=Arfip1 PE=1 SV=1	4	0.75
	Kinesin family member 13B OS=Mus musculus OX=10090 GN=Kif13b PE=1 SV=1	4	0.75
	Apolipoprotein A-I OS=Mus musculus OX=10090 GN=Apoa1 PE=1 SV=2	43	0.74
	Heterogeneous nuclear ribonucleoprotein K OS=Mus musculus OX=10090 GN=Hnrnpk PE=1 SV=1	43	0.74
	Lipoma-preferred partner homolog OS=Mus musculus OX=10090 GN=Lpp PE=1 SV=1	93	0.74
	Tubulin alpha-1B chain OS=Mus musculus OX=10090 GN=Tuba1b PE=1 SV=2	69	0.74
	Keratin, type I cytoskeletal 40 OS=Mus musculus OX=10090 GN=Krt40 PE=2 SV=1	19	0.74
	LIM and SH3 domain protein 1 OS=Mus musculus OX=10090 GN=Lasp1 PE=1 SV=1	34	0.74
	Ladinin-1 OS=Mus musculus OX=10090 GN=Lad1 PE=1 SV=1	34	0.74
	LIM domain and actin-binding protein 1 OS=Mus musculus OX=10090 GN=Lima1 PE=1 SV=3	15	0.73
	Trefoil factor 3 OS=Mus musculus OX=10090 GN=Tff3 PE=1 SV=2	52	0.73
	Elongation factor 1-alpha 1 OS=Mus musculus OX=10090 GN=Eef1a1 PE=1 SV=3	37	0.73
	Regenerating islet-derived protein 3-gamma OS=Mus musculus OX=10090 GN=Reg3g PE=1 SV=1	22	0.73
	Far upstream element-binding protein 2 OS=Mus musculus OX=10090 GN=Khsrp PE=1 SV=2	11	0.73
	Protein FAM107B OS=Mus musculus OX=10090 GN=Fam107b PE=1 SV=2	11	0.73
	Cholecystokinin OS=Mus musculus OX=10090 GN=Cck PE=1 SV=3	11	0.73
	Smoothelin OS=Mus musculus OX=10090 GN=Smtn PE=1 SV=2	29	0.72
	Reticulon-4 OS=Mus musculus OX=10090 GN=Rtn4 PE=1 SV=2	18	0.72
	Seminal vesicle secretory protein 6 OS=Mus musculus OX=10090 GN=Svs6 PE=2 SV=1	18	0.72
	Calpastatin OS=Mus musculus OX=10090 GN=Cast PE=1 SV=2	18	0.72
	Zyxin OS=Mus musculus OX=10090 GN=Zyx PE=1 SV=2	25	0.72
	Catenin delta-1 OS=Mus musculus OX=10090 GN=Ctnnd1 PE=1 SV=2	21	0.71
	Eukaryotic translation initiation factor 4H OS=Mus musculus OX=10090 GN=Eif4h PE=1 SV=3	14	0.71
	Calcium-regulated heat stable protein 1 OS=Mus musculus OX=10090 GN=Carhsp1 PE=1 SV=1	7	0.71
	Ubiquitin-associated protein 2-like OS=Mus musculus OX=10090 GN=Ubap2l PE=1 SV=1	7	0.71
	Serine/threonine-protein phosphatase 6 regulatory subunit 1 OS=Mus musculus OX=10090 GN=Ppp6r1 PE=1 SV=1	7	0.71
	Ras GTPase-activating protein-binding protein 1 OS=Mus musculus OX=10090 GN=G3bp1 PE=1 SV=1	7	0.71
	Alpha-endosulfine OS=Mus musculus OX=10090 GN=Ensa PE=1 SV=1	7	0.71
	Adenylyl cyclase-associated protein 1 OS=Mus musculus OX=10090 GN=Cap1 PE=1 SV=4	7	0.71
	Peroxiredoxin-6 OS=Mus musculus OX=10090 GN=Prdx6 PE=1 SV=3	7	0.71
	MAP7 domain-containing protein 1 OS=Mus musculus OX=10090 GN=Map7d1 PE=1 SV=1	7	0.71
	Histone H1.3 OS=Mus musculus OX=10090 GN=H1-3 PE=1 SV=2	45	0.71
	Synemin OS=Mus musculus OX=10090 GN=Synm PE=1 SV=2	51	0.71
	Serine/arginine repetitive matrix protein 2 OS=Mus musculus OX=10090 GN=Srrm2 PE=1 SV=3	17	0.71
	Keratin, type II cytoskeletal 72 OS=Mus musculus OX=10090 GN=Krt72 PE=3 SV=1	17	0.71
	Protein phosphatase 1 regulatory subunit 1B OS=Mus musculus OX=10090 GN=Ppp1r1b PE=1 SV=2	40	0.7
	Histone H1.2 OS=Mus musculus OX=10090 GN=H1-2 PE=1 SV=2	40	0.7
	LIM domain-binding protein 3 OS=Mus musculus OX=10090 GN=Ldb3 PE=1 SV=1	20	0.7
	Myosin-9 OS=Mus musculus OX=10090 GN=Myh9 PE=1 SV=4	10	0.7
	Glyceraldehyde-3-phosphate dehydrogenase, testis-specific OS=Mus musculus OX=10090 GN=Gapdhs PE=1 SV=1	10	0.7
	Drebrin-like protein OS=Mus musculus OX=10090 GN=Dbnl PE=1 SV=2	10	0.7
	Desmoglein-2 OS=Mus musculus OX=10090 GN=Dsg2 PE=1 SV=3	10	0.7
	Mitotic interactor and substrate of PLK1 OS=Mus musculus OX=10090 GN=Misp PE=1 SV=1	53	0.7
	Histone H1.4 OS=Mus musculus OX=10090 GN=H1-4 PE=1 SV=2	46	0.7
	Keratin, type II cytoskeletal 2 epidermal OS=Mus musculus OX=10090 GN=Krt2 PE=1 SV=1	23	0.7
	Plectin OS=Mus musculus OX=10090 GN=Plec PE=1 SV=3	26	0.69
	Tubulin polymerization-promoting protein family member 3 OS=Mus musculus OX=10090 GN=Tppp3 PE=1 SV=1	13	0.69
	Na(+)/H(+) exchange regulatory cofactor NHE-RF1 OS=Mus musculus OX=10090 GN=Slc9a3r1 PE=1 SV=3	13	0.69
	Caldesmon 1 OS=Mus musculus OX=10090 GN=Cald1 PE=1 SV=1	70	0.69
	Synaptopodin-2 OS=Mus musculus OX=10090 GN=Synpo2 PE=1 SV=2	44	0.68
	PDZ and LIM domain protein 3 OS=Mus musculus OX=10090 GN=Pdlim3 PE=1 SV=1	72	0.68
	Desmin OS=Mus musculus OX=10090 GN=Des PE=1 SV=3	178	0.68
	Keratin, type I cytoskeletal 20 OS=Mus musculus OX=10090 GN=Krt20 PE=1 SV=1	28	0.68
	Albumin OS=Mus musculus OX=10090 GN=Alb PE=1 SV=3	162	0.67
	Stathmin OS=Mus musculus OX=10090 GN=Stmn1 PE=1 SV=2	39	0.67
	Elongation factor 1-alpha 2 OS=Mus musculus OX=10090 GN=Eef1a2 PE=1 SV=1	30	0.67
	Sorbin and SH3 domain-containing protein 1 OS=Mus musculus OX=10090 GN=Sorbs1 PE=1 SV=2	27	0.67
	Keratin, type II cytoskeletal 2 oral OS=Mus musculus OX=10090 GN=Krt76 PE=1 SV=1	18	0.67
	Dynein light chain roadblock-type 1 OS=Mus musculus OX=10090 GN=Dynlrb1 PE=1 SV=3	18	0.67
	Tumor protein D52 OS=Mus musculus OX=10090 GN=Tpd52 PE=1 SV=2	15	0.67
	Lamina-associated polypeptide 2, isoforms alpha/zeta OS=Mus musculus OX=10090 GN=Tmpo PE=1 SV=4	15	0.67
	Cocaine- and amphetamine-regulated transcript protein OS=Mus musculus OX=10090 GN=Cartpt PE=1 SV=2	15	0.67
	Rho GDP-dissociation inhibitor 1 OS=Mus musculus OX=10090 GN=Arhgdia PE=1 SV=3	12	0.67
	Epidermal growth factor receptor kinase substrate 8-like protein 2 OS=Mus musculus OX=10090 GN=Eps8l2 PE=1 SV=1	12	0.67
	Keratin, type II cuticular Hb4 OS=Mus musculus OX=10090 GN=Krt84 PE=2 SV=2	9	0.67
	Histone H2A.V OS=Mus musculus OX=10090 GN=H2az2 PE=1 SV=3	9	0.67
	Catenin alpha-1 OS=Mus musculus OX=10090 GN=Ctnna1 PE=1 SV=1	9	0.67
	Ezrin OS=Mus musculus OX=10090 GN=Ezr PE=1 SV=3	9	0.67
	Histone H2A.Z OS=Mus musculus OX=10090 GN=H2az1 PE=1 SV=2	9	0.67
	Immunoglobulin heavy constant alpha (Fragment) OS=Mus musculus OX=10090 GN=Igha PE=1 SV=1	9	0.67
	Tight junction protein ZO-2 OS=Mus musculus OX=10090 GN=Tjp2 PE=1 SV=2	6	0.67
	Gamma-adducin OS=Mus musculus OX=10090 GN=Add3 PE=1 SV=2	6	0.67
	SH3 domain-binding glutamic acid-rich-like protein OS=Mus musculus OX=10090 GN=Sh3bgrl PE=1 SV=1	6	0.67
	PDZ and LIM domain protein 2 OS=Mus musculus OX=10090 GN=Pdlim2 PE=1 SV=1	6	0.67
	Shootin-1 OS=Mus musculus OX=10090 GN=Shtn1 PE=1 SV=1	6	0.67
	Proline-rich acidic protein 1 OS=Mus musculus OX=10090 GN=Prap1 PE=1 SV=1	6	0.67
	Uncharacterized protein FLJ45252 homolog OS=Mus musculus OX=10090 PE=1 SV=2	6	0.67
	Predicted gene 5414 OS=Mus musculus OX=10090 GN=Gm5414 PE=1 SV=1	6	0.67
	Caveolae-associated protein 2 OS=Mus musculus OX=10090 GN=Cavin2 PE=1 SV=3	6	0.67
	Protein NDRG1 OS=Mus musculus OX=10090 GN=Ndrg1 PE=1 SV=1	6	0.67
	GTP-binding nuclear protein Ran OS=Mus musculus OX=10090 GN=1700009N14Rik PE=1 SV=1	6	0.67
	Acid sphingomyelinase-like phosphodiesterase 3a OS=Mus musculus OX=10090 GN=Smpdl3a PE=1 SV=2	6	0.67
	GTP-binding nuclear protein Ran OS=Mus musculus OX=10090 GN=Ran PE=1 SV=3	6	0.67
	Splicing factor 3B subunit 6 OS=Mus musculus OX=10090 GN=Sf3b6 PE=1 SV=1	6	0.67
	Band 4.1-like protein 2 OS=Mus musculus OX=10090 GN=Epb41l2 PE=1 SV=2	6	0.67
	Eukaryotic translation initiation factor 3 subunit G OS=Mus musculus OX=10090 GN=Eif3g PE=1 SV=2	3	0.67
	Mitochondrial import inner membrane translocase subunit Tim10 B OS=Mus musculus OX=10090 GN=Timm10b PE=1 SV=1	3	0.67
	Coronin-1B OS=Mus musculus OX=10090 GN=Coro1b PE=1 SV=1	3	0.67
	Ras-related protein Rab-37 OS=Mus musculus OX=10090 GN=Rab37 PE=1 SV=2	3	0.67
	Ras-related protein Rab-27A OS=Mus musculus OX=10090 GN=Rab27a PE=1 SV=1	3	0.67
	Chromatin complexes subunit BAP18 OS=Mus musculus OX=10090 GN=Bap18 PE=1 SV=1	3	0.67
	5'-3' exoribonuclease 2 OS=Mus musculus OX=10090 GN=Xrn2 PE=1 SV=1	3	0.67
	UPF0449 protein C19orf25 homolog OS=Mus musculus OX=10090 PE=1 SV=1	3	0.67
	Ras-related protein Rab-1B OS=Mus musculus OX=10090 GN=Rab1b PE=1 SV=1	3	0.67
	Cytosolic non-specific dipeptidase OS=Mus musculus OX=10090 GN=Cndp2 PE=1 SV=1	3	0.67
	Ras-related protein Rab-3B OS=Mus musculus OX=10090 GN=Rab3b PE=1 SV=1	3	0.67
	Adenylyl cyclase-associated protein 2 OS=Mus musculus OX=10090 GN=Cap2 PE=1 SV=1	3	0.67
	Coiled-coil domain-containing protein 43 OS=Mus musculus OX=10090 GN=Ccdc43 PE=1 SV=1	3	0.67
	Acyl carrier protein, mitochondrial OS=Mus musculus OX=10090 GN=Ndufab1 PE=1 SV=1	3	0.67
	26S proteasome non-ATPase regulatory subunit 9 OS=Mus musculus OX=10090 GN=Psmd9 PE=1 SV=1	3	0.67
	Ras-related protein Rab-27B OS=Mus musculus OX=10090 GN=Rab27b PE=1 SV=3	3	0.67
	Protein dpy-30 homolog OS=Mus musculus OX=10090 GN=Dpy30 PE=1 SV=1	3	0.67
	Ras-related protein Rab-30 OS=Mus musculus OX=10090 GN=Rab30 PE=1 SV=1	3	0.67
	Prolow-density lipoprotein receptor-related protein 1 OS=Mus musculus OX=10090 GN=Lrp1 PE=1 SV=1	3	0.67
	Ras-related protein Rab-4B OS=Mus musculus OX=10090 GN=Rab4b PE=1 SV=2	3	0.67
	Chymotrypsin-like elastase family member 1 OS=Mus musculus OX=10090 GN=Cela1 PE=1 SV=1	3	0.67
	SH3 domain-binding glutamic acid-rich-like protein 3 OS=Mus musculus OX=10090 GN=Sh3bgrl3 PE=1 SV=1	3	0.67
	Ras-related protein Rab-14 OS=Mus musculus OX=10090 GN=Rab14 PE=1 SV=3	3	0.67
	Tubulin-specific chaperone C OS=Mus musculus OX=10090 GN=Tbcc PE=1 SV=1	3	0.67
	Ras-related protein Rab-15 OS=Mus musculus OX=10090 GN=Rab15 PE=1 SV=1	3	0.67
	Rootletin OS=Mus musculus OX=10090 GN=Crocc PE=1 SV=2	3	0.67
	Ras-related protein Rab-43 OS=Mus musculus OX=10090 GN=Rab43 PE=1 SV=1	3	0.67
	Ras-related protein Rab-44 OS=Mus musculus OX=10090 GN=Rab44 PE=1 SV=2	3	0.67
	YTH domain-containing family protein 3 OS=Mus musculus OX=10090 GN=Ythdf3 PE=1 SV=2	3	0.67
	Serine/threonine-protein kinase PAK 4 OS=Mus musculus OX=10090 GN=Pak4 PE=1 SV=1	3	0.67
	Eukaryotic translation initiation factor 2A OS=Mus musculus OX=10090 GN=Eif2a PE=1 SV=2	3	0.67
	Ras-related protein Rab-9B OS=Mus musculus OX=10090 GN=Rab9b PE=1 SV=1	3	0.67
	Ras-related protein Rab-39A OS=Mus musculus OX=10090 GN=Rab39a PE=1 SV=1	3	0.67
	Ras-related protein Rab-39B OS=Mus musculus OX=10090 GN=Rab39b PE=1 SV=1	3	0.67
	Polymerase delta-interacting protein 3 OS=Mus musculus OX=10090 GN=Poldip3 PE=1 SV=1	3	0.67
	Normal mucosa of esophagus-specific gene 1 protein OS=Mus musculus OX=10090 GN=Nmes1 PE=1 SV=1	3	0.67
	Organic solute transporter subunit beta OS=Mus musculus OX=10090 GN=Slc51b PE=1 SV=1	3	0.67
	Staphylococcal nuclease domain-containing protein 1 OS=Mus musculus OX=10090 GN=Snd1 PE=1 SV=1	3	0.67
	Talin-2 OS=Mus musculus OX=10090 GN=Tln2 PE=1 SV=3	3	0.67
	Ras-related protein Rab-35 OS=Mus musculus OX=10090 GN=Rab35 PE=1 SV=1	3	0.67
	Microtubule-associated protein RP/EB family member 3 OS=Mus musculus OX=10090 GN=Mapre3 PE=1 SV=1	3	0.67
	Filamin A-interacting protein 1-like OS=Mus musculus OX=10090 GN=Filip1l PE=1 SV=2	3	0.67
	Ras-related protein Rab-34 OS=Mus musculus OX=10090 GN=Rab34 PE=1 SV=2	3	0.67
	Myosin-10 OS=Mus musculus OX=10090 GN=Myh10 PE=1 SV=2	3	0.67
	Kinesin-1 heavy chain OS=Mus musculus OX=10090 GN=Kif5b PE=1 SV=3	3	0.67
	Catenin alpha-2 OS=Mus musculus OX=10090 GN=Ctnna2 PE=1 SV=3	3	0.67
	Peroxiredoxin-2 OS=Mus musculus OX=10090 GN=Prdx2 PE=1 SV=3	3	0.67
	Heterogeneous nuclear ribonucleoprotein D0 OS=Mus musculus OX=10090 GN=Hnrnpd PE=1 SV=2	3	0.67
	Ras and EF-hand domain-containing protein homolog OS=Mus musculus OX=10090 GN=Rasef PE=1 SV=1	3	0.67
	Ras-related protein Rab-26 OS=Mus musculus OX=10090 GN=Rab26 PE=1 SV=1	3	0.67
	EF-hand calcium-binding domain-containing protein 4B OS=Mus musculus OX=10090 GN=Cracr2a PE=2 SV=2	3	0.67
	Cordon-bleu protein-like 1 OS=Mus musculus OX=10090 GN=Cobll1 PE=1 SV=2	3	0.67
	Splicing factor 3b, subunit 2 OS=Mus musculus OX=10090 GN=Sf3b2 PE=1 SV=1	3	0.67
	Secretin OS=Mus musculus OX=10090 GN=Sct PE=2 SV=1	3	0.67
	60S acidic ribosomal protein P2 OS=Mus musculus OX=10090 GN=Rplp2 PE=1 SV=3	3	0.67
	Ras-related protein Rab-3A OS=Mus musculus OX=10090 GN=Rab3a PE=1 SV=1	3	0.67
	Ras-related protein Rab-3C OS=Mus musculus OX=10090 GN=Rab3c PE=1 SV=1	3	0.67
	Ras-related protein Rab-1A OS=Mus musculus OX=10090 GN=Rab1A PE=1 SV=3	3	0.67
	Coatomer subunit zeta-1 OS=Mus musculus OX=10090 GN=Copz1 PE=1 SV=1	3	0.67
	Ras-related protein Rab-6B OS=Mus musculus OX=10090 GN=Rab6b PE=1 SV=1	3	0.67
	Ras-related protein Rab-8B OS=Mus musculus OX=10090 GN=Rab8b PE=1 SV=1	3	0.67
	Ras-related protein Rab-10 OS=Mus musculus OX=10090 GN=Rab10 PE=1 SV=1	3	0.67
	Ras-related protein Rab-4A OS=Mus musculus OX=10090 GN=Rab4a PE=1 SV=2	3	0.67
	Ras-related protein Rab-8A OS=Mus musculus OX=10090 GN=Rab8a PE=1 SV=2	3	0.67
	Probable ATP-dependent RNA helicase DDX6 OS=Mus musculus OX=10090 GN=Ddx6 PE=1 SV=1	3	0.67
	Monocarboxylate transporter 1 OS=Mus musculus OX=10090 GN=Slc16a1 PE=1 SV=1	3	0.67
	Ephrin-B1 OS=Mus musculus OX=10090 GN=Efnb1 PE=1 SV=1	3	0.67
	Annexin A5 OS=Mus musculus OX=10090 GN=Anxa5 PE=1 SV=1	3	0.67
	Tight junction protein ZO-1 OS=Mus musculus OX=10090 GN=Tjp1 PE=1 SV=2	3	0.67
	Ras-related protein Rab-12 OS=Mus musculus OX=10090 GN=Rab12 PE=1 SV=3	3	0.67
	Ras-related protein Rab-6A OS=Mus musculus OX=10090 GN=Rab6a PE=1 SV=4	3	0.67
	Ras-related protein Rab-3D OS=Mus musculus OX=10090 GN=Rab3d PE=1 SV=1	3	0.67
	Macrophage migration inhibitory factor OS=Mus musculus OX=10090 GN=Mif PE=1 SV=2	3	0.67
	Eukaryotic translation initiation factor 3 subunit A OS=Mus musculus OX=10090 GN=Eif3a PE=1 SV=5	3	0.67
	Cytoplasmic dynein 1 intermediate chain 2 OS=Mus musculus OX=10090 GN=Dync1i2 PE=1 SV=1	3	0.67
	Nidogen-2 OS=Mus musculus OX=10090 GN=Nid2 PE=1 SV=2	3	0.67
	Ras-related protein Rab-33B OS=Mus musculus OX=10090 GN=Rab33b PE=1 SV=1	3	0.67
	Apoptosis inhibitor 5 OS=Mus musculus OX=10090 GN=Api5 PE=1 SV=2	3	0.67
	Ankyrin-3 OS=Mus musculus OX=10090 GN=Ank3 PE=1 SV=1	3	0.67
	FERM, ARHGEF and pleckstrin domain-containing protein 1 OS=Mus musculus OX=10090 GN=Farp1 PE=1 SV=1	3	0.67
	Golgi autoantigen, golgin subfamily b, macrogolgin 1 OS=Mus musculus OX=10090 GN=Golgb1 PE=1 SV=1	3	0.67
	V-set and immunoglobulin domain-containing protein 10 OS=Mus musculus OX=10090 GN=Vsig10 PE=3 SV=2	3	0.67
	E3 ubiquitin-protein ligase UBR4 OS=Mus musculus OX=10090 GN=Ubr4 PE=1 SV=1	3	0.67
	60S acidic ribosomal protein P2 OS=Mus musculus OX=10090 GN=Rplp2-ps1 PE=3 SV=1	3	0.67
	Prelamin-A/C OS=Mus musculus OX=10090 GN=Lmna PE=1 SV=2	26	0.65
	Tensin 1 OS=Mus musculus OX=10090 GN=Tns1 PE=1 SV=1	49	0.65
	AHNAK nucleoprotein (desmoyokin) OS=Mus musculus OX=10090 GN=Ahnak PE=1 SV=1	170	0.65
	Keratin, type II cytoskeletal 8 OS=Mus musculus OX=10090 GN=Krt8 PE=1 SV=4	144	0.65
	RIKEN cDNA 2210010C04 gene OS=Mus musculus OX=10090 GN=2210010C04Rik PE=1 SV=1	23	0.65
	Jupiter microtubule associated homolog 1 OS=Mus musculus OX=10090 GN=Jpt1 PE=1 SV=3	60	0.65
	Glyceraldehyde-3-phosphate dehydrogenase OS=Mus musculus OX=10090 GN=Gapdh PE=1 SV=2	20	0.65
	Histone H1.5 OS=Mus musculus OX=10090 GN=H1-5 PE=1 SV=2	28	0.64
	Histone H4 OS=Mus musculus OX=10090 GN=H4f16 PE=1 SV=2	14	0.64
	Glyceraldehyde-3-phosphate dehydrogenase OS=Mus musculus OX=10090 GN=Gm10358 PE=1 SV=1	14	0.64
	Supervillin OS=Mus musculus OX=10090 GN=Svil PE=1 SV=1	33	0.64
	WAS/WASL-interacting protein family member 1 OS=Mus musculus OX=10090 GN=Wipf1 PE=1 SV=1	22	0.64
	Septin-9 OS=Mus musculus OX=10090 GN=Septin9 PE=1 SV=1	11	0.64
	Proteasome activator complex subunit 1 OS=Mus musculus OX=10090 GN=Psme1 PE=1 SV=2	11	0.64
	Elongation factor 2 OS=Mus musculus OX=10090 GN=Eef2 PE=1 SV=2	11	0.64
	Ferritin light chain 1 OS=Mus musculus OX=10090 GN=Ftl1 PE=1 SV=2	11	0.64
	Myosin light chain kinase, smooth muscle OS=Mus musculus OX=10090 GN=Mylk PE=1 SV=3	49	0.63
	Protein phosphatase 1 regulatory subunit 12A OS=Mus musculus OX=10090 GN=Ppp1r12a PE=1 SV=2	38	0.63
	Keratin, type I cytoskeletal 18 OS=Mus musculus OX=10090 GN=Krt18 PE=1 SV=5	19	0.63
	Transgelin OS=Mus musculus OX=10090 GN=Tagln PE=1 SV=3	62	0.63
	Pro-glucagon OS=Mus musculus OX=10090 GN=Gcg PE=1 SV=1	64	0.63
	NADH dehydrogenase [ubiquinone] 1 alpha subcomplex subunit 7 OS=Mus musculus OX=10090 GN=Ndufa7 PE=1 SV=3	32	0.63
	ATP synthase subunit alpha, mitochondrial OS=Mus musculus OX=10090 GN=Atp5f1a PE=1 SV=1	24	0.63
	Glyceraldehyde-3-phosphate dehydrogenase OS=Mus musculus OX=10090 GN=Gm3839 PE=1 SV=1	16	0.63
	Histone H1t OS=Mus musculus OX=10090 GN=H1-6 PE=1 SV=4	16	0.63
	Claudin-3 OS=Mus musculus OX=10090 GN=Cldn3 PE=1 SV=1	8	0.63
	Transgelin-3 OS=Mus musculus OX=10090 GN=Tagln3 PE=1 SV=1	8	0.63
	Alpha-adducin OS=Mus musculus OX=10090 GN=Add1 PE=1 SV=2	8	0.63
	Heterogeneous nuclear ribonucleoprotein U OS=Mus musculus OX=10090 GN=Hnrnpu PE=1 SV=1	8	0.63
	Heterogeneous nuclear ribonucleoprotein A3 OS=Mus musculus OX=10090 GN=Hnrnpa3 PE=1 SV=1	8	0.63
	Transcription intermediary factor 1-beta OS=Mus musculus OX=10090 GN=Trim28 PE=1 SV=3	8	0.63
	60 kDa heat shock protein, mitochondrial OS=Mus musculus OX=10090 GN=Hspd1 PE=1 SV=1	8	0.63
	Cysteine and glycine-rich protein 1 OS=Mus musculus OX=10090 GN=Csrp1 PE=1 SV=3	45	0.62
	Pancreatic trypsin OS=Mus musculus OX=10090 GN=Try4 PE=1 SV=1	42	0.62
	TESP4 OS=Mus musculus OX=10090 GN=Try5 PE=1 SV=1	42	0.62
	Prosaposin OS=Mus musculus OX=10090 GN=Psap PE=1 SV=2	21	0.62
	Heterogeneous nuclear ribonucleoproteins A2/B1 OS=Mus musculus OX=10090 GN=Hnrnpa2b1 PE=1 SV=2	21	0.62
	Marginal zone B- and B1-cell-specific protein OS=Mus musculus OX=10090 GN=Mzb1 PE=1 SV=2	34	0.62
	Keratin 78 OS=Mus musculus OX=10090 GN=Krt78 PE=1 SV=1	34	0.62
	SAP domain-containing ribonucleoprotein OS=Mus musculus OX=10090 GN=Sarnp PE=1 SV=3	13	0.62
	Thioredoxin OS=Mus musculus OX=10090 GN=Txn PE=1 SV=3	13	0.62
	Fibrinogen alpha chain OS=Mus musculus OX=10090 GN=Fga PE=1 SV=1	13	0.62
	PDZ and LIM domain protein 7 OS=Mus musculus OX=10090 GN=Pdlim7 PE=1 SV=1	31	0.61
	Dihydropyrimidinase-related protein 2 OS=Mus musculus OX=10090 GN=Dpysl2 PE=1 SV=2	18	0.61
	Thymosin beta-10 OS=Mus musculus OX=10090 GN=Tmsb10 PE=1 SV=3	187	0.61
	Proenkephalin-A OS=Mus musculus OX=10090 GN=Penk PE=1 SV=2	23	0.61
	Keratin, type I cytoskeletal 19 OS=Mus musculus OX=10090 GN=Krt19 PE=1 SV=1	84	0.61
	Keratin, type II cytoskeletal 6B OS=Mus musculus OX=10090 GN=Krt6b PE=1 SV=3	48	0.6
	Keratin, type II cytoskeletal 5 OS=Mus musculus OX=10090 GN=Krt5 PE=1 SV=1	58	0.6
	Actin, alpha skeletal muscle OS=Mus musculus OX=10090 GN=Acta1 PE=1 SV=1	58	0.6
	Actin, alpha cardiac muscle 1 OS=Mus musculus OX=10090 GN=Actc1 PE=1 SV=1	58	0.6
	Actin, gamma-enteric smooth muscle OS=Mus musculus OX=10090 GN=Actg2 PE=1 SV=1	58	0.6
	Actin, aortic smooth muscle OS=Mus musculus OX=10090 GN=Acta2 PE=1 SV=1	58	0.6
	Keratin, type II cytoskeletal 71 OS=Mus musculus OX=10090 GN=Krt71 PE=1 SV=1	35	0.6
	Keratin, type II cytoskeletal 74 OS=Mus musculus OX=10090 GN=Krt74 PE=3 SV=1	35	0.6
	Chromogranin-A OS=Mus musculus OX=10090 GN=Chga PE=1 SV=1	20	0.6
	Cofilin-1 OS=Mus musculus OX=10090 GN=Cfl1 PE=1 SV=3	15	0.6
	Galectin-3-binding protein OS=Mus musculus OX=10090 GN=Lgals3bp PE=1 SV=1	10	0.6
	Mitochondrial import inner membrane translocase subunit Tim8 B OS=Mus musculus OX=10090 GN=Timm8b PE=1 SV=1	10	0.6
	EH domain-containing protein 1 OS=Mus musculus OX=10090 GN=Ehd1 PE=1 SV=1	5	0.6
	Cytochrome b-c1 complex subunit 8 OS=Mus musculus OX=10090 GN=Uqcrq PE=1 SV=3	5	0.6
	Actin nucleation-promoting factor WASL OS=Mus musculus OX=10090 GN=Wasl PE=1 SV=1	5	0.6
	Transcription initiation factor TFIID subunit 10 OS=Mus musculus OX=10090 GN=Taf10 PE=1 SV=1	5	0.6
	Leiomodin-1 OS=Mus musculus OX=10090 GN=Lmod1 PE=1 SV=1	5	0.6
	Alpha-actinin-1 OS=Mus musculus OX=10090 GN=Actn1 PE=1 SV=1	5	0.6
	Trypsin 10 OS=Mus musculus OX=10090 GN=Try10 PE=1 SV=1	5	0.6
	Heat shock 70 kDa protein 1A OS=Mus musculus OX=10090 GN=Hspa1a PE=1 SV=2	5	0.6
	Hsp90 co-chaperone Cdc37 OS=Mus musculus OX=10090 GN=Cdc37 PE=1 SV=1	5	0.6
	Putative mitochondrial import inner membrane translocase subunit Tim8 A-B OS=Mus musculus OX=10090 GN=Timm8a2 PE=3 SV=1	5	0.6
	Endothelial PAS domain-containing protein 1 OS=Mus musculus OX=10090 GN=Epas1 PE=1 SV=2	5	0.6
	Stromal interaction molecule 1 OS=Mus musculus OX=10090 GN=Stim1 PE=1 SV=2	5	0.6
	Heat shock cognate 71 kDa protein OS=Mus musculus OX=10090 GN=Hspa8 PE=1 SV=1	5	0.6
	Peptidyl-prolyl cis-trans isomerase FKBP2 OS=Mus musculus OX=10090 GN=Fkbp2 PE=1 SV=1	5	0.6
	Septin-2 OS=Mus musculus OX=10090 GN=Septin2 PE=1 SV=2	5	0.6
	Heat shock 70 kDa protein 1B OS=Mus musculus OX=10090 GN=Hspa1b PE=1 SV=3	5	0.6
	Heat shock-related 70 kDa protein 2 OS=Mus musculus OX=10090 GN=Hspa2 PE=1 SV=2	5	0.6
	Heat shock 70 kDa protein 1-like OS=Mus musculus OX=10090 GN=Hspa1l PE=1 SV=4	5	0.6
	Apolipoprotein A-II OS=Mus musculus OX=10090 GN=Apoa2 PE=1 SV=2	5	0.6
	Thiosulfate sulfurtransferase (rhodanese)-like domain-containing 1 OS=Mus musculus OX=10090 GN=Tstd1 PE=1 SV=1	5	0.6
	Keratin, type II cytoskeletal 75 OS=Mus musculus OX=10090 GN=Krt75 PE=1 SV=1	52	0.6
	Keratin, type II cytoskeletal 6A OS=Mus musculus OX=10090 GN=Krt6a PE=1 SV=3	52	0.6
	Keratin 90 OS=Mus musculus OX=10090 GN=Krt90 PE=1 SV=1	32	0.59
	Protein phosphatase 1 regulatory subunit 12B OS=Mus musculus OX=10090 GN=Ppp1r12b PE=1 SV=2	17	0.59
	Profilin-1 OS=Mus musculus OX=10090 GN=Pfn1 PE=1 SV=2	17	0.59
	Sterol carrier protein 2 OS=Mus musculus OX=10090 GN=Scp2 PE=1 SV=3	17	0.59
	Fatty acid-binding protein, intestinal OS=Mus musculus OX=10090 GN=Fabp2 PE=1 SV=2	41	0.59
	Filamin-A OS=Mus musculus OX=10090 GN=Flna PE=1 SV=5	48	0.58
	Keratin, type II cytoskeletal 73 OS=Mus musculus OX=10090 GN=Krt73 PE=1 SV=1	48	0.58
	Keratin, type II cytoskeletal 1b OS=Mus musculus OX=10090 GN=Krt77 PE=1 SV=1	36	0.58
	Predicted pseudogene 5478 OS=Mus musculus OX=10090 GN=Gm5478 PE=1 SV=1	36	0.58
	Histone H2A OS=Mus musculus OX=10090 GN=H2ac1 PE=1 SV=1	24	0.58
	Mitochondrial import inner membrane translocase subunit Tim9 OS=Mus musculus OX=10090 GN=Timm9 PE=1 SV=1	12	0.58
	PRKC apoptosis WT1 regulator protein OS=Mus musculus OX=10090 GN=Pawr PE=1 SV=2	12	0.58
	Jupiter microtubule associated homolog 2 OS=Mus musculus OX=10090 GN=Jpt2 PE=1 SV=1	12	0.58
	Neuroendocrine convertase 1 OS=Mus musculus OX=10090 GN=Pcsk1 PE=1 SV=1	12	0.58
	Peroxiredoxin-1 OS=Mus musculus OX=10090 GN=Prdx1 PE=1 SV=1	12	0.58
	Keratin, type I cuticular Ha6 OS=Mus musculus OX=10090 GN=Krt36 PE=1 SV=1	12	0.58
	Secretogranin-2 OS=Mus musculus OX=10090 GN=Scg2 PE=1 SV=1	57	0.58
	Transgelin-2 OS=Mus musculus OX=10090 GN=Tagln2 PE=1 SV=4	28	0.57
	Tubulin-specific chaperone A OS=Mus musculus OX=10090 GN=Tbca PE=1 SV=3	21	0.57
	Calcitonin gene-related peptide 2 OS=Mus musculus OX=10090 GN=Calcb PE=2 SV=1	14	0.57
	Hepcidin OS=Mus musculus OX=10090 GN=Hamp PE=2 SV=1	7	0.57
	NSFL1 cofactor p47 OS=Mus musculus OX=10090 GN=Nsfl1c PE=1 SV=1	7	0.57
	Galectin-2 OS=Mus musculus OX=10090 GN=Lgals2 PE=1 SV=1	7	0.57
	Actin-related protein 3 OS=Mus musculus OX=10090 GN=Actr3 PE=1 SV=3	7	0.57
	U2 small nuclear ribonucleoprotein A' OS=Mus musculus OX=10090 GN=Snrpa1 PE=1 SV=2	7	0.57
	Plexin-B2 OS=Mus musculus OX=10090 GN=Plxnb2 PE=1 SV=1	7	0.57
	40S ribosomal protein S21 OS=Mus musculus OX=10090 GN=Rps21 PE=1 SV=1	30	0.57
	Histone H2A type 2-A OS=Mus musculus OX=10090 GN=Hist2h2aa2 PE=1 SV=3	23	0.57
	Histone H2A type 2-C OS=Mus musculus OX=10090 GN=H2ac20 PE=1 SV=3	23	0.57
	Myosin-11 OS=Mus musculus OX=10090 GN=Myh11 PE=1 SV=1	48	0.56
	Keratin, type II cytoskeletal 1 OS=Mus musculus OX=10090 GN=Krt1 PE=1 SV=4	70	0.56
	Calmodulin regulator protein PCP4 OS=Mus musculus OX=10090 GN=Pcp4 PE=3 SV=2	54	0.56
	Peptidyl-prolyl cis-trans isomerase A OS=Mus musculus OX=10090 GN=Ppia PE=1 SV=2	36	0.56
	Protein phosphatase 1 regulatory subunit 12C OS=Mus musculus OX=10090 GN=Ppp1r12c PE=1 SV=1	27	0.56
	Receptor-interacting serine/threonine-protein kinase 3 OS=Mus musculus OX=10090 GN=Ripk3 PE=1 SV=2	9	0.56
	Parathymosin OS=Mus musculus OX=10090 GN=Ptms PE=1 SV=3	9	0.56
	28 kDa heat- and acid-stable phosphoprotein OS=Mus musculus OX=10090 GN=Pdap1 PE=1 SV=1	9	0.56
	Beta-actin-like protein 2 OS=Mus musculus OX=10090 GN=Actbl2 PE=1 SV=1	20	0.55
	BolA-like protein 1 OS=Mus musculus OX=10090 GN=Bola1 PE=1 SV=1	42	0.55
	Histone H2A type 2-B OS=Mus musculus OX=10090 GN=H2ac21 PE=1 SV=3	22	0.55
	Cytochrome c oxidase assembly factor 4 homolog, mitochondrial OS=Mus musculus OX=10090 GN=COA4 PE=3 SV=1	11	0.55
	Eukaryotic translation initiation factor 4 gamma 1 OS=Mus musculus OX=10090 GN=Eif4g1 PE=1 SV=1	11	0.55
	Keratin, type I cuticular Ha2 OS=Mus musculus OX=10090 GN=Krt32 PE=1 SV=2	11	0.55
	Annexin A1 OS=Mus musculus OX=10090 GN=Anxa1 PE=1 SV=2	11	0.55
	Fructose-bisphosphate aldolase A OS=Mus musculus OX=10090 GN=Aldoa PE=1 SV=2	11	0.55
	Beta-2-microglobulin OS=Mus musculus OX=10090 GN=B2m PE=1 SV=2	11	0.55
	Guanylin OS=Mus musculus OX=10090 GN=Guca2a PE=2 SV=1	79	0.54
	Uncharacterized protein C6orf226 homolog OS=Mus musculus OX=10090 PE=1 SV=1	26	0.54
	Keratin, type I cytoskeletal 13 OS=Mus musculus OX=10090 GN=Krt13 PE=1 SV=2	26	0.54
	Cytochrome c oxidase subunit NDUFA4 OS=Mus musculus OX=10090 GN=Ndufa4 PE=1 SV=2	13	0.54
	Thymosin beta-4 OS=Mus musculus OX=10090 GN=Tmsb4x PE=1 SV=1	523	0.54
	ATP synthase-coupling factor 6, mitochondrial OS=Mus musculus OX=10090 GN=Atp5pf PE=1 SV=1	82	0.54
	Peptide YY OS=Mus musculus OX=10090 GN=Pyy PE=3 SV=2	45	0.53
	Protease, serine 1 (trypsin 1) OS=Mus musculus OX=10090 GN=Prss1 PE=1 SV=1	260	0.53
	Hemoglobin subunit alpha OS=Mus musculus OX=10090 GN=Hba PE=1 SV=2	51	0.53
	Protein S100-G OS=Mus musculus OX=10090 GN=S100g PE=1 SV=3	17	0.53
	Vimentin OS=Mus musculus OX=10090 GN=Vim PE=1 SV=3	104	0.53
	Cytochrome c oxidase assembly factor 6 homolog OS=Mus musculus OX=10090 GN=Coa6 PE=1 SV=1	19	0.53
	Annexin A2 OS=Mus musculus OX=10090 GN=Anxa2 PE=1 SV=2	19	0.53
	Cytochrome b-c1 complex subunit Rieske, mitochondrial OS=Mus musculus OX=10090 GN=Uqcrfs1 PE=1 SV=1	234	0.53
	ProSAAS OS=Mus musculus OX=10090 GN=Pcsk1n PE=1 SV=2	40	0.53
	Keratin, type II cytoskeletal 7 OS=Mus musculus OX=10090 GN=Krt7 PE=1 SV=1	25	0.52
	Keratin, type II cytoskeletal 79 OS=Mus musculus OX=10090 GN=Krt79 PE=1 SV=2	25	0.52
	Tyrosine-protein phosphatase non-receptor type 18 OS=Mus musculus OX=10090 GN=Ptpn18 PE=1 SV=1	25	0.52
	Cytochrome b-c1 complex subunit 6, mitochondrial OS=Mus musculus OX=10090 GN=Uqcrh PE=1 SV=2	83	0.52
	Keratin, type I cytoskeletal 15 OS=Mus musculus OX=10090 GN=Krt15 PE=1 SV=2	33	0.52
	Programmed cell death protein 5 OS=Mus musculus OX=10090 GN=Pdcd5 PE=1 SV=3	41	0.51
	Copper transport protein ATOX1 OS=Mus musculus OX=10090 GN=Atox1 PE=1 SV=1	43	0.51
	40S ribosomal protein S28 OS=Mus musculus OX=10090 GN=Rps28 PE=1 SV=1	54	0.5
	Cytochrome c oxidase copper chaperone OS=Mus musculus OX=10090 GN=Cox17 PE=1 SV=2	38	0.5
	Secretogranin-1 OS=Mus musculus OX=10090 GN=Chgb PE=1 SV=2	38	0.5
	Keratin, type I cytoskeletal 17 OS=Mus musculus OX=10090 GN=Krt17 PE=1 SV=3	36	0.5
	cAMP-regulated phosphoprotein 19 OS=Mus musculus OX=10090 GN=Arpp19 PE=1 SV=2	34	0.5
	Keratin, type I cytoskeletal 10 OS=Mus musculus OX=10090 GN=Krt10 PE=1 SV=3	30	0.5
	Histone H2A.J OS=Mus musculus OX=10090 GN=H2aj PE=1 SV=1	28	0.5
	Histone H2A type 1-K OS=Mus musculus OX=10090 GN=H2ac15 PE=1 SV=3	28	0.5
	Histone H2A type 1-H OS=Mus musculus OX=10090 GN=H2ac12 PE=1 SV=3	28	0.5
	Histone H2A type 1-F OS=Mus musculus OX=10090 GN=Hist1h2af PE=1 SV=3	28	0.5
	Histone H2A type 3 OS=Mus musculus OX=10090 GN=H2aw PE=1 SV=3	28	0.5
	Histone H2A type 1-P OS=Mus musculus OX=10090 GN=Hist1h2ap PE=1 SV=1	28	0.5
	Histone H2A type 1-O OS=Mus musculus OX=10090 GN=Hist1h2ao PE=1 SV=1	28	0.5
	Histone H2A type 1-N OS=Mus musculus OX=10090 GN=Hist1h2an PE=1 SV=1	28	0.5
	Histone H2A type 1-I OS=Mus musculus OX=10090 GN=H2ac13 PE=1 SV=1	28	0.5
	Histone H2A type 1-G OS=Mus musculus OX=10090 GN=H2ac11 PE=1 SV=1	28	0.5
	Histone H2A type 1-E OS=Mus musculus OX=10090 GN=H2ac8 PE=1 SV=1	28	0.5
	Histone H2A type 1-D OS=Mus musculus OX=10090 GN=H2ac7 PE=1 SV=1	28	0.5
	Histone H2A type 1-C OS=Mus musculus OX=10090 GN=H2ac6 PE=1 SV=1	28	0.5
	Histone H2A type 1-B OS=Mus musculus OX=10090 GN=H2ac4 PE=1 SV=1	28	0.5
	Histone H2AX OS=Mus musculus OX=10090 GN=H2ax PE=1 SV=2	26	0.5
	Alpha-ketoglutarate dehydrogenase component 4 OS=Mus musculus OX=10090 GN=Mrps36 PE=1 SV=1	22	0.5
	Coiled-coil-helix-coiled-coil-helix domain-containing protein 2 OS=Mus musculus OX=10090 GN=Chchd2 PE=2 SV=1	18	0.5
	Cytochrome c oxidase subunit 4 isoform 1, mitochondrial OS=Mus musculus OX=10090 GN=Cox4i1 PE=1 SV=2	18	0.5
	SCAN domain containing 3 OS=Mus musculus OX=10090 GN=Chchd2l PE=1 SV=1	18	0.5
	Secretogranin-3 OS=Mus musculus OX=10090 GN=Scg3 PE=1 SV=1	16	0.5
	Phosphatidylethanolamine-binding protein 1 OS=Mus musculus OX=10090 GN=Pebp1 PE=1 SV=3	14	0.5
	Cytochrome c, somatic OS=Mus musculus OX=10090 GN=Cycs PE=1 SV=2	14	0.5
	NADH dehydrogenase [ubiquinone] 1 alpha subcomplex subunit 2 OS=Mus musculus OX=10090 GN=Ndufa2 PE=1 SV=3	12	0.5
	Hemoglobin subunit epsilon-Y2 OS=Mus musculus OX=10090 GN=Hbb-y PE=1 SV=2	12	0.5
	Mitochondrial import inner membrane translocase subunit Tim8 A OS=Mus musculus OX=10090 GN=Timm8a1 PE=1 SV=1	10	0.5
	Adenylate kinase 2, mitochondrial OS=Mus musculus OX=10090 GN=Ak2 PE=1 SV=5	10	0.5
	Small muscular protein OS=Mus musculus OX=10090 GN=Smpx PE=1 SV=2	10	0.5
	Sorting nexin-2 OS=Mus musculus OX=10090 GN=Snx2 PE=1 SV=2	8	0.5
	Myosin light chain 6B OS=Mus musculus OX=10090 GN=Myl6b PE=1 SV=1	8	0.5
	Coiled-coil-helix-coiled-coil-helix domain-containing 10 OS=Mus musculus OX=10090 GN=Chchd10 PE=1 SV=1	8	0.5
	SUZ domain-containing protein 1 OS=Mus musculus OX=10090 GN=Szrd1 PE=1 SV=1	8	0.5
	Periostin OS=Mus musculus OX=10090 GN=Postn PE=1 SV=2	8	0.5
	Cytochrome c oxidase subunit 7A2, mitochondrial OS=Mus musculus OX=10090 GN=Cox7a2 PE=1 SV=2	8	0.5
	Cytochrome c oxidase subunit 7C, mitochondrial OS=Mus musculus OX=10090 GN=Cox7c PE=1 SV=1	8	0.5
	Thymosin beta OS=Mus musculus OX=10090 GN=Tmsb15b1 PE=1 SV=1	8	0.5
	Aldo-keto reductase family 1 member A1 OS=Mus musculus OX=10090 GN=Akr1a1 PE=1 SV=3	6	0.5
	H2B.U histone 2 OS=Mus musculus OX=10090 GN=H2bu2 PE=1 SV=3	6	0.5
	Acetyl-CoA acetyltransferase, mitochondrial OS=Mus musculus OX=10090 GN=Acat1 PE=1 SV=1	6	0.5
	Histone H2B type 1-P OS=Mus musculus OX=10090 GN=Hist1h2bp PE=1 SV=3	6	0.5
	Histone H2B type 1-K OS=Mus musculus OX=10090 GN=H2bc12 PE=1 SV=3	6	0.5
	Histone H2B type 3-B OS=Mus musculus OX=10090 GN=H2bu1 PE=1 SV=3	6	0.5
	Intermembrane lipid transfer protein VPS13C OS=Mus musculus OX=10090 GN=Vps13c PE=1 SV=2	6	0.5
	Histone H2B type 1-C/E/G OS=Mus musculus OX=10090 GN=H2bc8 PE=1 SV=3	6	0.5
	Histone H2B type 2-B OS=Mus musculus OX=10090 GN=Hist2h2bb PE=1 SV=3	6	0.5
	Histone H2B type 2-E OS=Mus musculus OX=10090 GN=H2bc21 PE=1 SV=3	6	0.5
	Histone H2B type 1-H OS=Mus musculus OX=10090 GN=H2bc9 PE=1 SV=3	6	0.5
	Histone H2B type 1-B OS=Mus musculus OX=10090 GN=H2bc3 PE=1 SV=3	6	0.5
	Creatine kinase B-type OS=Mus musculus OX=10090 GN=Ckb PE=1 SV=1	6	0.5
	Annexin A4 OS=Mus musculus OX=10090 GN=Anxa4 PE=1 SV=4	6	0.5
	Histone H3.3 OS=Mus musculus OX=10090 GN=H3-3b PE=1 SV=2	6	0.5
	Histone H3.2 OS=Mus musculus OX=10090 GN=H3c15 PE=1 SV=2	6	0.5
	Histone H2B type 1-A OS=Mus musculus OX=10090 GN=H2bc1 PE=1 SV=3	6	0.5
	Histone H3.1 OS=Mus musculus OX=10090 GN=H3c11 PE=1 SV=2	6	0.5
	Sulfotransferase 4A1 OS=Mus musculus OX=10090 GN=Sult4a1 PE=1 SV=1	6	0.5
	TSC22 domain family protein 1 OS=Mus musculus OX=10090 GN=Tsc22d1 PE=1 SV=2	6	0.5
	Mitochondrial import inner membrane translocase subunit Tim13 OS=Mus musculus OX=10090 GN=Timm13 PE=1 SV=1	6	0.5
	Ornithine aminotransferase, mitochondrial OS=Mus musculus OX=10090 GN=Oat PE=1 SV=1	6	0.5
	Histone H2B type 1-M OS=Mus musculus OX=10090 GN=H2bc14 PE=1 SV=2	6	0.5
	Histone H2B type 1-F/J/L OS=Mus musculus OX=10090 GN=H2bc15 PE=1 SV=2	6	0.5
	WAS/WASL-interacting protein family member 3 OS=Mus musculus OX=10090 GN=Wipf3 PE=1 SV=1	6	0.5
	Histone H3.3C OS=Mus musculus OX=10090 GN=H3-5 PE=3 SV=3	6	0.5
	Alpha-N-acetylglucosaminidase OS=Mus musculus OX=10090 GN=Naglu PE=1 SV=1	6	0.5
	Thymosin beta OS=Mus musculus OX=10090 GN=Tmsb15b2 PE=1 SV=1	6	0.5
	Histone H3 OS=Mus musculus OX=10090 GN=H3f4 PE=3 SV=1	6	0.5
	Gamma-synuclein OS=Mus musculus OX=10090 GN=Sncg PE=1 SV=1	4	0.5
	Vesicle-associated membrane protein-associated protein B OS=Mus musculus OX=10090 GN=Vapb PE=1 SV=3	4	0.5
	BLOC-1-related complex subunit 7 OS=Mus musculus OX=10090 GN=Borcs7 PE=1 SV=1	4	0.5
	Anaphase-promoting complex subunit CDC26 OS=Mus musculus OX=10090 GN=Cdc26 PE=1 SV=1	4	0.5
	Brain acid soluble protein 1 OS=Mus musculus OX=10090 GN=Basp1 PE=1 SV=3	4	0.5
	Charged multivesicular body protein 2b OS=Mus musculus OX=10090 GN=Chmp2b PE=1 SV=1	4	0.5
	Steroid receptor RNA activator 1 OS=Mus musculus OX=10090 GN=Sra1 PE=1 SV=4	4	0.5
	Dihydropyrimidinase-related protein 3 OS=Mus musculus OX=10090 GN=Dpysl3 PE=1 SV=1	4	0.5
	Capping protein-inhibiting regulator of actin dynamics OS=Mus musculus OX=10090 GN=Cracd PE=1 SV=3	4	0.5
	Myosin regulatory light chain 12B OS=Mus musculus OX=10090 GN=Myl12b PE=1 SV=2	4	0.5
	Nucleoside diphosphate kinase B OS=Mus musculus OX=10090 GN=Nme2 PE=1 SV=1	4	0.5
	Thioredoxin, mitochondrial OS=Mus musculus OX=10090 GN=Txn2 PE=1 SV=1	4	0.5
	Glutathione S-transferase P 2 OS=Mus musculus OX=10090 GN=Gstp2 PE=1 SV=2	4	0.5
	Stress-70 protein, mitochondrial OS=Mus musculus OX=10090 GN=Hspa9 PE=1 SV=3	4	0.5
	Spectrin alpha chain, non-erythrocytic 1 OS=Mus musculus OX=10090 GN=Sptan1 PE=1 SV=4	4	0.5
	Nucleoside diphosphate kinase A OS=Mus musculus OX=10090 GN=Nme1 PE=1 SV=1	4	0.5
	Neuroendocrine protein 7B2 OS=Mus musculus OX=10090 GN=Scg5 PE=1 SV=1	4	0.5
	Decreased expression in renal and prostate cancer protein OS=Mus musculus OX=10090 GN=Derpc PE=1 SV=1	4	0.5
	L-lactate dehydrogenase C chain OS=Mus musculus OX=10090 GN=Ldhc PE=1 SV=2	4	0.5
	RIKEN cDNA 9530053A07 gene OS=Mus musculus OX=10090 GN=9530053A07Rik PE=1 SV=1	4	0.5
	Fructose-bisphosphate aldolase OS=Mus musculus OX=10090 GN=Aldoart1 PE=1 SV=1	4	0.5
	Keratin, type I cytoskeletal 27 OS=Mus musculus OX=10090 GN=Krt27 PE=1 SV=1	2	0.5
	Succinate--CoA ligase [GDP-forming] subunit beta, mitochondrial OS=Mus musculus OX=10090 GN=Suclg2 PE=1 SV=3	2	0.5
	Conserved oligomeric Golgi complex subunit 1 OS=Mus musculus OX=10090 GN=Cog1 PE=1 SV=3	2	0.5
	Inositol 1,4,5-triphosphate receptor associated 1 OS=Mus musculus OX=10090 GN=Irag1 PE=1 SV=2	2	0.5
	Kunitz-type protease inhibitor 2 OS=Mus musculus OX=10090 GN=Spint2 PE=1 SV=1	2	0.5
	Unconventional myosin-Ic OS=Mus musculus OX=10090 GN=Myo1c PE=1 SV=2	2	0.5
	Pecanex-like protein 1 OS=Mus musculus OX=10090 GN=Pcnx1 PE=1 SV=3	2	0.5
	Junctophilin-2 OS=Mus musculus OX=10090 GN=Jph2 PE=1 SV=2	2	0.5
	NADH dehydrogenase [ubiquinone] iron-sulfur protein 7, mitochondrial OS=Mus musculus OX=10090 GN=Ndufs7 PE=1 SV=1	2	0.5
	Calponin-3 OS=Mus musculus OX=10090 GN=Cnn3 PE=1 SV=1	2	0.5
	DET1- and DDB1-associated protein 1 OS=Mus musculus OX=10090 GN=Dda1 PE=1 SV=1	2	0.5
	Cytochrome b-c1 complex subunit 7 OS=Mus musculus OX=10090 GN=Uqcrb PE=1 SV=3	2	0.5
	NADH dehydrogenase [ubiquinone] flavoprotein 2, mitochondrial OS=Mus musculus OX=10090 GN=Ndufv2 PE=1 SV=2	2	0.5
	Katanin p60 ATPase-containing subunit A-like 2 OS=Mus musculus OX=10090 GN=Katnal2 PE=2 SV=2	2	0.5
	Leukocyte elastase inhibitor A OS=Mus musculus OX=10090 GN=Serpinb1a PE=1 SV=1	2	0.5
	UPF0235 protein C15orf40 homolog OS=Mus musculus OX=10090 PE=1 SV=1	2	0.5
	RIKEN cDNA 1810009J06 gene OS=Mus musculus OX=10090 GN=1810009J06Rik PE=2 SV=1	2	0.5
	Clathrin interactor 1 OS=Mus musculus OX=10090 GN=Clint1 PE=1 SV=2	2	0.5
	Epithelial cell adhesion molecule OS=Mus musculus OX=10090 GN=Epcam PE=1 SV=1	2	0.5
	AN1-type zinc finger protein 2B OS=Mus musculus OX=10090 GN=Zfand2b PE=1 SV=1	2	0.5
	RNA-binding protein 47 OS=Mus musculus OX=10090 GN=Rbm47 PE=1 SV=1	2	0.5
	Leucine-rich repeat flightless-interacting protein 2 OS=Mus musculus OX=10090 GN=Lrrfip2 PE=1 SV=1	2	0.5
	ATP synthase subunit gamma, mitochondrial OS=Mus musculus OX=10090 GN=Atp5f1c PE=1 SV=1	2	0.5
	Phosphate carrier protein, mitochondrial OS=Mus musculus OX=10090 GN=Slc25a3 PE=1 SV=1	2	0.5
	Keratin, type I cytoskeletal 25 OS=Mus musculus OX=10090 GN=Krt25 PE=1 SV=1	2	0.5
	Rho-related GTP-binding protein RhoQ OS=Mus musculus OX=10090 GN=Rhoq PE=1 SV=2	2	0.5
	Partner of Y14 and mago OS=Mus musculus OX=10090 GN=Pym1 PE=1 SV=2	2	0.5
	Vacuolar protein sorting-associated protein 26B OS=Mus musculus OX=10090 GN=Vps26b PE=1 SV=1	2	0.5
	Transport and Golgi organization protein 1 homolog OS=Mus musculus OX=10090 GN=Mia3 PE=1 SV=2	2	0.5
	Microtubule-associated serine/threonine-protein kinase 4 OS=Mus musculus OX=10090 GN=Mast4 PE=1 SV=3	2	0.5
	Eukaryotic translation initiation factor 4 gamma 3 OS=Mus musculus OX=10090 GN=Eif4g3 PE=1 SV=2	2	0.5
	Protein LYRIC OS=Mus musculus OX=10090 GN=Mtdh PE=1 SV=1	2	0.5
	Arf-GAP domain and FG repeat-containing protein 2 OS=Mus musculus OX=10090 GN=Agfg2 PE=1 SV=1	2	0.5
	Spermatogenesis-associated protein 7 homolog OS=Mus musculus OX=10090 GN=Spata7 PE=1 SV=1	2	0.5
	Epsin-1 OS=Mus musculus OX=10090 GN=Epn1 PE=1 SV=3	2	0.5
	Ataxin-2-like protein OS=Mus musculus OX=10090 GN=Atxn2l PE=1 SV=1	2	0.5
	Tubulin polymerization-promoting protein OS=Mus musculus OX=10090 GN=Tppp PE=1 SV=1	2	0.5
	E3 ubiquitin-protein ligase HUWE1 OS=Mus musculus OX=10090 GN=Huwe1 PE=1 SV=5	2	0.5
	Methionine-R-sulfoxide reductase B2, mitochondrial OS=Mus musculus OX=10090 GN=Msrb2 PE=1 SV=1	2	0.5
	Inositol hexakisphosphate and diphosphoinositol-pentakisphosphate kinase 2 OS=Mus musculus OX=10090 GN=Ppip5k2 PE=1 SV=3	2	0.5
	ATP-binding cassette sub-family F member 1 OS=Mus musculus OX=10090 GN=Abcf1 PE=1 SV=1	2	0.5
	F-actin-uncapping protein LRRC16A OS=Mus musculus OX=10090 GN=Carmil1 PE=1 SV=2	2	0.5
	Endophilin-A1 OS=Mus musculus OX=10090 GN=Sh3gl2 PE=1 SV=2	2	0.5
	Endophilin-A2 OS=Mus musculus OX=10090 GN=Sh3gl1 PE=1 SV=1	2	0.5
	Astrocytic phosphoprotein PEA-15 OS=Mus musculus OX=10090 GN=Pea15 PE=1 SV=1	2	0.5
	Histidine--tRNA ligase, cytoplasmic OS=Mus musculus OX=10090 GN=Hars1 PE=1 SV=2	2	0.5
	Probable ATP-dependent RNA helicase DDX46 OS=Mus musculus OX=10090 GN=Ddx46 PE=1 SV=2	2	0.5
	Arf-GAP with Rho-GAP domain, ANK repeat and PH domain-containing protein 1 OS=Mus musculus OX=10090 GN=Arap1 PE=1 SV=2	2	0.5
	Sorbin and SH3 domain-containing protein 2 OS=Mus musculus OX=10090 GN=Sorbs2 PE=1 SV=2	2	0.5
	Ribosome biogenesis protein SPATA5 OS=Mus musculus OX=10090 GN=Spata5 PE=1 SV=2	2	0.5
	Calponin-2 OS=Mus musculus OX=10090 GN=Cnn2 PE=1 SV=1	2	0.5
	Basement membrane-specific heparan sulfate proteoglycan core protein OS=Mus musculus OX=10090 GN=Hspg2 PE=1 SV=1	2	0.5
	Serine/threonine-protein kinase MARK2 OS=Mus musculus OX=10090 GN=Mark2 PE=1 SV=3	2	0.5
	40S ribosomal protein S8 OS=Mus musculus OX=10090 GN=Rps8 PE=1 SV=2	2	0.5
	Cell division control protein 42 homolog OS=Mus musculus OX=10090 GN=Cdc42 PE=1 SV=2	2	0.5
	Elongation factor 1-delta OS=Mus musculus OX=10090 GN=Eef1d PE=1 SV=3	2	0.5
	Caveolin-1 OS=Mus musculus OX=10090 GN=Cav1 PE=1 SV=1	2	0.5
	Hematopoietic lineage cell-specific protein OS=Mus musculus OX=10090 GN=Hcls1 PE=1 SV=2	2	0.5
	E3 ubiquitin-protein ligase NEDD4 OS=Mus musculus OX=10090 GN=Nedd4 PE=1 SV=3	2	0.5
	Plasminogen OS=Mus musculus OX=10090 GN=Plg PE=1 SV=3	2	0.5
	Platelet-derived growth factor subunit A OS=Mus musculus OX=10090 GN=Pdgfa PE=2 SV=2	2	0.5
	Lamin-B1 OS=Mus musculus OX=10090 GN=Lmnb1 PE=1 SV=3	2	0.5
	Malate dehydrogenase, cytoplasmic OS=Mus musculus OX=10090 GN=Mdh1 PE=1 SV=3	2	0.5
	Superoxide dismutase [Mn], mitochondrial OS=Mus musculus OX=10090 GN=Sod2 PE=1 SV=3	2	0.5
	Non-histone chromosomal protein HMG-17 OS=Mus musculus OX=10090 GN=Hmgn2 PE=1 SV=2	2	0.5
	Protein disulfide-isomerase OS=Mus musculus OX=10090 GN=P4hb PE=1 SV=2	2	0.5
	Homeobox protein engrailed-2 OS=Mus musculus OX=10090 GN=En2 PE=2 SV=2	2	0.5
	Metallothionein-1 OS=Mus musculus OX=10090 GN=Mt1 PE=1 SV=1	2	0.5
	Complement C3 OS=Mus musculus OX=10090 GN=C3 PE=1 SV=3	2	0.5
	Ensconsin OS=Mus musculus OX=10090 GN=Map7 PE=1 SV=1	2	0.5
	Glutathione S-transferase omega-1 OS=Mus musculus OX=10090 GN=Gsto1 PE=1 SV=2	2	0.5
	Dihydrolipoyl dehydrogenase, mitochondrial OS=Mus musculus OX=10090 GN=Dld PE=1 SV=2	2	0.5
	Predicted gene 2663 OS=Mus musculus OX=10090 GN=Gm2663 PE=4 SV=1	2	0.5
	Myosin, heavy polypeptide 13, skeletal muscle OS=Mus musculus OX=10090 GN=Myh13 PE=1 SV=1	2	0.5
	Acyl-CoA-binding protein OS=Mus musculus OX=10090 GN=Dbi PE=1 SV=2	277	0.5
	Actin, cytoplasmic 2 OS=Mus musculus OX=10090 GN=Actg1 PE=1 SV=1	87	0.49
	Actin, cytoplasmic 1 OS=Mus musculus OX=10090 GN=Actb PE=1 SV=1	87	0.49
	Serine protease inhibitor Kazal-type 1 OS=Mus musculus OX=10090 GN=Spink1 PE=1 SV=1	61	0.49
	Progranulin OS=Mus musculus OX=10090 GN=Grn PE=1 SV=2	47	0.49
	Cytochrome c oxidase subunit 5B, mitochondrial OS=Mus musculus OX=10090 GN=Cox5b PE=1 SV=1	142	0.49
	NADH dehydrogenase [ubiquinone] flavoprotein 3, mitochondrial OS=Mus musculus OX=10090 GN=Ndufv3 PE=1 SV=1	31	0.48
	Lysozyme C-2 OS=Mus musculus OX=10090 GN=Lyz2 PE=1 SV=2	31	0.48
	Polyubiquitin-B OS=Mus musculus OX=10090 GN=Ubb PE=2 SV=1	552	0.48
	Adenosine 5'-monophosphoramidase HINT2 OS=Mus musculus OX=10090 GN=Hint2 PE=1 SV=1	27	0.48
	Interferon alpha-inducible protein 27-like protein 2B OS=Mus musculus OX=10090 GN=Ifi27l2b PE=1 SV=1	79	0.48
	Myotrophin OS=Mus musculus OX=10090 GN=Mtpn PE=1 SV=2	25	0.48
	Ubiquitin-60S ribosomal protein L40 OS=Mus musculus OX=10090 GN=Uba52 PE=1 SV=2	498	0.48
	Ubiquitin-40S ribosomal protein S27a OS=Mus musculus OX=10090 GN=Rps27a PE=1 SV=2	498	0.48
	Predicted pseudogene 8797 OS=Mus musculus OX=10090 GN=Gm8797 PE=4 SV=1	498	0.48
	VIP peptides OS=Mus musculus OX=10090 GN=Vip PE=1 SV=1	146	0.48
	Polyubiquitin-C OS=Mus musculus OX=10090 GN=Ubc PE=1 SV=2	529	0.48
	Neurosecretory protein VGF OS=Mus musculus OX=10090 GN=Vgf PE=1 SV=1	23	0.48
	14-3-3 protein zeta/delta OS=Mus musculus OX=10090 GN=Ywhaz PE=1 SV=1	23	0.48
	Semenogelin 1 OS=Mus musculus OX=10090 GN=Semg1 PE=1 SV=1	36	0.47
	Homeodomain-only protein OS=Mus musculus OX=10090 GN=Hopx PE=1 SV=1	34	0.47
	Keratin, type I cytoskeletal 16 OS=Mus musculus OX=10090 GN=Krt16 PE=1 SV=3	17	0.47
	L-lactate dehydrogenase A chain OS=Mus musculus OX=10090 GN=Ldha PE=1 SV=3	15	0.47
	Perilipin-4 OS=Mus musculus OX=10090 GN=Plin4 PE=1 SV=2	15	0.47
	Musculoskeletal embryonic nuclear protein 1 OS=Mus musculus OX=10090 GN=Mustn1 PE=1 SV=1	86	0.47
	Caveolae-associated protein 1 OS=Mus musculus OX=10090 GN=Cavin1 PE=1 SV=1	28	0.46
	NEDD8 OS=Mus musculus OX=10090 GN=Nedd8 PE=1 SV=2	69	0.46
	Cystatin-B OS=Mus musculus OX=10090 GN=Cstb PE=1 SV=1	39	0.46
	Small ubiquitin-related modifier 3 OS=Mus musculus OX=10090 GN=Sumo3 PE=1 SV=1	13	0.46
	14-3-3 protein gamma OS=Mus musculus OX=10090 GN=Ywhag PE=1 SV=2	13	0.46
	Small ubiquitin-related modifier 2 OS=Mus musculus OX=10090 GN=Sumo2 PE=1 SV=1	13	0.46
	Glutathione S-transferase P 1 OS=Mus musculus OX=10090 GN=Gstp1 PE=1 SV=2	13	0.46
	NADH dehydrogenase [ubiquinone] iron-sulfur protein 6, mitochondrial OS=Mus musculus OX=10090 GN=Ndufs6 PE=1 SV=2	72	0.46
	Myosin light polypeptide 6 OS=Mus musculus OX=10090 GN=Myl6 PE=1 SV=3	24	0.46
	ATP synthase subunit beta, mitochondrial OS=Mus musculus OX=10090 GN=Atp5f1b PE=1 SV=2	11	0.45
	Protachykinin-1 OS=Mus musculus OX=10090 GN=Tac1 PE=2 SV=1	11	0.45
	Cytochrome c oxidase subunit 6B1 OS=Mus musculus OX=10090 GN=Cox6b1 PE=1 SV=2	313	0.45
	Hemoglobin subunit beta-2 OS=Mus musculus OX=10090 GN=Hbb-b2 PE=1 SV=2	20	0.45
	Negative regulator of P-body association OS=Mus musculus OX=10090 GN=Nbdy PE=1 SV=1	20	0.45
	10 kDa heat shock protein, mitochondrial OS=Mus musculus OX=10090 GN=Hspe1 PE=1 SV=2	132	0.45
	Superoxide dismutase [Cu-Zn] OS=Mus musculus OX=10090 GN=Sod1 PE=1 SV=2	320	0.45
	Keratin, type I cytoskeletal 14 OS=Mus musculus OX=10090 GN=Krt14 PE=1 SV=2	27	0.44
	14-3-3 protein beta/alpha OS=Mus musculus OX=10090 GN=Ywhab PE=1 SV=3	9	0.44
	Acylphosphatase-1 OS=Mus musculus OX=10090 GN=Acyp1 PE=1 SV=2	9	0.44
	Keratin, type I cytoskeletal 28 OS=Mus musculus OX=10090 GN=Krt28 PE=1 SV=1	9	0.44
	Keratin, type I cytoskeletal 24 OS=Mus musculus OX=10090 GN=Krt24 PE=2 SV=2	9	0.44
	CPN10-like protein OS=Mus musculus OX=10090 GN=Hspe1-rs1 PE=3 SV=1	116	0.44
	ATP synthase subunit O, mitochondrial OS=Mus musculus OX=10090 GN=Atp5po PE=1 SV=1	16	0.44
	Beta-globin OS=Mus musculus OX=10090 GN=Hbb-bs PE=1 SV=1	56	0.43
	Peroxiredoxin-5, mitochondrial OS=Mus musculus OX=10090 GN=Prdx5 PE=1 SV=2	21	0.43
	Eukaryotic translation initiation factor 4E-binding protein 2 OS=Mus musculus OX=10090 GN=Eif4ebp2 PE=1 SV=1	14	0.43
	14-3-3 protein eta OS=Mus musculus OX=10090 GN=Ywhah PE=1 SV=2	14	0.43
	Neuromedin-U OS=Mus musculus OX=10090 GN=Nmu PE=2 SV=1	7	0.43
	Tax1-binding protein 3 OS=Mus musculus OX=10090 GN=Tax1bp3 PE=1 SV=1	7	0.43
	Aldehyde dehydrogenase X, mitochondrial OS=Mus musculus OX=10090 GN=Aldh1b1 PE=1 SV=1	7	0.43
	Gastrin-releasing peptide OS=Mus musculus OX=10090 GN=Grp PE=1 SV=1	7	0.43
	Seminal vesicle secretory protein 3B OS=Mus musculus OX=10090 GN=Svs3b PE=2 SV=1	7	0.43
	MAPK-interacting and spindle-stabilizing protein-like OS=Mus musculus OX=10090 GN=Mapk1ip1l PE=2 SV=3	7	0.43
	Protein FAM171B OS=Mus musculus OX=10090 GN=Fam171b PE=1 SV=2	7	0.43
	Ubiquitin-fold modifier 1 OS=Mus musculus OX=10090 GN=Ufm1 PE=1 SV=1	7	0.43
	Seminal vesicle secretory protein 3A OS=Mus musculus OX=10090 GN=Svs3a PE=1 SV=1	7	0.43
	Malate dehydrogenase, mitochondrial OS=Mus musculus OX=10090 GN=Mdh2 PE=1 SV=3	40	0.43
	Hemoglobin subunit beta-1 OS=Mus musculus OX=10090 GN=Hbb-b1 PE=1 SV=2	33	0.42
	Purkinje cell protein 4-like protein 1 OS=Mus musculus OX=10090 GN=Pcp4l1 PE=1 SV=1	43	0.42
	Guanylate cyclase activator 2B OS=Mus musculus OX=10090 GN=Guca2b PE=1 SV=2	49	0.41
	Ear6 protein OS=Mus musculus OX=10090 GN=Ear6 PE=1 SV=1	37	0.41
	ATP synthase subunit e, mitochondrial OS=Mus musculus OX=10090 GN=Atp5me PE=1 SV=2	40	0.4
	Cysteine-rich protein 1 OS=Mus musculus OX=10090 GN=Crip1 PE=1 SV=2	25	0.4
	Cytochrome c oxidase subunit 6C OS=Mus musculus OX=10090 GN=Cox6c PE=1 SV=3	15	0.4
	Peptidyl-prolyl cis-trans isomerase FKBP1A OS=Mus musculus OX=10090 GN=Fkbp1a PE=1 SV=2	15	0.4
	Endoplasmic reticulum chaperone BiP OS=Mus musculus OX=10090 GN=Hspa5 PE=1 SV=3	10	0.4
	Glial fibrillary acidic protein OS=Mus musculus OX=10090 GN=Gfap PE=1 SV=4	10	0.4
	Diacylglycerol O-acyltransferase 1 OS=Mus musculus OX=10090 GN=Dgat1 PE=1 SV=1	5	0.4
	Y-box-binding protein 3 OS=Mus musculus OX=10090 GN=Ybx3 PE=1 SV=2	5	0.4
	Guanine nucleotide-binding protein G(I)/G(S)/G(O) subunit gamma-12 OS=Mus musculus OX=10090 GN=Gng12 PE=1 SV=3	5	0.4
	Latent-transforming growth factor beta-binding protein 4 OS=Mus musculus OX=10090 GN=Ltbp4 PE=1 SV=2	5	0.4
	Succinate dehydrogenase assembly factor 4, mitochondrial OS=Mus musculus OX=10090 GN=Sdhaf4 PE=3 SV=2	5	0.4
	U1 small nuclear ribonucleoprotein C OS=Mus musculus OX=10090 GN=Snrpc PE=1 SV=1	5	0.4
	Ras-related C3 botulinum toxin substrate 2 OS=Mus musculus OX=10090 GN=Rac2 PE=1 SV=1	5	0.4
	Ras-related C3 botulinum toxin substrate 1 OS=Mus musculus OX=10090 GN=Rac1 PE=1 SV=1	5	0.4
	Ras-related C3 botulinum toxin substrate 3 OS=Mus musculus OX=10090 GN=Rac3 PE=1 SV=1	5	0.4
	Tropomyosin beta chain OS=Mus musculus OX=10090 GN=Tpm2 PE=1 SV=1	5	0.4
	Heterogeneous nuclear ribonucleoprotein A1 OS=Mus musculus OX=10090 GN=Hnrnpa1 PE=1 SV=2	5	0.4
	Gelsolin OS=Mus musculus OX=10090 GN=Gsn PE=1 SV=3	5	0.4
	Hemoglobin subunit zeta OS=Mus musculus OX=10090 GN=Hbz PE=2 SV=2	5	0.4
	Keratin, type I cytoskeletal 42 OS=Mus musculus OX=10090 GN=Krt42 PE=1 SV=1	31	0.39
	Gastrotropin OS=Mus musculus OX=10090 GN=Fabp6 PE=2 SV=2	78	0.38
	Coiled-coil-helix-coiled-coil-helix domain-containing protein 7 OS=Mus musculus OX=10090 GN=Chchd7 PE=1 SV=1	26	0.38
	Galanin peptides OS=Mus musculus OX=10090 GN=Gal PE=1 SV=1	55	0.38
	TP53-regulated inhibitor of apoptosis 1 OS=Mus musculus OX=10090 GN=Triap1 PE=1 SV=1	21	0.38
	Eosinophil cationic protein 1 OS=Mus musculus OX=10090 GN=Ear1 PE=2 SV=1	24	0.38
	Eukaryotic translation initiation factor 4E-binding protein 1 OS=Mus musculus OX=10090 GN=Eif4ebp1 PE=1 SV=3	16	0.38
	14-3-3 protein theta OS=Mus musculus OX=10090 GN=Ywhaq PE=1 SV=1	8	0.38
	14-3-3 protein epsilon OS=Mus musculus OX=10090 GN=Ywhae PE=1 SV=1	8	0.38
	14-3-3 protein sigma OS=Mus musculus OX=10090 GN=Sfn PE=1 SV=2	8	0.38
	AHNAK nucleoprotein 2 OS=Mus musculus OX=10090 GN=Ahnak2 PE=1 SV=1	8	0.38
	Eosinophil-associated ribonuclease 10 OS=Mus musculus OX=10090 GN=Ear10 PE=3 SV=1	19	0.37
	Mitochondrial import inner membrane translocase subunit Tim10 OS=Mus musculus OX=10090 GN=Timm10 PE=1 SV=1	11	0.36
	Triosephosphate isomerase OS=Mus musculus OX=10090 GN=Tpi1 PE=1 SV=5	17	0.35
	ADP/ATP translocase 2 OS=Mus musculus OX=10090 GN=Slc25a5 PE=1 SV=3	20	0.35
	BolA-like protein 2 OS=Mus musculus OX=10090 GN=Bola2 PE=1 SV=1	23	0.35
	Mth938 domain-containing protein OS=Mus musculus OX=10090 GN=Aamdc PE=1 SV=1	12	0.33
	Cytochrome c oxidase subunit 5A, mitochondrial OS=Mus musculus OX=10090 GN=Cox5a PE=1 SV=2	12	0.33
	Adenosine 5'-monophosphoramidase HINT1 OS=Mus musculus OX=10090 GN=Hint1 PE=1 SV=3	9	0.33
	ADP/ATP translocase 1 OS=Mus musculus OX=10090 GN=Slc25a4 PE=1 SV=4	9	0.33
	ATP synthase membrane subunit K, mitochondrial OS=Mus musculus OX=10090 GN=Atp5mk PE=1 SV=1	6	0.33
	NPC intracellular cholesterol transporter 2 OS=Mus musculus OX=10090 GN=Npc2 PE=1 SV=1	3	0.33
	Citrate synthase, mitochondrial OS=Mus musculus OX=10090 GN=Cs PE=1 SV=1	3	0.33
	OCIA domain-containing protein 1 OS=Mus musculus OX=10090 GN=Ociad1 PE=1 SV=1	3	0.33
	Citrate synthase OS=Mus musculus OX=10090 GN=Csl PE=1 SV=1	3	0.33
	Aminopeptidase NAALADL1 OS=Mus musculus OX=10090 GN=Naaladl1 PE=2 SV=1	3	0.33
	Filamin-binding LIM protein 1 OS=Mus musculus OX=10090 GN=Fblim1 PE=1 SV=2	3	0.33
	Vinculin OS=Mus musculus OX=10090 GN=Vcl PE=1 SV=4	3	0.33
	Transforming growth factor-beta-induced protein ig-h3 OS=Mus musculus OX=10090 GN=Tgfbi PE=1 SV=1	3	0.33
	Fructose-1,6-bisphosphatase isozyme 2 OS=Mus musculus OX=10090 GN=Fbp2 PE=1 SV=2	3	0.33
	ATP synthase subunit f, mitochondrial OS=Mus musculus OX=10090 GN=Atp5mf PE=1 SV=3	3	0.33
	Protein disulfide-isomerase A3 OS=Mus musculus OX=10090 GN=Pdia3 PE=1 SV=2	3	0.33
	Striatin OS=Mus musculus OX=10090 GN=Strn PE=1 SV=2	3	0.33
	Collagen, type VI, alpha 3 OS=Mus musculus OX=10090 GN=Col6a3 PE=1 SV=2	3	0.33
	Uncharacterized protein KIAA1522 OS=Mus musculus OX=10090 GN=Kiaa1522 PE=1 SV=1	3	0.33
	Eosinophil cationic protein 2 OS=Mus musculus OX=10090 GN=Ear2 PE=2 SV=1	25	0.32
	NADH dehydrogenase [ubiquinone] 1 beta subcomplex subunit 4 OS=Mus musculus OX=10090 GN=Ndufb4 PE=1 SV=3	13	0.31
	Perilipin-1 OS=Mus musculus OX=10090 GN=Plin1 PE=1 SV=2	17	0.29
	Peripherin OS=Mus musculus OX=10090 GN=Prph PE=1 SV=2	7	0.29
	Eosinophil cationic-type ribonuclease 3 OS=Mus musculus OX=10090 GN=Ear3 PE=1 SV=1	7	0.29
	Sucrase isomaltase (alpha-glucosidase) OS=Mus musculus OX=10090 GN=Sis PE=1 SV=1	7	0.29
	Lysozyme C-1 OS=Mus musculus OX=10090 GN=Lyz1 PE=1 SV=1	18	0.28
	Matrilysin OS=Mus musculus OX=10090 GN=Mmp7 PE=2 SV=1	12	0.25
	Proteasome subunit alpha type-1 OS=Mus musculus OX=10090 GN=Psma1 PE=1 SV=1	4	0.25
	Espin OS=Mus musculus OX=10090 GN=Espn PE=1 SV=2	4	0.25
	ATP synthase subunit d, mitochondrial OS=Mus musculus OX=10090 GN=Atp5pd PE=1 SV=3	4	0.25
	Proline-rich protein 15 OS=Mus musculus OX=10090 GN=Prr15 PE=1 SV=1	4	0.25
	RNA-binding protein 14 OS=Mus musculus OX=10090 GN=Rbm14 PE=1 SV=1	4	0.25
	Protein EFR3 homolog B OS=Mus musculus OX=10090 GN=Efr3b PE=1 SV=2	4	0.25
	Cx9C motif-containing protein 4 OS=Mus musculus OX=10090 GN=Cmc4 PE=2 SV=1	4	0.25
	Dipeptidyl peptidase 1 OS=Mus musculus OX=10090 GN=Ctsc PE=1 SV=1	4	0.25
	ATP synthase protein 8 OS=Mus musculus OX=10090 GN=Mtatp8 PE=1 SV=1	9	0.22
	Epididymis-specific alpha-mannosidase OS=Mus musculus OX=10090 GN=Man2b2 PE=1 SV=2	5	0.2
	Alpha-enolase OS=Mus musculus OX=10090 GN=Eno1 PE=1 SV=3	12	0.17
	Voltage-dependent anion-selective channel protein 1 OS=Mus musculus OX=10090 GN=Vdac1 PE=1 SV=3	6	0.17
	CRS1C-3 OS=Mus musculus OX=10090 GN=Defa39 PE=1 SV=1	9	0.11
	Beta-enolase OS=Mus musculus OX=10090 GN=Eno3 PE=1 SV=3	9	0.11
	Gamma-enolase OS=Mus musculus OX=10090 GN=Eno2 PE=1 SV=2	9	0.11
	CRS1C-2 OS=Mus musculus OX=10090 GN=Defa38 PE=2 SV=1	23	0.09
	Myelin-associated neurite-outgrowth inhibitor OS=Mus musculus OX=10090 GN=Fam168b PE=1 SV=1	4	0
	Galectin-3 OS=Mus musculus OX=10090 GN=Lgals3 PE=1 SV=3	4	0
	Collagen alpha-1(I) chain OS=Mus musculus OX=10090 GN=Col1a1 PE=1 SV=4	4	0
	EH domain-containing protein 2 OS=Mus musculus OX=10090 GN=Ehd2 PE=1 SV=1	3	0
	Amine oxidase OS=Mus musculus OX=10090 GN=Aoc1l3 PE=2 SV=1	3	0
	D-3-phosphoglycerate dehydrogenase OS=Mus musculus OX=10090 GN=Phgdh PE=1 SV=3	3	0
	ADP/ATP translocase 4 OS=Mus musculus OX=10090 GN=Slc25a31 PE=1 SV=1	3	0
	Myosin regulatory light polypeptide 9 OS=Mus musculus OX=10090 GN=Myl9 PE=1 SV=3	2	0
	Galectin-4 OS=Mus musculus OX=10090 GN=Lgals4 PE=1 SV=2	2	0
	Voltage-dependent anion-selective channel protein 2 OS=Mus musculus OX=10090 GN=Vdac2 PE=1 SV=2	2	0
	Peptidyl-glycine alpha-amidating monooxygenase OS=Mus musculus OX=10090 GN=Pam PE=1 SV=2	2	0
	Receptor of activated protein C kinase 1 OS=Mus musculus OX=10090 GN=Rack1 PE=1 SV=3	2	0
	60S ribosomal protein L9 OS=Mus musculus OX=10090 GN=Rpl9 PE=1 SV=2	2	0
	Cofilin-2 OS=Mus musculus OX=10090 GN=Cfl2 PE=1 SV=1	2	0
	Transketolase OS=Mus musculus OX=10090 GN=Tkt PE=1 SV=1	2	0
	L-lactate dehydrogenase B chain OS=Mus musculus OX=10090 GN=Ldhb PE=1 SV=2	2	0
	Protein S100-A6 OS=Mus musculus OX=10090 GN=S100a6 PE=1 SV=3	2	0
	Adenylyltransferase and sulfurtransferase MOCS3 OS=Mus musculus OX=10090 GN=Mocs3 PE=1 SV=1	2	0
	60S ribosomal protein L9 OS=Mus musculus OX=10090 GN=Rpl9-ps6 PE=3 SV=1	2	0
	Phosphomannomutase 2 OS=Mus musculus OX=10090 GN=Pmm2 PE=1 SV=1	1	0
	3-phosphoinositide-dependent protein kinase 1 OS=Mus musculus OX=10090 GN=Pdpk1 PE=1 SV=2	1	0
	Krueppel-like factor 5 OS=Mus musculus OX=10090 GN=Klf5 PE=1 SV=2	1	0
	Periplakin OS=Mus musculus OX=10090 GN=Ppl PE=1 SV=1	1	0
	Adenylate kinase isoenzyme 1 OS=Mus musculus OX=10090 GN=Ak1 PE=1 SV=1	1	0
	Core histone macro-H2A.1 OS=Mus musculus OX=10090 GN=Macroh2a1 PE=1 SV=3	1	0
	Heat shock protein beta-8 OS=Mus musculus OX=10090 GN=Hspb8 PE=1 SV=1	1	0
	Protein phosphatase 1 regulatory subunit 1A OS=Mus musculus OX=10090 GN=Ppp1r1a PE=1 SV=1	1	0
	ATP synthase subunit delta, mitochondrial OS=Mus musculus OX=10090 GN=Atp5f1d PE=1 SV=1	1	0
	Partitioning defective 3 homolog B OS=Mus musculus OX=10090 GN=Pard3b PE=1 SV=2	1	0
	Vitamin K epoxide reductase complex subunit 1 OS=Mus musculus OX=10090 GN=Vkorc1 PE=1 SV=1	1	0
	MICOS complex subunit Mic19 OS=Mus musculus OX=10090 GN=Chchd3 PE=1 SV=1	1	0
	NADH dehydrogenase [ubiquinone] 1 beta subcomplex subunit 7 OS=Mus musculus OX=10090 GN=Ndufb7 PE=1 SV=3	1	0
	NADH dehydrogenase [ubiquinone] 1 subunit C2 OS=Mus musculus OX=10090 GN=Ndufc2 PE=1 SV=1	1	0
	ATP synthase subunit g, mitochondrial OS=Mus musculus OX=10090 GN=Atp5mg PE=1 SV=1	1	0
	Heterogeneous nuclear ribonucleoprotein A/B OS=Mus musculus OX=10090 GN=Hnrnpab PE=1 SV=1	1	0
	Transaldolase OS=Mus musculus OX=10090 GN=Taldo1 PE=1 SV=2	1	0
	Ethanolamine-phosphate cytidylyltransferase OS=Mus musculus OX=10090 GN=Pcyt2 PE=1 SV=1	1	0
	Torsin-1A-interacting protein 1 OS=Mus musculus OX=10090 GN=Tor1aip1 PE=1 SV=3	1	0
	TAR DNA-binding protein 43 OS=Mus musculus OX=10090 GN=Tardbp PE=1 SV=1	1	0
	Metallophosphoesterase domain-containing protein 1 OS=Mus musculus OX=10090 GN=Mpped1 PE=2 SV=1	1	0
	BMP-2-inducible protein kinase OS=Mus musculus OX=10090 GN=Bmp2k PE=1 SV=1	1	0
	SH3 domain-containing protein 19 OS=Mus musculus OX=10090 GN=Sh3d19 PE=1 SV=2	1	0
	Polyglutamine-binding protein 1 OS=Mus musculus OX=10090 GN=Pqbp1 PE=1 SV=1	1	0
	Caveolae-associated protein 3 OS=Mus musculus OX=10090 GN=Cavin3 PE=1 SV=1	1	0
	Palmitoyltransferase ZDHHC5 OS=Mus musculus OX=10090 GN=Zdhhc5 PE=1 SV=1	1	0
	Sodium/potassium-transporting ATPase subunit alpha-1 OS=Mus musculus OX=10090 GN=Atp1a1 PE=1 SV=1	1	0
	Coiled-coil domain-containing protein 9 OS=Mus musculus OX=10090 GN=Ccdc9 PE=1 SV=1	1	0
	Mucosal pentraxin OS=Mus musculus OX=10090 GN=Mptx1 PE=2 SV=1	1	0
	Cytochrome b-c1 complex subunit 9 OS=Mus musculus OX=10090 GN=Uqcr10 PE=1 SV=1	1	0
	Protein POF1B OS=Mus musculus OX=10090 GN=Pof1b PE=2 SV=3	1	0
	Actin-binding LIM protein 1 OS=Mus musculus OX=10090 GN=Ablim1 PE=1 SV=1	1	0
	Heat shock 70 kDa protein 12A OS=Mus musculus OX=10090 GN=Hspa12a PE=1 SV=1	1	0
	Proline-rich protein 15-like protein OS=Mus musculus OX=10090 GN=Prr15l PE=1 SV=1	1	0
	Fermitin family homolog 2 OS=Mus musculus OX=10090 GN=Fermt2 PE=1 SV=1	1	0
	Keratin-like protein KRT222 OS=Mus musculus OX=10090 GN=Krt222 PE=2 SV=1	1	0
	Core histone macro-H2A.2 OS=Mus musculus OX=10090 GN=Macroh2a2 PE=1 SV=3	1	0
	Fructose-2,6-bisphosphatase TIGAR OS=Mus musculus OX=10090 GN=Tigar PE=1 SV=1	1	0
	Ribosomal L1 domain-containing protein 1 OS=Mus musculus OX=10090 GN=Rsl1d1 PE=1 SV=1	1	0
	CLIP-associating protein 2 OS=Mus musculus OX=10090 GN=Clasp2 PE=1 SV=1	1	0
	CGG triplet repeat-binding protein 1 OS=Mus musculus OX=10090 GN=Cggbp1 PE=1 SV=1	1	0
	Polypyrimidine tract-binding protein 3 OS=Mus musculus OX=10090 GN=Ptbp3 PE=1 SV=1	1	0
	Electrogenic aspartate/glutamate antiporter SLC25A12, mitochondrial OS=Mus musculus OX=10090 GN=Slc25a12 PE=1 SV=1	1	0
	Survival of motor neuron-related-splicing factor 30 OS=Mus musculus OX=10090 GN=Smndc1 PE=1 SV=1	1	0
	Intelectin-1b OS=Mus musculus OX=10090 GN=Itln1b PE=1 SV=1	1	0
	Nuclear ubiquitous casein and cyclin-dependent kinase substrate 1 OS=Mus musculus OX=10090 GN=Nucks1 PE=1 SV=1	1	0
	Zinc finger CCCH domain-containing protein 4 OS=Mus musculus OX=10090 GN=Zc3h4 PE=1 SV=2	1	0
	Protein FAM222A OS=Mus musculus OX=10090 GN=Fam222a PE=2 SV=1	1	0
	Dermokine OS=Mus musculus OX=10090 GN=Dmkn PE=2 SV=2	1	0
	Methionine--tRNA ligase, cytoplasmic OS=Mus musculus OX=10090 GN=Mars1 PE=1 SV=1	1	0
	Selenium-binding protein 2 OS=Mus musculus OX=10090 GN=Selenbp2 PE=1 SV=2	1	0
	Transferrin receptor protein 1 OS=Mus musculus OX=10090 GN=Tfrc PE=1 SV=1	1	0
	Fascin OS=Mus musculus OX=10090 GN=Fscn1 PE=1 SV=4	1	0
	Immunoglobulin-binding protein 1 OS=Mus musculus OX=10090 GN=Igbp1 PE=1 SV=1	1	0
	Voltage-dependent anion-selective channel protein 3 OS=Mus musculus OX=10090 GN=Vdac3 PE=1 SV=1	1	0
	Coatomer subunit delta OS=Mus musculus OX=10090 GN=Arcn1 PE=1 SV=2	1	0
	FMR1-interacting protein NUFIP2 OS=Mus musculus OX=10090 GN=Nufip2 PE=1 SV=1	1	0
	Ermin OS=Mus musculus OX=10090 GN=Ermn PE=1 SV=1	1	0
	Thyroid hormone receptor-associated protein 3 OS=Mus musculus OX=10090 GN=Thrap3 PE=1 SV=1	1	0
	Probable ATP-dependent RNA helicase DDX17 OS=Mus musculus OX=10090 GN=Ddx17 PE=1 SV=1	1	0
	Zinc finger CCCH-type antiviral protein 1 OS=Mus musculus OX=10090 GN=Zc3hav1 PE=1 SV=1	1	0
	Mapk-regulated corepressor-interacting protein 1 OS=Mus musculus OX=10090 GN=Mcrip1 PE=1 SV=1	1	0
	Far upstream element (FUSE)-binding protein 3 OS=Mus musculus OX=10090 GN=Fubp3 PE=1 SV=1	1	0
	Protein Shroom4 OS=Mus musculus OX=10090 GN=Shroom4 PE=1 SV=1	1	0
	Pyruvate carboxylase, mitochondrial OS=Mus musculus OX=10090 GN=Pc PE=1 SV=1	1	0
	Disabled homolog 2 OS=Mus musculus OX=10090 GN=Dab2 PE=1 SV=2	1	0
	40S ribosomal protein S5 OS=Mus musculus OX=10090 GN=Rps5 PE=1 SV=3	1	0
	Dihydropyrimidinase-related protein 1 OS=Mus musculus OX=10090 GN=Crmp1 PE=1 SV=1	1	0
	T-complex protein 1 subunit beta OS=Mus musculus OX=10090 GN=Cct2 PE=1 SV=4	1	0
	T-complex protein 1 subunit eta OS=Mus musculus OX=10090 GN=Cct7 PE=1 SV=1	1	0
	Lysosomal alpha-glucosidase OS=Mus musculus OX=10090 GN=Gaa PE=1 SV=2	1	0
	40S ribosomal protein S23 OS=Mus musculus OX=10090 GN=Rps23 PE=1 SV=3	1	0
	Phosphatidylinositol 4,5-bisphosphate 5-phosphatase A OS=Mus musculus OX=10090 GN=Inpp5j PE=1 SV=2	1	0
	Endoplasmic reticulum resident protein 29 OS=Mus musculus OX=10090 GN=Erp29 PE=1 SV=2	1	0
	CCHC-type zinc finger nucleic acid binding protein OS=Mus musculus OX=10090 GN=Cnbp PE=1 SV=2	1	0
	Holocytochrome c-type synthase OS=Mus musculus OX=10090 GN=Hccs PE=1 SV=2	1	0
	Pyruvate kinase PKM OS=Mus musculus OX=10090 GN=Pkm PE=1 SV=4	1	0
	Cytochrome c oxidase subunit 6A1, mitochondrial OS=Mus musculus OX=10090 GN=Cox6a1 PE=1 SV=2	1	0
	Amphiregulin OS=Mus musculus OX=10090 GN=Areg PE=2 SV=1	1	0
	Moesin OS=Mus musculus OX=10090 GN=Msn PE=1 SV=3	1	0
	Protein-glutamine gamma-glutamyltransferase 2 OS=Mus musculus OX=10090 GN=Tgm2 PE=1 SV=4	1	0
	Beta-hexosaminidase subunit beta OS=Mus musculus OX=10090 GN=Hexb PE=1 SV=2	1	0
	Methanethiol oxidase OS=Mus musculus OX=10090 GN=Selenbp1 PE=1 SV=2	1	0
	Calreticulin OS=Mus musculus OX=10090 GN=Calr PE=1 SV=1	1	0
	60S ribosomal protein L7 OS=Mus musculus OX=10090 GN=Rpl7 PE=1 SV=2	1	0
	Transcription elongation factor A protein 1 OS=Mus musculus OX=10090 GN=Tcea1 PE=1 SV=2	1	0
	Protein S100-A10 OS=Mus musculus OX=10090 GN=S100a10 PE=1 SV=2	1	0
	Collagen alpha-2(IV) chain OS=Mus musculus OX=10090 GN=Col4a2 PE=1 SV=4	1	0
	Proto-oncogene tyrosine-protein kinase Src OS=Mus musculus OX=10090 GN=Src PE=1 SV=5	1	0
	Anterior gradient protein 2 homolog OS=Mus musculus OX=10090 GN=Agr2 PE=1 SV=1	1	0
	Intelectin-1a OS=Mus musculus OX=10090 GN=Itln1 PE=1 SV=1	1	0
	Craniofacial development protein 1 OS=Mus musculus OX=10090 GN=Cfdp1 PE=1 SV=1	1	0
	A-kinase anchor protein 2 OS=Mus musculus OX=10090 GN=Akap2 PE=1 SV=3	1	0
	Suppressor of cytokine signaling 5 OS=Mus musculus OX=10090 GN=Socs5 PE=1 SV=2	1	0
	Bone morphogenetic protein receptor type-2 OS=Mus musculus OX=10090 GN=Bmpr2 PE=1 SV=1	1	0
	Treacle protein OS=Mus musculus OX=10090 GN=Tcof1 PE=1 SV=1	1	0
	Nuclear mitotic apparatus protein 1 OS=Mus musculus OX=10090 GN=Numa1 PE=1 SV=1	1	0
	Capping protein-inhibiting regulator of actin-like OS=Mus musculus OX=10090 GN=Cracdl PE=1 SV=1	1	0
	Pentaxin OS=Mus musculus OX=10090 GN=Mptx2 PE=1 SV=1	1	0
	Inter alpha-trypsin inhibitor, heavy chain 4 OS=Mus musculus OX=10090 GN=Itih4 PE=1 SV=2	1	0
	Thymosin beta 15a OS=Mus musculus OX=10090 GN=Tmsb15a PE=3 SV=1	1	0
	Crystallin beta-gamma domain-containing 1 OS=Mus musculus OX=10090 GN=Crybg1 PE=1 SV=1	1	0

## Sheet: Figure 4
Figure 4d				Figure 4e				Figure 4f				Figure 4g
	Tvp23b+/+	Tvp23b-/-			Tvp23b+/-	Tvp23b-/-			Tvp23b+/-	Tvp23b-/-				Tvp23b+/-					Tvp23b-/-
	12.3077	4.30769			125.064	72.659			2.42197	0.178611			PBS	0.09645	-0.18218	2.50056	1.43067	-0.38937	0.164322	0.0643	-0.4626	-1.49676	0.446528
	5.53846	3			123.456	77.16			2.96852	1.24313			LPS	3.94373	1.99687	3.69368	4.12949	2.95423	0.7073	0.562625	-0.56084	3.37396	0.235767
	7.53846	5.30769			100.951	54.8693			0.928778	0.221478
	8.46154	3.46154			80.8037	99.5042			1.34316	0
	10.7692	4.69231			109.096	53.2082			1.47176	0.462603
	9.92308	4.69231			86.805	62.5853			3.5365	0.864478
	10.2308	5.30769			116.544	108.346			2.09511	1.49676
	10.4615	5.53846			102.023	75.7133			2.01473	0.726947
	7.69231	5.76923			114.668	65.9075			1.57892	0.053583
	6.53846	10.2308			103.737	103.952			1.4789	0.621567
	5.46154	4.69231
	5.38462	9.46154
	8.07692	7
	7.69231	7.38462
	10.5385	3.38462
	10.0769	5.38462
	8.07692	5.76923
	8.53846	2.69231
	7.38462	2.84615
	7.30769	4.69231
	7.46154	4.92308
	6.38462	4.92308
	4.30769	6.23077
	7	6.92308
	6.07692	6.61538
	8.30769	6.38462
	9.76923	4.53846
	10.1538	5
	8.92308	4.84615
	7.76923	3.84615
	8.92308	4.92308
	6.92308	2.53846
	6.15385	5.07692
	7.69231	3.61538
	9.23077	4.07692
	9.76923	4.61538
	8.61538	4.15385
	5.46154	5.46154
	7.69231	4.61538
	7.84615	10.2308
	6.53846	3.76923
	4.61538	8
	5.38462	5.92308
	6.15385	8.07692
	7.30769	4.30769
	6.46154	4.53846
	7.23077	5.61538
	6.38462	4.92308
	5.07692	11
	5.92308	6.23077
	12.1538	4.92308
	9.15385	5.61538
	11.7692	6.23077
	8.76923	3.23077
	12	6.08696
	7.84615	2.93478
	8.38462	4.67391
	6.69231	5.86957
	9.23077	4.13043
	10.3077	3.92308
	8.61538	4.07692
	4.69231	3.69231
	5.92308	6.30769
	5.53846	6.92308
	8.61538	6.92308
	9.69231	5.84615
	7.07692	5.46154
	9.53846	6.61538
	7.15385	5.53846
	7.38462	4.61538
	7.07692	7.07692
	7.53846	4.76923
	6.92308	5.30769
	5.92308
	3.46154
	9.67391
	6.84783
	12.8261
	10.4348
	9.8913

## Sheet: Figure 5
Figure 5b					Figure 5c				Figure 5e				Figure 5g
	Normalized z-axis position	Tvp23b+/-	Tvp23b-/-			Tvp23b+/-	Tvp23b-/-			Tvp23b+/+	Tvp23b-/-			Tvp23b+/-	Tvp23b-/-
	0	0				6.53667	14.2625			42.75	15.375			3844.75	13458.8
	4.7619	0				5.37367	8.86833			34.125	12.375			1414.65	11726.2
	9.52381	0				6.8615	14.0927			40.5	21.375			1948.24	17015.8
	14.2857	0				5.10367	11.4938			50.5	11.625			4235.5	15009.4
	19.0476	0				7.721	7.54267
	23.8095	0				8.51467	8.23533
	28.5714	0				7.4755	21.5126
	33.3333	0				5.64933	9.82533
	38.0952	0				7.685	14.26
	42.8571	0				7.846	32.455
	47.6191	0
	52.3809	0
	57.1429	0
	61.9048	0
	66.6667	0
	71.4286	0
	76.1905	0
	80.9524	0.025641
	85.7143	0.358974
	90.4762	0.410256
	95.2381	0.692308
	100	1
	0		0.011494
	10		0.005747
	20		0.005747
	30		0.017241
	40		0.005747
	50		0.04023
	60		0.132184
	70		0.41954
	80		0.482759
	90		0.54023
	100		1

## Sheet: Figure 6
Figure 6c				Figure 6e
	Tvp23b+/-	Tvp23b-/-				Tvp23b+/+	Tvp23b-/-
	744.101	992.124			Core 1	27	38
	1223.66	1655.33			Core 2	54	55
	3074.03	1931.78			Core 3	9	1
	783.418	1825.9			Core 4	10	6
	1790.28	1974.39
Figure 6d

## Sheet: Figure 7
Figure 7a								Figure 7b								Figure 7c							Figure 7d					Figure 7e
																									Intensity	Fraction				Intensity	Fraction
																								Tvp23b	1050000000	0			Prss1	29300000000	0
																								Tmem230	607000000	0			Yipf6	3180000000	0
																								Dhx38	536000000	0			Tvp23b	3020000000	0
																								Ddx46	377000000	0			B3gnt6	2460000000	0
																								Nap1l4	366000000	0			Igkv8-24	636000000	0
																								B3gnt6	351000000	0			Pllp	592000000	0
																								Sdc4	347000000	0			Yipf1	585000000	0
																								Pla2g4c	346000000	0			Yipf2	580000000	0
																								Ube2m	318000000	0			Sys1	495000000	0
																								Vps13b	303000000	0			B3galt2	430000000	0
																								Dhx15	253000000	0			Adam17	406000000	0
																								Orai1	239000000	0			Ube2v1	396000000	0
																								Psmf1	234000000	0			Tmf1	392000000	0
																								Ttn	231000000	0			Psmd6	374000000	0
																								Prrc2a	206000000	0			Esd	365000000	0
																								Snx2	202000000	0			Cldn2	363000000	0
																								Rsrc2	974000000	0.02			Spta1	346000000	0
																								Api5	404000000	0.05			Ank1	286000000	0
																								Hsph1	287000000	0.05			Zdhhc17	281000000	0
																								Nap1l1	386000000	0.05			Acap3	278000000	0
																								Tmed7	43400000000	0.07			Tmem45b	276000000	0
																								Irf2bp2	413000000	0.08			Slc17a9	251000000	0
																								Mtatp8	665000000	0.09			Sec24d	236000000	0
																								Gstt3	255000000	0.11			Ighv4-1	235000000	0
																								Nxpe2	527000000	0.12			Ppm1l	232000000	0
																								Ddx42	396000000	0.13			Evx1	226000000	0
																								Qsox1	375000000	0.13			Slc8a1	220000000	0
																								Clca4b	214000000	0.14			Cyb561d1	210000000	0
																								Aldob	465000000	0.14			Tbc1d10b	206000000	0
																								A4gnt	518000000	0.14			Atraid	205000000	0
Figure 7g								Figure 7h																Fam3d	158000000000	0.15			Dync1i2	260000000	0.073384
																								Ndufb8	249000000	0.15			Nxpe2	4230000000	0.080898
																								Rab9a	425000000	0.16			Slc2a13	418000000	0.104041
																								Plin3	446000000	0.17			Ptprc	724000000	0.107911
																								Casd1	864000000	0.18			St6galnac4	232000000	0.111849
																								Brd2	226000000	0.18			Fth1	320000000	0.111867
																								B3galt6	299000000	0.19			Lnpk	919000000	0.115716
																								Pafah1b3	331000000	0.19			Map7	574000000	0.131222
																								Sult1b1	255000000	0.19			Vti1a	3890000000	0.133218
																								Rpl35a	373000000	0.2			Atp5mg	1790000000	0.140126
																								Mcm3	307000000	0.2			Prr15l	279000000	0.141481
																								B3gnt3	28100000000	0.21			Adam9	607000000	0.14651
																								Cyba	310000000	0.21			Trip11	249000000	0.156689
																								Pals2	242000000	0.21			Golm2	6640000000	0.158667
																								Atp2c2	1420000000	0.22			B3gnt3	48100000000	0.1605
																								Atp5mf	455000000	0.22			Pkp1	261000000	0.165804
																								Ufc1	270000000	0.22			Zdhhc7	330000000	0.16691
																								Nxpe4	2100000000	0.22			Dnajc3	363000000	0.170668
																								Uxs1	246000000	0.23			Tgm3	303000000	0.172341
																								Qsox2	631000000	0.24			Dag1	1100000000	0.173306
																								Atp6v1f	308000000	0.24			A4gnt	2330000000	0.176118
																								Lck	978000000	0.24			Kdelr3	2940000000	0.17927
																								Cstb	354000000	0.24			Fam3d	391000000000	0.183802
																								Pak1	410000000	0.24			Dhrs1	424000000	0.184462
																								Carhsp1	435000000	0.25			Gal3st2	6650000000	0.185516
																								Entpd6	1020000000	0.25			St13	217000000	0.187977
																								Casp1	395000000	0.25			Prkar1a	471000000	0.189249
																								Farp1	2960000000	0.25			St6gal1	5760000000	0.194326
																								Psma3	321000000	0.25			B3galt5	37900000000	0.198746
																								Spr	213000000	0.26			Slc30a5	227000000	0.200245
																								Anxa7	645000000	0.26			Qars1	450000000	0.202728
																								Uap1	278000000	0.26			Cd5	417000000	0.204279
																								Acss2	301000000	0.26			Entpd4	3230000000	0.204523
																								Fam3a	23500000000	0.26			Gal3st2c	5820000000	0.207911
																								Tmem9b	415000000	0.27			Glrx	406000000	0.209508
																								Rbm39	665000000	0.27			Krt6a	25900000000	0.211271
																									3760000000	0.269274			Laptm4a	303000000	0.213534
																								Anks4b	337000000	0.27			Twf1	494000000	0.214744
																								Psmd6	312000000	0.27			Gdpd1	220000000	0.216951
																								Ly75	267000000	0.27			Abhd14a	216000000	0.21728
																								Thrap3	1070000000	0.27			Mapk3	1120000000	0.217639
																								Gosr1	8230000000	0.27			Tmco3	659000000	0.218894
																								Ubap2l	440000000	0.27			Sytl2	344000000	0.220386
																								Zyx	542000000	0.27			St6galnac6	64300000000	0.227569
																								Map2k2	346000000	0.27			Slc50a1	993000000	0.230698
																								Mapk1ip1l	250000000	0.28			Fer1l6	251000000	0.23137
																								Rab21	374000000	0.28			Cct8	593000000	0.233507
																								Kdelr3	924000000	0.28			Nucb2	2650000000	0.235325
																								Rps6ka1	819000000	0.28			Abo	1350000000	0.235425
																								Gal3st2	645000000	0.28			St6galnac2	3250000000	0.235486
																								Pabpc4	427000000	0.29			Qsox1	2260000000	0.235811
																								Src	1350000000	0.29			Slc4a1	1990000000	0.237994
																									8840000000	0.290228			Casd1	3660000000	0.240068
																								Sra1	233000000	0.29			Lpp	463000000	0.24056
																								Sec24d	281000000	0.29			Picalm	1670000000	0.250047
																								Pitpna	335000000	0.29			Lysmd3	410000000	0.251991
																								Lsr	690000000	0.29			Tpm4	513000000	0.253982
																								Prpsap2	245000000	0.29			Cd81	802000000	0.254174
																								Mgat4a	2750000000	0.29			Scamp4	1540000000	0.255789
																								Galnt10	1950000000	0.3			Stmn1	219000000	0.25742
																								Golga7	281000000	0.3			Fam3a	50400000000	0.258294
																								B4galt4	2850000000	0.3			Slc35c1	1660000000	0.258959
																								Myo5b	235000000	0.31			Bet1l	10200000000	0.260621
																								Bclaf1	276000000	0.31			Man1a1	8170000000	0.260688
																								Lgals9	451000000	0.31			Rabac1	19700000000	0.262388
																								Serpinb5	390000000	0.31			Rundc1	939000000	0.263431
																								Sf3b5	399000000	0.31			Tjp3	489000000	0.263587
																								Slc35a1	2300000000	0.31			Eif5a	444000000	0.263762
																								Slc35b2	6360000000	0.31			Irgm2	1640000000	0.266281
																								Galnt5	2230000000	0.31			Atp6v1c1	263000000	0.270052
																								Chmp1a	525000000	0.32			Cdhr5	246000000	0.270613
																								Cgn	383000000	0.32			Myo18a	421000000	0.272784
																								Golm1	93700000000	0.32			Tnfrsf11a	602000000	0.27332
																								Rars1	529000000	0.32			Cog6	221000000	0.273472
																								B3galt5	7340000000	0.32			Slc9a3r1	633000000	0.273584
																								Zc3hav1	320000000	0.32			Dock7	709000000	0.275217
																								Tmem236	597000000	0.32			Mgst3	222000000	0.275324
																								Gmppb	223000000	0.32			Cap1	883000000	0.277137
																								Vta1	326000000	0.32			Krt5	31500000000	0.277408
																								Ephb4	227000000	0.32			Ndst1	241000000	0.278499
																								Gng5	436000000	0.32			Mgat3	6610000000	0.280319
																								Ifitm2	372000000	0.33			Qpctl	360000000	0.281133
																								St6galnac6	31900000000	0.33			Tmem168	2290000000	0.281783
																								Pcbp2	1090000000	0.33			Dlat	312000000	0.28217
																								Snrpa	2340000000	0.33			Add3	596000000	0.283438
																								Aimp2	234000000	0.33			B4galt1	6540000000	0.283846
																								Hk2	783000000	0.33			B4galt4	6890000000	0.284702
																								Tmem165	624000000	0.33			Mgat4a	5320000000	0.284729
																								C1galt1	14900000000	0.33			Prdx6	3600000000	0.284882
																								Rab3a	1210000000	0.33			Atp2c2	3870000000	0.285235
																								Rhob	400000000	0.33			Igsf3	286000000	0.285956
																								D630039A03Rik	1380000000	0.33			Cgn	287000000	0.288917
																								St3gal4	2950000000	0.33			Slc35a1	10300000000	0.289888
																								Atp6v1h	1040000000	0.34			Zdhhc3	247000000	0.291442
																								Hook1	210000000	0.34			Efcab14	413000000	0.292728
																								Tspan15	375000000	0.34			Slc35b3	1920000000	0.295496
																								Pgls	393000000	0.34			Galnt5	6950000000	0.295751
																								Glrx	787000000	0.34			Slc29a1	302000000	0.296285
																								Prdx6	2490000000	0.34			Qsox2	979000000	0.297764
																								Plch1	299000000	0.34			Scp2	406000000	0.297779
																								St6gal1	3520000000	0.34			Pgam1	1520000000	0.29785
																								Pcdh1	614000000	0.34			Tpm3	4230000000	0.298995
																								Akr1a1	1030000000	0.34			Slc37a1	405000000	0.301566
																									16900000000	0.344308			Galnt10	6610000000	0.302244
																								Galnt2	2100000000	0.34			Gcnt3	27100000000	0.302709
																								Pycard	1300000000	0.34			C1galt1c1	64000000000	0.304099
																								Plscr1	356000000	0.35			Golm1	186000000000	0.304421
																								Atp2c1	2150000000	0.35			Wasf2	329000000	0.304504
																								Puf60	1290000000	0.35			Cacfd1	2220000000	0.304759
																								Luc7l2	430000000	0.35			Psen1	736000000	0.305694
																								Bpnt1	525000000	0.35			Tpm1	4010000000	0.3065
																								Yipf6	2630000000	0.35			Nhlrc3	614000000	0.306866
																								Tmbim4	452000000	0.35			Rps29	547000000	0.307155
																								Gorasp1	495000000	0.35			Acsl1	222000000	0.30765
																								Igkv12-46	202000000	0.35			Mapk13	242000000	0.30809
																								Igkv12-41	202000000	0.35			Ebag9	1260000000	0.308224
																								Vti1a	3070000000	0.35			B3galt4	311000000	0.310777
																								Daam1	205000000	0.35			Dpp4	238000000	0.310944
																								Rps14	2450000000	0.35			Gpx2	394000000	0.311669
																								Mcm7	489000000	0.36				1430000000	0.312159
																								Uba1	1250000000	0.36			Yipf4	5340000000	0.312177
																									410000000	0.357291			Pvr	244000000	0.312668
																								Slc35a2	15200000000	0.36			Ndrg3	359000000	0.313952
																								Vcl	580000000	0.36			Ormdl3	227000000	0.315606
																								Bet1l	3780000000	0.36			Chst4	20100000000	0.316861
																								Ggt6	222000000	0.36			C1galt1	53300000000	0.317321
																								Tbc1d8b	439000000	0.36			Rpl13	3170000000	0.317346
																								Pls1	1460000000	0.36			St3gal4	5740000000	0.318376
																								Rp2	1440000000	0.36			Sema4g	522000000	0.31979
																								Pdlim1	7450000000	0.36			Atp9a	802000000	0.320339
																								Ptpra	327000000	0.36			Rhbdf2	383000000	0.321155
																								Stx4	1810000000	0.36			Slc35b2	14200000000	0.321362
																								Frk	417000000	0.37			Slc35e1	2350000000	0.322012
																								Atox1	231000000	0.37			Aimp2	219000000	0.324465
																								Snrpf	672000000	0.37			Bcas1	1410000000	0.324582
																								C1galt1c1	19200000000	0.37			St3gal6	19000000000	0.32614
																								Tpm4	829000000	0.37			Tstd1	685000000	0.326201
																								Retnlb	1500000000	0.37			Nckap1	246000000	0.326793
																								Pof1b	2450000000	0.37			Scin	5530000000	0.327548
																								Trim28	730000000	0.37			Frs2	233000000	0.327929
																								Met	332000000	0.37			Atp6v1g1	4720000000	0.328453
																								Actg1	335000000000	0.37			Rab27a	341000000	0.330009
																								Actb	335000000000	0.37			Ptpra	616000000	0.330195
																								Rab3d	2810000000	0.37			Ca2	878000000	0.330723
																								Fbp2	408000000	0.37			Ang4	6740000000	0.33113
																								Chst4	7940000000	0.37			Stt3a	894000000	0.331259
																								Slc35c1	487000000	0.37			Bpnt2	5490000000	0.331505
																								Fam3c	304000000	0.38			Erbb2	1090000000	0.331734
																								Acbd3	1400000000	0.38			Fut2	13500000000	0.332825
																								Khsrp	251000000	0.38			Agtrap	471000000	0.333267
																								Arfrp1	718000000	0.38			Cux1	5400000000	0.335235
																								Efhd2	1300000000	0.38			Pmm2	896000000	0.335944
																								Lysmd4	318000000	0.38			Rps28	201000000	0.336477
																								Ppp1r12a	551000000	0.38			Golt1b	387000000	0.336584
																								Hnrnpl	262000000	0.38			Nipsnap1	321000000	0.337141
																								Ctbp1	766000000	0.38			Afdn	212000000	0.338496
																								Twf1	767000000	0.38			Rdh10	252000000	0.338947
																								Rpl15	1910000000	0.38			Slc44a2	263000000	0.34037
																								Adam17	518000000	0.38			Rpl18a	2060000000	0.341551
																								Ndufa7	212000000	0.38			Gxylt1	812000000	0.343285
																								Psmb10	289000000	0.38			Anxa11	1570000000	0.343347
																								Eppk1	1460000000	0.39			Chga	713000000	0.34446
																								Trp53i11	487000000	0.39			Fam174b	610000000	0.344836
																								Srrt	1320000000	0.39			Hs2st1	1110000000	0.345185
																								Msra	498000000	0.39			Agpat2	350000000	0.346151
																								Sult1c2	264000000	0.39			Cand1	437000000	0.346581
																								Vwa5a	300000000	0.39			Golga2	976000000	0.346609
																								Mapk3	1800000000	0.39			Sft2d3	3090000000	0.348838
																								Smpd3	2050000000	0.39			Golga5	13700000000	0.350575
																								Map2k1	243000000	0.39			Fut4	4430000000	0.35278
																								Psme3	618000000	0.39			Slc35a3	5990000000	0.352894
																								Mgat3	2960000000	0.39			Clec2d	227000000	0.354666
																								St6galnac2	360000000	0.39			Tmed4	7880000000	0.35536
																								Stat1	290000000	0.39			Tmed3	1590000000	0.357084
																								Cct7	972000000	0.39			Vat1	2440000000	0.357594
																								Cand1	237000000	0.39			Capzb	4410000000	0.357678
																								Yipf3	5720000000	0.39			Uqcrq	597000000	0.357828
																								Scin	1100000000	0.39			Vdac2	2130000000	0.358601
																								Cdcp1	1510000000	0.39			Sult1c2	463000000	0.358777
																								Golm2	587000000	0.39			Dynll2	929000000	0.359072
																								Acin1	556000000	0.39			Slc35a2	47100000000	0.360277
																								Entpd7	1070000000	0.39			Ak2	714000000	0.360279
																								Yes1	2010000000	0.39			Cldn12	271000000	0.360827
																									792000000	0.395035			Ormdl2	304000000	0.361744
																								Fads2	288000000	0.4			Arfgap3	289000000	0.361904
																								Arpin	227000000	0.4			Tmem165	1200000000	0.361937
																								Fut2	6130000000	0.4			Atp2c1	5160000000	0.362766
																								Tmem115	1240000000	0.4			Ppp1r1b	2610000000	0.363167
																								Arfgap1	353000000	0.4			Zg16	40800000000	0.36502
																								Gm1123	605000000	0.4			Pde4dip	576000000	0.365049
																								Tmem45b	264000000	0.4			Galnt6	17400000000	0.365218
																								Cog1	683000000	0.4			Tmem59	4840000000	0.365875
																								NARS1	457000000	0.4			Nrp2	313000000	0.365897
																								Galnt6	8000000000	0.4			Gorasp2	375000000	0.366132
																								Fam3b	11300000000	0.4			Nans	1740000000	0.36656
																								Zc3h4	372000000	0.4			Fut8	12000000000	0.36839
																								Ctbp2	813000000	0.4			Golim4	14100000000	0.369351
																								Add1	1750000000	0.4			Sult1a1	594000000	0.369546
																								Gsn	824000000	0.4			Gsn	658000000	0.369814
																								Ppa1	1280000000	0.4			Gcnt1	626000000	0.370207
																								Pak2	1250000000	0.4			Atp6v0a2	1970000000	0.370455
																								Wasf2	321000000	0.4			Efnb2	564000000	0.370494
																								Uso1	715000000	0.4			Kit	535000000	0.370625
																								Plac8	1500000000	0.4			Galnt3	27400000000	0.370735
																								Epha1	209000000	0.4			Uba1	919000000	0.370954
																								U2surp	246000000	0.4			Entpd7	2720000000	0.371188
																								Hspa4	377000000	0.4			Ahcyl2	2460000000	0.371364
																								Atp6v0a2	1080000000	0.4			Pigg	734000000	0.371691
																								Park7	1020000000	0.41			Gpr107	2580000000	0.371812
																								Pdxdc1	7180000000	0.41			Sec22a	391000000	0.372825
																								Clmn	836000000	0.41			Kiaa2013	7680000000	0.372833
																								Galnt1	3150000000	0.41			Immt	535000000	0.373706
																								Srsf10	428000000	0.41			Pkp3	1900000000	0.374163
																								Jtb	1070000000	0.41			Rab27b	601000000	0.374694
																								Tmem168	1290000000	0.41			Eef1g	1020000000	0.376688
																								Comt	390000000	0.41			Tyk2	2090000000	0.377781
																								Akr1c14	404000000	0.41			Tm9sf4	66200000000	0.378044
																								Ca4	1280000000	0.41			Glg1	38300000000	0.378178
																								Lratd2	407000000	0.41			Arpc1b	4170000000	0.379554
																								Xrn2	712000000	0.41			Myo6	4370000000	0.38165
																								Fam20b	3740000000	0.41			Zdhhc13	7920000000	0.381739
																								Sumo2	277000000	0.41			Irgm1	4540000000	0.381832
																									11600000000	0.413876			B3gnt7	25300000000	0.382431
																								Vamp4	328000000	0.41			Nsf	7690000000	0.382704
																								Ccz1	230000000	0.41			Farp1	7360000000	0.382933
																								Tmem41b	471000000	0.41			Pura	298000000	0.382935
																								Rps2	1960000000	0.41			Tmem115	2920000000	0.383144
																								Mst1r	1820000000	0.42			Mgat2	1790000000	0.383261
																								Eif4h	524000000	0.42			Sgpp1	221000000	0.384269
																								Sema4g	222000000	0.42			Rplp1	2120000000	0.384364
																								Akr1b1	557000000	0.42			Erp44	10800000000	0.384827
																								Ces2e	870000000	0.42			Galnt12	41000000000	0.384828
																								Kiaa2013	4120000000	0.42			D630039A03Rik	3330000000	0.38515
																								Ephb2	586000000	0.42			Gsto1	1690000000	0.386263
																								Vil1	7490000000	0.42			Tjp2	3090000000	0.386479
																								Lpp	1500000000	0.42			Fam3b	24300000000	0.387401
																								Cldn7	3790000000	0.42			Pdlim1	5610000000	0.388466
																								Capza1	5780000000	0.42			Yars1	219000000	0.388963
																								Tjp3	956000000	0.42			Cpd	10300000000	0.389651
																								Prpf3	214000000	0.42			Slc38a2	455000000	0.389819
																								Bub3	313000000	0.42			Yipf3	12100000000	0.390049
																								Pklr	2450000000	0.42			Ilvbl	545000000	0.390184
																								Erh	1900000000	0.42			Sgsm3	4560000000	0.390453
																								Mgat1	2190000000	0.42			Capza1	8470000000	0.39085
																								Slc4a1	508000000	0.42			Gpr39	456000000	0.390896
																								Igtp	1560000000	0.42			Atp6v1a	5670000000	0.390974
																								Agpat1	563000000	0.42			Eppk1	243000000	0.391717
																								Tm9sf4	32400000000	0.42			Epb41l3	11500000000	0.39185
																								Sf3b3	387000000	0.42			Atp6v1e1	5100000000	0.391934
																								B4galnt2	35200000000	0.42			Flnb	4320000000	0.391965
																								Rps21	1800000000	0.42			Mbtps2	203000000	0.392707
																								Myadm	301000000	0.42			Ap1m2	1030000000	0.392959
																								Sft2d3	2080000000	0.42			Rnft1	2850000000	0.393084
																								Mgat5	1950000000	0.42			Cd9	367000000	0.393128
																								Ufm1	220000000	0.42			B4galnt2	78200000000	0.393964
																								Srrm2	1310000000	0.42			Misp	7380000000	0.394521
																								Vapb	2660000000	0.42			Nxpe4	4400000000	0.39488
																								Hic2	625000000	0.42			Slc26a2	2720000000	0.394958
																								Rnase4	234000000	0.42			Fkbp1a	779000000	0.395149
																								Gbf1	924000000	0.42			Stx16	429000000	0.395855
																								Ifngr1	624000000	0.42			Galnt7	94400000000	0.395973
																								Lasp1	1410000000	0.42			Spcs1	240000000	0.396117
																								Ociad2	302000000	0.42			Tmed7	7970000000	0.39655
																								Rps8	3960000000	0.42				557000000	0.397835
																								Glg1	17800000000	0.42			Pgap4	1040000000	0.398205
																								Dhrs1	306000000	0.42			Nomo1	394000000	0.39836
																								Vamp2	2730000000	0.43			Ndufa13	313000000	0.39928
																								Arhgap1	421000000	0.43			B3gnt5	513000000	0.399587
																								Prpsap1	606000000	0.43			Tmem236	1050000000	0.399951
																								Iqgap2	1130000000	0.43			Mgat5	2580000000	0.400124
																								Selenbp1	1870000000	0.43			Farsb	270000000	0.400654
																								Tmem63a	230000000	0.43			Lypd8l	1040000000	0.400867
																								Galnt3	11700000000	0.43			Cltc	9540000000	0.40113
																								Slc6a14	245000000	0.43			Atp6v0d1	5100000000	0.40134
																								Eif3d	235000000	0.43			Kiaa1522	2220000000	0.401514
																								Ahcyl1	1430000000	0.43			Capn5	4500000000	0.401846
																								Ahcyl2	1430000000	0.43			H2-K1	25900000000	0.402006
																								Yif1a	232000000	0.43			Gsdmc2	1470000000	0.402453
																								Anxa1	1640000000	0.43			Hadh	220000000	0.40294
																								Mapre1	310000000	0.43			Cant1	18800000000	0.40345
																								Mapk1	311000000	0.43			Tm9sf2	79300000000	0.403634
																								Galnt7	34100000000	0.43			Mptx1	10500000000	0.403984
																								Pkm	4990000000	0.43			Acot8	750000000	0.404205
																								Atp6v0a1	948000000	0.43			Tufm	739000000	0.40489
																								Actn4	5300000000	0.43			Ptk7	463000000	0.404911
																								Actn1	5300000000	0.43			Rab3d	6530000000	0.405423
																								Sarnp	446000000	0.43			Ckmt1	6360000000	0.40543
																								Osbp	251000000	0.43			Galnt1	4850000000	0.406058
																								Rprd1b	236000000	0.43			Mpp7	1450000000	0.406226
																								Man1a2	3370000000	0.43			Zfpl1	1130000000	0.406423
																								Ildr1	1550000000	0.43			Golgb1	23400000000	0.40653
																								Pak3	861000000	0.43			Enpp1	991000000	0.407627
																								Slc27a4	509000000	0.43			Sptbn1	7020000000	0.408252
																								Tes	366000000	0.43			Cox5a	2590000000	0.408262
																								Gsdmc3	1100000000	0.43			Plekha7	516000000	0.408508
																								Gsdmc2	1100000000	0.43			Srsf3	479000000	0.408516
																								Elovl7	233000000	0.43			Anxa3	450000000	0.408531
																								Eprs1	966000000	0.43			B4galnt1	17200000000	0.40951
																								Cap1	1120000000	0.43			Cd38	11800000000	0.410105
																								Eif4g1	733000000	0.43			Abhd13	637000000	0.410223
																								Gak	574000000	0.43			Rell1	1190000000	0.410318
																								Tjp2	3070000000	0.43			G6pdx	240000000	0.410413
																								Septin10	262000000	0.43			Mgat4b	1690000000	0.411851
																								Slc4a4	705000000	0.44			Arl8b	390000000	0.412855
																								Prpf31	254000000	0.44			Tm9sf1	26400000000	0.412938
																								Galnt12	11500000000	0.44			Rab9a	793000000	0.413108
																								Kars1	348000000	0.44			Atp6v1h	3160000000	0.413475
																								Rell1	519000000	0.44			Cyp2s1	979000000	0.414934
																								Plp2	9410000000	0.44			Selenbp1	2960000000	0.415118
																								Rbm25	488000000	0.44			Stx5	7670000000	0.416495
																									210000000	0.44			Prkar2a	3300000000	0.416512
																								Anxa3	252000000	0.44			Hid1	14100000000	0.417398
																								Tubb4b	19300000000	0.44			Ppia	17100000000	0.417959
																								Dcxr	387000000	0.44			Rps15a	286000000	0.418023
																								Serpinb1a	2510000000	0.44			Ezr	2730000000	0.418385
																								Gpc4	1450000000	0.44			Mtpn	286000000	0.418593
																								Slc4a7	3390000000	0.44			Rer1	3170000000	0.418613
																								Mettl7a1	1190000000	0.44			Acly	1680000000	0.418652
																								Rps12	2270000000	0.44			Tm9sf3	46900000000	0.418757
																								Gcnt3	7950000000	0.44			Elmo3	203000000	0.418853
																								Itga5	492000000	0.44			Rdh11	549000000	0.419442
																								Rab35	485000000	0.44			Cldn15	3860000000	0.420181
																								Ddx39a	896000000	0.44			Jtb	2040000000	0.420453
																								Rnft1	1560000000	0.44			Atp6v1b2	9280000000	0.421264
																								Papss1	391000000	0.44			Prss32	1390000000	0.421298
																								Rabac1	9800000000	0.44			Ahcyl1	2290000000	0.421592
																								Atp6v1g1	2560000000	0.44			Kiaa0319l	1330000000	0.421639
																								Gsr	263000000	0.44			Prdx4	2530000000	0.422438
																								As3mt	277000000	0.44			Vars1	222000000	0.422554
																								Hnrnpk	3920000000	0.44			Ern2	488000000	0.422851
																								Ehhadh	465000000	0.44			Eprs1	287000000	0.422949
																								Cd82	801000000	0.44			Scfd1	5130000000	0.423235
																								Ppfia1	237000000	0.44			Tmem139	389000000	0.424179
																								Cpne3	409000000	0.44			Hsd17b11	2190000000	0.424411
																								Pcbp1	3610000000	0.44			Akr1c12	334000000	0.424427
																								Lyn	1130000000	0.44			Rab33b	9140000000	0.424438
																								Cttn	4390000000	0.44			Rps16	1420000000	0.424698
																								Mapkapk5	200000000	0.44			Fcgbp	18600000000	0.425008
																								Thbs4	349000000	0.44			Rpl36a	1440000000	0.425032
																								Ran	1540000000	0.44			Coro1c	2700000000	0.425239
																								Sort1	3290000000	0.45			Galnt2	3390000000	0.425327
																								Atp6v1e1	1770000000	0.45			Cyb5a	3280000000	0.42553
																								Ddx3x	836000000	0.45			Tkt	2250000000	0.425828
																								Man1b1	296000000	0.45			Fam20b	6030000000	0.426164
																								Sec23b	489000000	0.45			Epcam	155000000000	0.426835
																								Hsp90aa1	3060000000	0.45			Tmem63a	1010000000	0.427407
																								Pygb	524000000	0.45			Itga2	17700000000	0.427435
																								Reg3b	3050000000	0.45			Slc38a10	1790000000	0.427632
																								Pdlim5	414000000	0.45			Hexb	482000000	0.427771
																								Rnh1	396000000	0.45			Plcd1	6620000000	0.427869
																								Mgat4b	875000000	0.45			Stx6	1740000000	0.428243
																								Pgam1	1480000000	0.45			Myo1b	7430000000	0.428964
																								Sec31a	663000000	0.45			Edc4	480000000	0.429209
																								Sgsm3	2160000000	0.45			Nucb1	42200000000	0.430102
																								Krt1	22300000000	0.45			Eif3d	237000000	0.430217
																								Eif4a2	4800000000	0.45			Krt20	3600000000	0.430607
																								Igkv5-39	355000000	0.45			Ndufb10	201000000	0.431327
																								Psma1	360000000	0.45			Rps10	2300000000	0.431608
																								Vamp8	822000000	0.45			Pkm	5030000000	0.431739
																								Sec13	552000000	0.45			Clcn2	2830000000	0.432606
																								Tuba1b	21300000000	0.45			Bsdc1	563000000	0.432762
																								Tuba1c	21300000000	0.45			Csnk1g3	284000000	0.43317
																								Tmf1	805000000	0.45			Ppp1cb	3820000000	0.433432
																								Dpep1	795000000	0.45			Lrrc8a	303000000	0.43349
																								Eif4a3	3110000000	0.45			Galnt4	33400000000	0.433826
																								Clcn2	2230000000	0.45			Ahnak	9760000000	0.434172
																								Irgm2	1100000000	0.45			Tmed10	32400000000	0.434287
																								Eef2	3230000000	0.45			Hba	435000000	0.434654
																								Tm9sf2	36900000000	0.45			Rplp0	2260000000	0.434697
																								Esd	276000000	0.45			Taldo1	1010000000	0.435549
																								Sri	1960000000	0.45			Tmed9	6570000000	0.435855
																								Gjb3	219000000	0.45			Myh11	13300000000	0.43595
																								Golgb1	10100000000	0.46			Stx12	3440000000	0.436167
																								Fut8	5740000000	0.46			Gpr108	2510000000	0.437112
																								B4galnt3	1180000000	0.46			Canx	1440000000	0.437346
																								Capza2	4740000000	0.46			Ctdsp1	369000000	0.437558
																								Tjp1	667000000	0.46			P2rx4	1590000000	0.437759
																								Tm9sf3	17600000000	0.46			Kct2	993000000	0.438045
																								S100a11	540000000	0.46			Arf5	685000000	0.438231
																								B3gnt7	10400000000	0.46			Stx8	1630000000	0.438496
																								Esyt1	757000000	0.46			Mcu	301000000	0.438501
																								Zc3h18	503000000	0.46			Atp8b1	8790000000	0.438723
																								S100a6	2000000000	0.46			Pdxdc1	6590000000	0.439085
																								Tax1bp3	471000000	0.46			Lmo7	2360000000	0.439213
																								Duox2	1460000000	0.46			Tfg	378000000	0.439277
																								Kras	3460000000	0.46			Slc44a3	3960000000	0.439381
																								Cr1l	2730000000	0.46			Gosr1	10100000000	0.439518
																								Zdhhc13	5310000000	0.46			Pals2	781000000	0.439583
																								Pabpc6	1900000000	0.46			Tmem30b	2790000000	0.440299
																								Pabpc1	1900000000	0.46			Cct5	627000000	0.440464
																								Sdf4	1920000000	0.46			Actn1	6620000000	0.440646
																								Rab18	3980000000	0.46			Actn4	6620000000	0.440646
																								Ppp1r1b	2250000000	0.46			Ephb2	1200000000	0.44086
																								Galnt4	14200000000	0.46			Abcc3	4610000000	0.440932
																								Aldh1a1	369000000	0.46			Rab5c	6550000000	0.441864
																								Psmd11	369000000	0.46			Tubb2a	2860000000	0.4419
																								Ormdl1	233000000	0.46			Sdha	1510000000	0.442107
																								Eif3b	202000000	0.46			Dpysl2	1810000000	0.443111
																								Actc1	335000000000	0.46			Cdv3	442000000	0.443331
																								Slc4a2	2020000000	0.46			Ostc	958000000	0.443346
																								Cnnm3	285000000	0.46			Ppp1ca	2190000000	0.443566
																								Golph3l	932000000	0.46			Ccny	922000000	0.443571
																								Tubb5	14300000000	0.46			Fxyd3	5610000000	0.444061
																								Afdn	792000000	0.46			Slc1a5	5130000000	0.444086
																								Tkt	4520000000	0.46			Rab2a	18600000000	0.444635
																								Tstd1	2820000000	0.46			Alcam	4230000000	0.444676
																								Dsp	2810000000	0.47			Myh9	29600000000	0.444738
																								Hid1	6380000000	0.47			Mdh1	2450000000	0.444885
																								Coro2a	879000000	0.47			Ndufs2	287000000	0.445099
																								Emc7	316000000	0.47			Sec22b	7120000000	0.445347
																								Slc35b3	1140000000	0.47			Myo1g	4470000000	0.445565
																								Idh1	410000000	0.47			Ddost	6520000000	0.445671
																								Ptp4a2	414000000	0.47			Rab11b	18100000000	0.445748
																								Slc2a1	448000000	0.47			Rpl10a	2890000000	0.446193
																								Nans	3110000000	0.47			Calm1	23100000000	0.446642
																								Cnbp	325000000	0.47			Mettl7a1	2660000000	0.446784
																								Mettl26	285000000	0.47			Csnk1g1	220000000	0.446807
																								Sacm1l	2120000000	0.47			Actr3	7750000000	0.446812
																								Coro1b	1210000000	0.47			Pgrmc1	3370000000	0.446885
																								Actr2	2100000000	0.47			Uqcrc1	2440000000	0.446969
																								Cd2ap	529000000	0.47			Septin10	390000000	0.447409
																								Ahsa1	490000000	0.47			Fam234a	7270000000	0.447504
																								Numb	493000000	0.47			Myh14	16100000000	0.44757
																								Capn5	1960000000	0.47			Ctss	223000000	0.447699
																								Mthfd1	236000000	0.47			Ctnnb1	59800000000	0.447837
																								Nras	2200000000	0.47			Slc39a11	1050000000	0.44814
																								Cbx3	987000000	0.47			Actbl2	196000000000	0.448392
																								Slc9a3r1	1060000000	0.47			Tmod3	2380000000	0.448416
																								Fxyd3	1690000000	0.47			Tubb4b	10300000000	0.44862
																								Ak3	209000000	0.47			Napg	311000000	0.44891
																								Flot1	681000000	0.47			Dbi	10500000000	0.448971
																								Rtn3	2190000000	0.47			Ccn3	201000000	0.449059
																								Man1a1	2590000000	0.47			G3bp1	311000000	0.449366
																								Arpc4	3490000000	0.47			Cox6c	1970000000	0.449922
																								Clca3b	2900000000	0.47			Usp43	431000000	0.450297
																								Cd38	8790000000	0.47			Mia3	2030000000	0.450335
																								Mgat2	2040000000	0.47			Chpt1	1090000000	0.450845
																								Yipf4	2830000000	0.47			Hnrnpf	427000000	0.450858
																								Cnnm4	5200000000	0.47			Ganab	8750000000	0.451161
																								Crip1	5200000000	0.47			M6pr	6560000000	0.451261
																								Kncn	527000000	0.47			Tubb5	4120000000	0.451467
																								Ubqln1	235000000	0.47			Rps6	2300000000	0.451481
																								Jchain	7810000000	0.47			Spryd7	2100000000	0.451632
																								Fam234a	4230000000	0.47			Tff3	252000000	0.451989
																								Capzb	4400000000	0.47			Copa	2510000000	0.452414
																								Rps4x	1440000000	0.47			Cyb5r3	218000000	0.45279
																								Arfip1	1130000000	0.48			Eef1b	315000000	0.452932
																								Psmc3	738000000	0.48			Slc4a7	5730000000	0.453101
																								Kpnb1	624000000	0.48			Uxs1	439000000	0.453271
																								Sptbn1	5690000000	0.48			Actc1	565000000000	0.454479
																								Aup1	282000000	0.48			Tpm3-rs7	7910000000	0.454519
																								Mapk13	216000000	0.48			Tmprss4	4380000000	0.454602
																								Sf3b1	484000000	0.48			Sigirr	2270000000	0.454627
																								Atp7a	1870000000	0.48			Pi4ka	228000000	0.455283
																								Stx7	2400000000	0.48			Dstn	9400000000	0.455978
																								Akr7a2	703000000	0.48			Muc2	35100000000	0.456203
																								Ywhaq	2370000000	0.48			Cutal	490000000	0.456266
																								Tfg	257000000	0.48			Erbin	3890000000	0.456324
																								B4galnt1	8360000000	0.48			Mvp	1550000000	0.456519
																								Gopc	202000000	0.48			Arf6	297000000	0.457115
																								Cant1	9760000000	0.48			Rab7a	10800000000	0.457239
																								Slc12a2	38200000000	0.48			Tmem238	1720000000	0.457618
																								Cct4	934000000	0.48			Gosr2	269000000	0.457689
																								Stmn1	377000000	0.48			9530053A07Rik	3670000000	0.457696
																								Ddx39b	1040000000	0.48			Cgref1	3860000000	0.457863
																								Hip1r	259000000	0.48			Plec	3740000000	0.458158
																								Efnb1	2040000000	0.48			Vamp3	8240000000	0.458323
																								Sec22a	259000000	0.48			Golph3	1170000000	0.459007
																								Jak1	205000000	0.48			Gbf1	2750000000	0.459133
																								Nagpa	553000000	0.48			Cd44	6540000000	0.460558
																								Slc44a3	1750000000	0.48			Myo1c	5130000000	0.460614
																								Golim4	9600000000	0.48			Abi1	251000000	0.460638
																								Sptan1	3680000000	0.48			Plch1	423000000	0.460688
																								Dipk2a	421000000	0.48			Calml3	11900000000	0.460943
																								Cat	1240000000	0.48			Farp2	2710000000	0.461221
																								Csnk2b	375000000	0.48			Slc44a4	1300000000	0.461408
																								Dstn	8630000000	0.48			Agpat1	775000000	0.461416
																								Farp2	1340000000	0.48			Hspa5	25200000000	0.461552
																								Glipr2	699000000	0.48			Coro2a	1550000000	0.461563
																								Scrib	1000000000	0.48			Vdac3	1530000000	0.461566
																								Tnfrsf11a	526000000	0.48			Fkbp11	777000000	0.461587
																								Arhgdia	2830000000	0.48			Coro1b	2180000000	0.461945
																								Atp6v1a	3410000000	0.48			Septin7	464000000	0.462328
																								Bpnt2	2340000000	0.48			Ces2c	2750000000	0.462539
																								Slc12a9	467000000	0.48			Tapbp	303000000	0.462929
																								Akr1c19	453000000	0.48			Atp2a3	16000000000	0.462984
																								Gltp	211000000	0.48			Mgat1	4660000000	0.463354
																								Sypl1	250000000	0.48			Reep4	354000000	0.463368
																								Fgfbp1	517000000	0.48			Zdhhc20	1400000000	0.46361
																								Eif6	521000000	0.48			Lamtor5	1030000000	0.463642
																								Mdh1	1680000000	0.48			Rpn1	14500000000	0.463884
																								Mtch2	538000000	0.48			Dsc2	6550000000	0.463896
																								Pde4dip	242000000	0.48			Mtarc2	916000000	0.463989
																								Tmx1	553000000	0.48			S100a16	1280000000	0.464174
																								Ptp4a1	257000000	0.48			Aldh1b1	4010000000	0.464193
																								Tagln2	3850000000	0.48			Lgals9	466000000	0.464242
																								Gfpt1	3590000000	0.48			L1cam	2510000000	0.46441
																								Glce	464000000	0.48			Ttc22	3620000000	0.464492
																								Endod1	1860000000	0.48			Serpinc1	2840000000	0.464668
																								Ptprc	1390000000	0.49			Got2	578000000	0.464855
																								Hnrnpu	3560000000	0.49			Cept1	1420000000	0.465228
																								Prkcsh	2440000000	0.49			Ptprk	5640000000	0.465269
																								Prdx4	4850000000	0.49			Man1b1	1560000000	0.465622
																								Eps8l2	352000000	0.49			Lman1	10700000000	0.465936
																								Cpd	5990000000	0.49			Plekha6	5740000000	0.465991
																								Ywhae	2970000000	0.49			Abhd12	259000000	0.466573
																								Taldo1	1580000000	0.49			Lgr4	374000000	0.466606
																								Igha	28200000000	0.49			Arpc5	1020000000	0.466783
																								Psme1	438000000	0.49			Eif4a2	2420000000	0.466857
																								Stip1	1470000000	0.49			Eif4a1	2420000000	0.466857
																								Arpc2	505000000	0.49			Mtch2	921000000	0.466981
																								Cdc37	1280000000	0.49			Aadac	550000000	0.467194
																								Hk1	813000000	0.49			Rab14	13700000000	0.467245
																								Spryd7	1470000000	0.49			P4hb	18200000000	0.467344
																								Mtpn	433000000	0.49			Cbr3	665000000	0.467703
																								Tm9sf1	10200000000	0.49			Slc9a1	3120000000	0.467763
																								Myo1c	2720000000	0.49			Gstp1	3340000000	0.468162
																								Epb41	1390000000	0.49			Pcyox1	439000000	0.468349
																								Plxnb2	5300000000	0.49			Pabpc1	949000000	0.468535
																								Ywhaz	4390000000	0.49			Myo5b	259000000	0.468599
																								Gmds	2180000000	0.49			St3gal3	614000000	0.469105
																								Plec	2540000000	0.49			Atl3	380000000	0.469263
																								Ifitm3	3470000000	0.49			Stk16	211000000	0.46947
																								U2af1	242000000	0.49			Arfrp1	1260000000	0.469609
																								Actr3	3670000000	0.49			Igf2r	6030000000	0.470245
																								Rpl23a	3030000000	0.49			Gnb2	32200000000	0.47035
																								Chmp4b	912000000	0.49			Myo1a	11300000000	0.470423
																								Rundc1	922000000	0.49			Acadm	242000000	0.470595
																								Trap1	414000000	0.49			Glipr2	1310000000	0.470903
																								Trappc3	449000000	0.49			Atp1a1	535000000000	0.471217
																								Ebag9	521000000	0.49			Tuba4a	5390000000	0.4717
																								Tmprss4	1870000000	0.49			Cldn7	17800000000	0.471729
																								Cdhr2	304000000	0.49			Nectin2	3990000000	0.471786
																								Misp	6790000000	0.49			Ano9	241000000	0.471825
																								Skt	864000000	0.49			Gnaq	5590000000	0.472493
																								Myo18a	530000000	0.49			Ap1b1	2900000000	0.472706
																								Reep6	279000000	0.49			Cyp2c65	3070000000	0.473261
																								Csnk1a1	399000000	0.49			Ubxn4	267000000	0.473808
																								Pgd	1020000000	0.49			H2-Q8	1460000000	0.474163
																								Aldoa	3990000000	0.49			Ildr1	2470000000	0.474165
																								Rab27b	302000000	0.49			Txn	2730000000	0.474329
																								Itgb6	571000000	0.49			Rps12	629000000	0.474352
																								Ddx3y	729000000	0.49			Tuba1c	8160000000	0.474386
																								Rer1	1150000000	0.49			Tuba1b	8160000000	0.474386
																								Mal2	3530000000	0.49			Erh	735000000	0.474425
																								Magt1	397000000	0.49			Try10	13900000000	0.474528
																								Tmod3	2590000000	0.49			Ca9	2540000000	0.474588
																								Vcp	1870000000	0.49			Rab18	5460000000	0.474843
																								Npm1	4550000000	0.49			1810065E05Rik	3170000000	0.474898
																								Tmed4	5890000000	0.49			Lysmd4	344000000	0.474926
																								Ap1m2	1220000000	0.49			Itga5	360000000	0.475026
																								Ywhah	3540000000	0.5			Gna14	6420000000	0.475036
																								Itga6	8370000000	0.5			Tmem9b	1280000000	0.475239
																								Psmd2	292000000	0.5			Ndufb5	207000000	0.475248
																								Eif2s1	238000000	0.5			Rab10	19400000000	0.475516
																								Serpinb6	607000000	0.5			Rpl30	1910000000	0.475563
																								Cmip	221000000	0.5			Plscr1	1110000000	0.475572
																								Sod1	1440000000	0.5			Itgb1	24300000000	0.475683
																								Stx5	5400000000	0.5			Ctnnd1	35200000000	0.475704
																								Slc12a7	1360000000	0.5			Ebp	565000000	0.475815
																								Pmm2	963000000	0.5			Rhoc	5570000000	0.475975
																								Gng12	3630000000	0.5				400000000	0.475999
																								Arpc1b	2850000000	0.5			Krt72	8420000000	0.476058
																								Man2b1	215000000	0.5			Actr2	3220000000	0.476116
																								Slc9a8	678000000	0.5			Krt7	8870000000	0.476167
																								Add3	434000000	0.5			Skt	1310000000	0.476276
																								Slc9a1	903000000	0.5			Iqgap1	4450000000	0.476522
																								Psen1	405000000	0.5			S100a10	7390000000	0.476607
																								Rpl29	1550000000	0.5			Iqgap2	618000000	0.476695
																								Rps11	2610000000	0.5			Sec23b	432000000	0.477701
																								Tuba4a	13700000000	0.5			Hdlbp	815000000	0.477701
																								Ccar2	470000000	0.5			Sdhb	202000000	0.477742
																								Tmed5	823000000	0.5			Rab6a	22300000000	0.477765
																								Cct6a	1280000000	0.5			Osbp	258000000	0.477948
																								Rnf186	297000000	0.5			Dynll1	1130000000	0.478213
																								Epb41l1	451000000	0.5			Calu	1920000000	0.478345
																								Uggt1	1190000000	0.5			Rab15	16500000000	0.478552
																								Prr15l	304000000	0.5			Sel1l	224000000	0.478556
																								Tspan31	743000000	0.5			Rpl38	1240000000	0.478917
																								Rab8b	9540000000	0.5			Aldh2	2070000000	0.479248
																								Cfl1	8770000000	0.5			Myl12b	7970000000	0.479546
																								Atp5f1d	1030000000	0.5			Arpc4	4080000000	0.479665
																								Fkbp1a	1050000000	0.5			Cdk5	2460000000	0.480231
																									241000000	0.5			Atp1a2	421000000000	0.480629
																								Vat1	1470000000	0.5			Atp1a3	421000000000	0.480629
																								Scfd1	3930000000	0.5			Rhob	1170000000	0.481087
																								Nucb1	22800000000	0.5			Rpl12	4710000000	0.481203
																								Rab13	9660000000	0.5			Lgals4	6700000000	0.481405
																								Faf2	350000000	0.5			Man2a1	10500000000	0.482166
																								Gnai2	15500000000	0.5			Llgl2	4570000000	0.482223
																								Vim	6030000000	0.5			Jchain	9210000000	0.482565
																								Atp6v1b2	3960000000	0.5			Kras	5740000000	0.483017
																								Abcb1a	859000000	0.5			Actb	787000000000	0.483255
																								Atp8b1	3850000000	0.5			Actg1	787000000000	0.483255
																								Tpm3-rs7	10700000000	0.5			Ap2m1	1140000000	0.483294
																								St3gal3	249000000	0.5			Cask	2780000000	0.483334
																								Sfn	1730000000	0.5			Phb1	522000000	0.483484
																								Txn	6360000000	0.5			Rab1A	26700000000	0.483621
																								Arpc5	1080000000	0.5			Vapb	1120000000	0.483966
																								Rac1	10200000000	0.5			Arhgdia	1900000000	0.484964
																								Slc39a7	568000000	0.5			Rpl24	1220000000	0.485004
																								Guk1	202000000	0.5			Tmem14c	213000000	0.485066
																								Flnb	3130000000	0.5			Atp5mf	528000000	0.485308
																								Kiaa0319l	885000000	0.5			Cyp2c55	15300000000	0.485392
																								Myo1d	12700000000	0.5			Lima1	25200000000	0.485425
																								Man2a1	6140000000	0.5			Ergic3	498000000	0.485431
																								Oas1a	992000000	0.5			Dipk2a	586000000	0.486014
																								Gpx2	2320000000	0.5			Nras	5490000000	0.486266
																								Apoa1	954000000	0.51			Ywhab	2730000000	0.486341
																								Atp6v0d1	3090000000	0.51			Atp2b1	14100000000	0.486615
																								Eif4a1	5000000000	0.51			Sod1	2360000000	0.486693
																								Actbl2	117000000000	0.51			Gnb1	18300000000	0.486723
																									17000000000	0.505462			Ly75	561000000	0.487185
																								Ap1s1	303000000	0.51			H2ac20	1120000000	0.487305
																									8060000000	0.51			H2ac4	1120000000	0.487305
																								Gorab	315000000	0.51			Rpl23	630000000	0.487379
																								Dazap1	240000000	0.51			Rab1b	24900000000	0.487381
																								Farsa	205000000	0.51			Nmes1	435000000	0.487473
																									273000000	0.51			Ces1f	1770000000	0.487792
																								Rab8a	10400000000	0.51			Capza2	6420000000	0.48805
																								S100a14	3280000000	0.51			St14	3650000000	0.488116
																								Manf	2680000000	0.51			Tmem30a	2220000000	0.488132
																								Krt16	23100000000	0.51			Agr2	130000000000	0.488173
																								Vapa	3590000000	0.51			Rab8a	21000000000	0.4882
																								Lima1	14200000000	0.51			Copg1	1610000000	0.48876
																								Cct5	1480000000	0.51			Vdac1	1440000000	0.488802
																								Mgat4c	8580000000	0.51			Cnnm4	15000000000	0.488969
																								Sec62	256000000	0.51			Sdf4	2960000000	0.489028
																								Lnpep	1330000000	0.51			Rhog	4860000000	0.489095
																								Epb41l3	4540000000	0.51			Gna13	3430000000	0.489552
																								Bcl2l14	368000000	0.51			Slc44a1	5910000000	0.489569
																								Sema4b	889000000	0.51			Wdr1	1640000000	0.489576
																								Sugt1	244000000	0.51			Alb	5670000000	0.489592
																								Cept1	1180000000	0.51			Uqcrc2	1720000000	0.489806
																								Flii	435000000	0.51			Mal2	5210000000	0.489891
																								Epn1	323000000	0.51			Pdhb	323000000	0.48993
																								Chmp5	577000000	0.51			Lrch4	221000000	0.489974
																								Psme2	609000000	0.51			Myo1d	22300000000	0.490002
																								Atp1a1	186000000000	0.51			Efr3a	1450000000	0.490443
																								Pkp4	810000000	0.51			Srprb	1600000000	0.490526
																								Krt5	36200000000	0.51			Rpl31	529000000	0.490578
																								Apol10a	235000000	0.51			Retnlb	2010000000	0.490731
																								Hmgb1	589000000	0.51			Ndufb4	552000000	0.490848
																								Dbnl	310000000	0.51			Ssr4	3010000000	0.49088
																								Epb41l5	419000000	0.51			Serinc3	429000000	0.491089
																								Slc30a7	321000000	0.51			Dlg1	5260000000	0.491089
																								Ndrg1	2840000000	0.51			Rpl9	1550000000	0.491323
																									17400000000	0.509724			H4f16	416000000	0.491996
																								Stim1	958000000	0.51			Agpat4	268000000	0.492221
																								Papss2	976000000	0.51			Kdf1	925000000	0.492312
																								Tmem238	540000000	0.51			Golga7	753000000	0.492385
																								Srsf7	1160000000	0.51			Atp1a4	414000000000	0.492474
																								Ube2l3	1170000000	0.51			Rrbp1	4490000000	0.493172
																								Btnl1	355000000	0.51			Uqcrb	303000000	0.493223
																								Golga5	6110000000	0.51			Chgb	1620000000	0.49367
																								Cd151	425000000	0.51			Chp1	1200000000	0.494161
																								Entpd4	499000000	0.51			Mtdh	1950000000	0.494213
																								Gapdh	20700000000	0.51			Atp1b1	119000000000	0.494271
																								Fam177a1	1170000000	0.51			B2m	5060000000	0.494713
																								Tap2	441000000	0.51			Rab13	20900000000	0.494788
																								Slc16a1	7140000000	0.51			Grtp1	1970000000	0.494991
																								Nsf	6110000000	0.51			Txndc5	6000000000	0.49524
																								Hnrnpf	6290000000	0.51			Ctnna2	30600000000	0.495354
																								Ak2	1070000000	0.51			Sort1	6580000000	0.495378
																								Anxa11	2790000000	0.51			Rtn3	4530000000	0.495496
																								Ldlr	1530000000	0.51			Cxadr	5580000000	0.495602
																								Ces2c	1590000000	0.51			Sucla2	216000000	0.495979
																								Serhl	257000000	0.51			Tmem51	497000000	0.495992
																								Gars1	666000000	0.51			Hnrnpk	1130000000	0.496689
																								Pld1	535000000	0.51			Kars1	221000000	0.496692
																								Scamp2	1140000000	0.51			Entpd6	3500000000	0.497029
																								Sh3bgrl3	495000000	0.51			Ptgfrn	4240000000	0.4972
																								Rab1b	14600000000	0.51			H2bc15	1560000000	0.497299
																								Atp1b1	50400000000	0.51			Pof1b	3540000000	0.497365
																								Rps6	3200000000	0.51			Tspan15	499000000	0.497395
																								Trpm4	1280000000	0.51			Arl1	665000000	0.497416
																								Acsl3	876000000	0.51			Hmgb1	629000000	0.497738
																								Eif4b	1010000000	0.51			Soat1	404000000	0.498081
																								Golga4	781000000	0.51			Slc27a4	570000000	0.498364
																								Ezr	1440000000	0.51			Cisd2	601000000	0.498485
																								Copg1	1660000000	0.51			Ephb3	984000000	0.498543
																								Bcap31	2430000000	0.51			Hm13	275000000	0.498642
																								Cltc	7080000000	0.51			Apoa2	548000000	0.498697
																								Rtn4	2730000000	0.51			Slc7a5	2830000000	0.498709
																								Emc2	460000000	0.51			Snx5	479000000	0.498774
																								Mia3	1310000000	0.51			Acat1	872000000	0.498805
																								Gnb1	11100000000	0.52			Atl2	1170000000	0.498815
																								Adgrl2	272000000	0.52			Pttg1ip	281000000	0.49896
																								Cope	1330000000	0.52			H1-4	1540000000	0.499222
																								Rdh11	564000000	0.52			Sgpl1	621000000	0.499445
																								Ckap4	1600000000	0.52			Ubiad1	301000000	0.499446
																								Tpd52	2720000000	0.52			Ppp1r12a	610000000	0.499563
																								Ppp1ca	2010000000	0.52			Lta4h	333000000	0.499761
																								Rps29	2290000000	0.52			Hao2	740000000	0.50032
																								Gpr39	223000000	0.52			Trpm4	2910000000	0.501313
																								Irgm1	4740000000	0.52			Pigr	34500000000	0.501373
																								Hs2st1	672000000	0.52			Baiap2l1	307000000	0.50142
																								Picalm	1890000000	0.52			Prdx2	751000000	0.501479
																								Gnaq	3040000000	0.52			2210010C04Rik	1910000000	0.50152
																								Clptm1	935000000	0.52			Cnpy2	2340000000	0.501622
																								Snap23	2710000000	0.52			Fkbp2	746000000	0.502046
																								Copb2	757000000	0.52			Lmbrd2	654000000	0.50231
																								Wars1	3710000000	0.52			Csnk1a1	305000000	0.50287
																								Dlg1	2870000000	0.52			Epb41l2	5440000000	0.50288
																								Vamp3	3960000000	0.52			Plxnb2	10400000000	0.503242
																								Zfpl1	971000000	0.52			Cdh17	59400000000	0.503293
																								Ap2m1	1390000000	0.52			Dnajb11	999000000	0.503865
																								Krt8	65400000000	0.52			Itgb6	303000000	0.503997
																								Tmed10	21900000000	0.52			Pfkl	416000000	0.504097
																								Lrrc7	681000000	0.52			Adam10	4040000000	0.504469
																								Mif	2520000000	0.52			Cct2	799000000	0.504509
																								Cldn15	1910000000	0.52			Cbr1	2470000000	0.505088
																								Ubqln2	279000000	0.52			Cracdl	18400000000	0.505325
																								Rab1A	15900000000	0.52			Pls1	2380000000	0.505497
																								S100a16	690000000	0.52			Cldn3	54200000000	0.50564
																								Gnb2	18900000000	0.52			Tbca	460000000	0.505655
																								Hspa1a	9660000000	0.52			Hsp90ab1	7840000000	0.505706
																								Hspa1b	9660000000	0.52			Rpl7a	1690000000	0.505792
																								Pura	237000000	0.52			Ca1	13900000000	0.506165
																								Cdhr5	264000000	0.52			Slc2a1	1130000000	0.506177
																								Slc12a8	1240000000	0.52			Arpc3	1050000000	0.506557
																								Slc1a5	1930000000	0.52			Ctnna1	53100000000	0.506959
																								Sqstm1	258000000	0.52			Ptprf	1510000000	0.507
																								Lrrc1	823000000	0.52			Nptn	1160000000	0.507002
																								Krt6a	21900000000	0.52			Pfn1	1760000000	0.507009
																								Prdm16	859000000	0.52			Tpd52	2120000000	0.507327
																								Acsl5	460000000	0.52			Dld	1410000000	0.507417
																								Tubb2b	11800000000	0.52			H1-1	290000000	0.507878
																								Dhcr7	521000000	0.52			Gne	441000000	0.508213
																								Sec22b	4930000000	0.52			Rps2	1920000000	0.508239
																								Mtdh	1200000000	0.52			Cttn	4050000000	0.508263
																								Zdhhc5	927000000	0.52			Jup	28400000000	0.508427
																								Rab5c	3360000000	0.52			Cdc42se2	229000000	0.508462
																								Itgb4	7600000000	0.52			Psma1	346000000	0.508698
																								Ugdh	2320000000	0.52			Anxa2	16400000000	0.508848
																								Sorl1	1060000000	0.52			Atp7a	2280000000	0.508876
																								Chmp6	355000000	0.52			Rpn2	5860000000	0.508963
																								Pdcd6ip	799000000	0.52			Slc7a1	1160000000	0.509005
																								Atp2a2	6250000000	0.52			Adcy6	655000000	0.509135
																								Srprb	1550000000	0.52			Myl6	26500000000	0.509255
																								Gpx1	532000000	0.52			Ceacam1	3070000000	0.509285
																								Rab14	8990000000	0.52			Pklr	1390000000	0.509359
																								Myo1b	4220000000	0.52			Ndrg2	575000000	0.5094
																								Fkbp4	1140000000	0.52			Pxylp1	1000000000	0.509441
																								Anxa2	9810000000	0.52			Septin2	481000000	0.509483
																								Alyref	612000000	0.52			Rac1	17000000000	0.509581
																								Ap2s1	659000000	0.52			Vamp2	6730000000	0.510558
																								Sf3a3	258000000	0.52			Ogdh	1110000000	0.510653
																								Lamtor5	1200000000	0.52			Rab3a	3570000000	0.510898
																								Cd74	5710000000	0.52			Slc12a2	78800000000	0.510955
																								Gnai1	9840000000	0.52			Oas1a	1250000000	0.511199
																								Adh1	1020000000	0.52			Sptlc2	266000000	0.511273
																								Stard10	754000000	0.52			Appl2	295000000	0.511273
																								Anxa4	3030000000	0.52			Preb	891000000	0.511279
																								Kif13b	914000000	0.52			Serpinb1a	1630000000	0.5113
																								Cfl2	4140000000	0.52			Lman2	4880000000	0.511628
																								H2-T3	211000000	0.52			Rpl28	920000000	0.511789
																								Hspa8	22100000000	0.52			Rmc1	377000000	0.511826
																								Prdx1	8820000000	0.52			Hnrnpa2b1	1850000000	0.512225
																								Sdf2l1	908000000	0.52			Atp9b	386000000	0.512252
																								Atp12a	148000000000	0.52			Rtn4	4660000000	0.512287
																								Stt3b	302000000	0.52			Slc4a4	508000000	0.51269
																								Rpl28	1190000000	0.52			Arf4	1710000000	0.512736
																								Golga1	1310000000	0.52			Rps17	429000000	0.512738
																								Rpl7a	3130000000	0.52			Otc	216000000	0.512769
																								Rpl7	2670000000	0.53			Uggt1	981000000	0.513037
																								Akr1c12	1110000000	0.53			Crip1	3470000000	0.513194
																								Akr1c13	1110000000	0.53			Vil1	4890000000	0.513411
																								Napg	431000000	0.53			Tmx1	935000000	0.513439
																								Ocln	1110000000	0.53			Rap1a	5090000000	0.513454
																								Dbi	5690000000	0.53			Rap1b	5090000000	0.513454
																								Muc13	13400000000	0.53			Slc25a4	4390000000	0.513517
																								Ces1	1030000000	0.53			Chmp6	329000000	0.513636
																								Prkar1a	633000000	0.53			Decr1	416000000	0.513672
																								Gnas	11000000000	0.53			Fam177a1	1810000000	0.51395
																								Wdr1	457000000	0.53			Rpl32	1080000000	0.514308
																								Lmo7	1750000000	0.53			Itga6	19000000000	0.514363
																								Dnajc13	1270000000	0.53			Copz1	622000000	0.514879
																								Snx3	376000000	0.53			Ap1g1	410000000	0.515413
																								Ptgfrn	2400000000	0.53			Smpd2	284000000	0.515552
																								Pcmt1	317000000	0.53			Rps18	386000000	0.515588
																								Gcc2	471000000	0.53			Daam1	237000000	0.515646
																								Adam10	2480000000	0.53			Tmem205	346000000	0.516018
																								Cracdl	8970000000	0.53			Man1a2	2700000000	0.516047
																								Erbb2	3420000000	0.53			Sra1	214000000	0.517112
																								Copa	2080000000	0.53			Rps3	617000000	0.517145
																								Gnai3	10700000000	0.53			S100a14	4690000000	0.517256
																								Stx12	1950000000	0.53			Rpl10	3640000000	0.51758
																								Pkp2	3590000000	0.53			Prdx3	363000000	0.517594
																								Ndufa2	345000000	0.53			Ca4	948000000	0.517868
																								B4galt1	2520000000	0.53			Krt8	25700000000	0.518085
																								Ppia	20900000000	0.53			Pglyrp1	1780000000	0.518323
																								Steap3	1120000000	0.53			Maoa	1730000000	0.518364
																								Psmc2	412000000	0.53			Septin11	449000000	0.518622
																								Prdx2	2580000000	0.53			Selenoi	228000000	0.518765
																								H2-K1	29500000000	0.53			Serbp1	349000000	0.519044
																								Rab33b	5240000000	0.53			Smpd3	4890000000	0.519303
																								Llgl2	2080000000	0.53			Ces1	1890000000	0.519489
																								Cct2	2220000000	0.53			Mlec	2990000000	0.519555
																								Ugt2b34	1330000000	0.53			Itgb4	15500000000	0.519665
																								Adam9	484000000	0.53			Cd2ap	569000000	0.52031
																								H2-Q8	2040000000	0.53			Mgst1	2640000000	0.520462
																								Ca9	1070000000	0.53			Atp12a	398000000000	0.520762
																								Ctnnb1	27100000000	0.53			Igha	24600000000	0.520776
																								Efr3a	1090000000	0.53			Numb	422000000	0.521082
																								Atp1a3	159000000000	0.53			Pdia5	1450000000	0.521289
																								Atp1a2	159000000000	0.53			Emc7	267000000	0.521318
																								Erbb3	338000000	0.53			Atp5pd	1180000000	0.52268
																								Vps35	351000000	0.53			Ndrg1	6760000000	0.522716
																								Epcam	84400000000	0.53			Emc1	848000000	0.522803
																								Sec16a	1210000000	0.53			Ndufa2	390000000	0.523355
																								Flot2	788000000	0.53			Atp5po	2760000000	0.523388
																								Erp44	7880000000	0.53			Nsfl1c	241000000	0.523638
																								Atp1a4	153000000000	0.53			Atp6v0a1	2230000000	0.523723
																								Atp2b1	5470000000	0.53			Ephx1	372000000	0.524474
																								Ywhab	2090000000	0.53			Prdm16	1560000000	0.524483
																								Itga3	4900000000	0.53			Adgrg7	823000000	0.524539
																								Cacfd1	1220000000	0.53			Endod1	2960000000	0.524871
																								Txndc12	1030000000	0.53			Sprr2a3	1410000000	0.524973
																								Zdhhc20	742000000	0.53			Zdhhc5	2430000000	0.525284
																								Copb1	1110000000	0.53			Specc1	490000000	0.525576
																								Fkbp2	1480000000	0.53			Eif4h	224000000	0.525721
																								Pi4k2a	218000000	0.53			Ywhag	2690000000	0.526428
																									1360000000	0.533582			Abhd14b	239000000	0.526763
																								Cux1	2380000000	0.53			Arhgef16	982000000	0.526903
																								Rhoc	4760000000	0.53			Lad1	1410000000	0.527177
																								Myo6	2100000000	0.53			Utrn	571000000	0.527481
																								Sec24c	979000000	0.53			Abcd3	871000000	0.527645
																								Tra2b	288000000	0.53			Pkp2	5960000000	0.527701
																								S100a10	4510000000	0.53			Ssr3	1450000000	0.527735
																								Vps4b	292000000	0.53			Rpl7	2950000000	0.527961
																								Stx6	783000000	0.53			Uso1	211000000	0.528004
																								Ywhag	2350000000	0.54			Clic1	595000000	0.528048
																								Txnl1	739000000	0.54			Hsd17b4	1460000000	0.528594
																								Nectin2	2320000000	0.54			Ralgapb	702000000	0.528778
																								Rpsa	5560000000	0.54			Glud1	601000000	0.528963
																								Epb41l4b	366000000	0.54			Slc6a14	653000000	0.529501
																								Rps16	2970000000	0.54			Atp5f1d	1070000000	0.529611
																								Zmpste24	308000000	0.54			Pgd	1960000000	0.529679
																								Gstp1	4260000000	0.54			Rps20	2030000000	0.529931
																								Pon3	1850000000	0.54			Npm1	590000000	0.53039
																								Cyb5a	1980000000	0.54			Stx4	5110000000	0.530601
																								Myo1a	5980000000	0.54			Krt90	14600000000	0.530792
																								Atp2a3	8300000000	0.54			Efnb1	3850000000	0.530897
																								Atl2	1110000000	0.54			Rpl35a	595000000	0.531479
																								Krt90	35500000000	0.54			Pgrmc2	805000000	0.531509
																								Tapbp	1280000000	0.54			Cog1	294000000	0.531864
																								Ostc	585000000	0.54			Ptgr3	357000000	0.532363
																								Flna	241000000	0.54			Letm1	267000000	0.532681
																									1710000000	0.54			Lrrc59	6480000000	0.5327
																								Ctsl	218000000	0.54			Atp2a2	11200000000	0.533178
																								Rpl8	4600000000	0.54			Ralb	5090000000	0.53323
																								Hsd11b2	1190000000	0.54			Rala	5090000000	0.53323
																								Adcy6	277000000	0.54			Hpcal1	497000000	0.533307
																								Hadhb	488000000	0.54			Dsp	5920000000	0.533326
																								Ctnna1	29400000000	0.54			Txndc12	1700000000	0.533342
																								Cpsf6	299000000	0.54			Sipa1l3	241000000	0.53376
																								Ptprf	730000000	0.54			Epb41	2430000000	0.533803
																								Rps27a	55700000000	0.54			Rps9	724000000	0.534162
																								Bst2	479000000	0.54			Atp4a	194000000000	0.534354
																								St3gal6	3690000000	0.54			Ckap4	1130000000	0.534428
																								Erlin2	2150000000	0.54			Ddx5	482000000	0.53443
																								Rab2a	8070000000	0.54			Sptan1	4170000000	0.534475
																								Rab7a	7480000000	0.54			Ndufa8	762000000	0.534736
																								Slc38a10	1630000000	0.54			Dpep1	831000000	0.535061
																								Myl12b	4280000000	0.54			Acsl5	529000000	0.535166
																								Dnajc3	718000000	0.54			Golga4	543000000	0.535542
																								Npm3	349000000	0.54			Gnai2	30500000000	0.535767
																								Daglb	410000000	0.54			Gapdh	8680000000	0.53578
																								Fasn	459000000	0.54			Egfr	1700000000	0.535872
																								Prkar2a	2400000000	0.54			Pkp4	1320000000	0.53604
																								Ahnak	6920000000	0.54			Eif2s3x	273000000	0.536769
																								Slc39a11	814000000	0.54			Stx7	4520000000	0.536826
																								Ergic1	505000000	0.54			Gna11	10800000000	0.536911
																								Arcn1	1280000000	0.54			Napa	4390000000	0.537061
																								Ap2b1	2280000000	0.54			Lgals3bp	1360000000	0.537354
																								Pigr	25100000000	0.54			Pgk1	1310000000	0.537592
																								Tspan13	2380000000	0.54			Magt1	415000000	0.537616
																								Ap2a2	1840000000	0.54			Ppp1cc	1580000000	0.538176
																								Ap2a1	1840000000	0.54			Suclg1	1740000000	0.538411
																								Cask	1080000000	0.54			Mmgt1	314000000	0.538792
																								Gna13	1560000000	0.54			Sec61a1	438000000	0.539326
																								Cldn3	22000000000	0.54			Gmds	2780000000	0.53935
																								Tmem59	2670000000	0.54			Flot2	381000000	0.539516
																								Mmgt1	372000000	0.54			Itga3	8150000000	0.539591
																								Tubb6	7300000000	0.54			Cox6a1	1340000000	0.540038
																								Ldha	2470000000	0.54			Ermp1	250000000	0.540465
																								Slc44a1	3110000000	0.54			Rpl23a	1540000000	0.540584
																								Pkp3	1770000000	0.54			Clca1	25800000000	0.540671
																								1810065E05Rik	3130000000	0.54			Vapa	3210000000	0.540671
																								Cxadr	2280000000	0.54			Acadvl	895000000	0.541004
																								Hdlbp	814000000	0.54			Itpr3	264000000	0.541224
																								Cd44	2440000000	0.54			Sema4b	1600000000	0.541266
																								Hao2	692000000	0.54			Hnrnpa1	641000000	0.541603
																								Ctnnd1	15000000000	0.54			Ldha	1950000000	0.54177
																								F11r	2090000000	0.54			Lamtor1	1480000000	0.542126
																								Chmp2a	259000000	0.54			Mansc1	289000000	0.5424
																								Nucb2	2200000000	0.54			Bdh1	962000000	0.542419
																								Pdcd10	237000000	0.54			Klk1	3010000000	0.542671
																								Specc1	454000000	0.54			Cdh1	19900000000	0.543376
																								Erbin	2180000000	0.54			Ifngr1	1120000000	0.543504
																								Iqgap1	2480000000	0.54			Vamp4	499000000	0.543662
																								Rps17	2790000000	0.54			Pcdh1	1080000000	0.543865
																								Tmed2	544000000	0.54			Elapor1	16900000000	0.544008
																								Alcam	1390000000	0.55			Ndufb11	254000000	0.544085
																								Cnpy2	1730000000	0.55			Igkc	3090000000	0.544154
																								Tcp1	914000000	0.55			Atp5f1b	19000000000	0.544282
																								Rpl10	3910000000	0.55			Echs1	545000000	0.54431
																								Rps27	2060000000	0.55			Lclat1	259000000	0.544364
																								Rps3a	2070000000	0.55			Prdx1	4740000000	0.544469
																								Atp13a1	798000000	0.55			Ccl6	634000000	0.544575
																								Rad23b	292000000	0.55			Lamtor3	478000000	0.544703
																								Cct3	2070000000	0.55			Snap23	5730000000	0.545345
																									5300000000	0.55			Ces2e	2580000000	0.54588
																								Krt14	35300000000	0.55			Tcp1	764000000	0.546568
																								Atp6v1d	306000000	0.55			Gcc2	389000000	0.54714
																								Por	3100000000	0.55			Pigk	321000000	0.547236
																								Snrpc	386000000	0.55			Slc16a1	15900000000	0.547399
																								Eef1a1	22600000000	0.55			Cox6b1	1400000000	0.547416
																								Rpl18	3970000000	0.55			Pdia3	36200000000	0.547592
																								Naca	2080000000	0.55			Vti1b	2660000000	0.547837
																								Hnrnph1	2130000000	0.55			Gfpt1	4420000000	0.548125
																								Tln1	604000000	0.55			Ldlr	2800000000	0.548406
																								Pglyrp1	1260000000	0.55			Dync1h1	857000000	0.548776
																								Rpl12	3530000000	0.55			Epb41l4b	1350000000	0.548782
																								Tpm1	8230000000	0.55			Rpl3	4880000000	0.54896
																								Tpm3	8230000000	0.55			Myadm	1030000000	0.548985
																								Eftud2	728000000	0.55			Dhrs7b	320000000	0.549486
																								Myh9	15800000000	0.55			Hsd17b12	2960000000	0.549941
																								Qars1	532000000	0.55			Fam83b	498000000	0.550206
																								Bcas1	1010000000	0.55			Cd151	310000000	0.550218
																								Cyb5r3	1170000000	0.55			Comt	384000000	0.550236
																								Rhoa	7020000000	0.55			Ap2a2	2850000000	0.550301
																								Myh14	10200000000	0.55			Ap2a1	2850000000	0.550301
																								Ncl	1700000000	0.55			Cyc1	2270000000	0.550323
																								Esrp1	204000000	0.55			Tmem87a	1600000000	0.550327
																								Reep4	364000000	0.55			Ufl1	297000000	0.550549
																								Ctsa	470000000	0.55			Hspa9	2510000000	0.551086
																								Lad1	2470000000	0.55			Lonp1	255000000	0.551198
																								Fcgbp	7200000000	0.55			Uqcrfs1	783000000	0.551343
																								Cbr1	1730000000	0.55			Slc25a3	2660000000	0.551518
																								Arf4	2420000000	0.55			Adh1	1080000000	0.551686
																								Kcnq1	349000000	0.55			Vamp7	222000000	0.551746
																								Gsto1	1870000000	0.55			Ppib	7520000000	0.551805
																								Eef1a2	11900000000	0.55			Kdsr	655000000	0.552014
																								Sf3b2	927000000	0.55			Acbd3	694000000	0.552279
																								Hsp90ab1	7810000000	0.55			Mark2	984000000	0.55285
																								Nptn	527000000	0.55			Synrg	211000000	0.552955
																								Rps27l	1890000000	0.55			Ywhae	2690000000	0.553055
																								Hmox2	422000000	0.55			Yif1b	244000000	0.553106
																								Epb41l2	2710000000	0.55			Selenom	398000000	0.55312
																								Ceacam1	1500000000	0.55			Cdcp1	1960000000	0.55319
																								Vars1	324000000	0.55			Hspa8	20000000000	0.553574
																								Ddost	5910000000	0.55			Dnajc13	1360000000	0.553672
																								Itm2b	2770000000	0.55			Apmap	462000000	0.553787
																								Krt18	37600000000	0.55			Vim	2160000000	0.553797
																								Prps1	241000000	0.55			Mogs	570000000	0.553823
																								Rhog	2940000000	0.55			Aoc1	643000000	0.553895
																								Scfd2	251000000	0.55			Cd47	402000000	0.553981
																								Gpd1	204000000	0.55				1800000000	0.554131
																								Khdrbs1	294000000	0.56			Clint1	2260000000	0.554209
																								Rab25	2160000000	0.56			Gnas	23100000000	0.554635
																								Efnb2	422000000	0.56			Rpl18	4180000000	0.55481
																								Myo1g	1700000000	0.56			Gnai3	21400000000	0.555106
																								Rplp1	5190000000	0.56			Pcbp1	1260000000	0.555409
																								Atp1b3	722000000	0.56			Derl2	214000000	0.555971
																								Copz1	1230000000	0.56			Gnao1	19800000000	0.556077
																								Tpt1	688000000	0.56			F11r	5490000000	0.556107
																								Rpn1	12100000000	0.56			App	2010000000	0.556303
																								Adgrg7	532000000	0.56			Acadl	255000000	0.556958
																								Sigirr	1140000000	0.56			Rpl36	334000000	0.557073
																								Mogs	495000000	0.56			Pdia6	9580000000	0.557468
																								Krt42	43100000000	0.56			Rplp2	1750000000	0.557594
																								Rps5	525000000	0.56			H1-5	545000000	0.557942
																								Hint1	2890000000	0.56			Bsg	42700000000	0.558455
																								H2-DMb1	347000000	0.56			Slc30a7	1140000000	0.55848
																								Acox1	741000000	0.56			Muc13	19600000000	0.558759
																								Esyt2	652000000	0.56			Hnrnpa3	641000000	0.559016
																								Apoe	606000000	0.56			Tagln2	4130000000	0.559367
																								Tor1aip2	606000000	0.56			Rhoa	11400000000	0.560162
																								Calu	809000000	0.56			Idh2	719000000	0.560235
																								Hspa5	24600000000	0.56			Ddr1	618000000	0.560752
																								Aqp4	1420000000	0.56			Akr1a1	536000000	0.560899
																								Cct8	2510000000	0.56			Ybx1	1490000000	0.560971
																								Rab5a	2120000000	0.56			Erlin1	1840000000	0.561446
																								Lgals4	10900000000	0.56			Etfa	675000000	0.561999
																								Rab6a	8880000000	0.56			Rab21	1440000000	0.562049
																								Dsg2	8100000000	0.56			Mecr	317000000	0.562131
																								Lypd8l	1100000000	0.56			Ndufv1	453000000	0.562406
																								Ces1f	1240000000	0.56			Mettl7b	3110000000	0.562591
																								Tpd52l2	366000000	0.56			Slc25a5	6950000000	0.562718
																								Eno1	2270000000	0.56			Gpa33	35300000000	0.562834
																								Pdia3	31400000000	0.56			Gnai1	19900000000	0.563149
																								Napa	2940000000	0.56			Tmem43	447000000	0.563329
																								Tmed3	1310000000	0.56			Rps21	413000000	0.563683
																								Cmas	246000000	0.56			Atp1b3	1500000000	0.563934
																								Serpinc1	2430000000	0.56			Cmtm4	265000000	0.564367
																								Uaca	279000000	0.56			Oat	423000000	0.56437
																								H2-Ab1	8460000000	0.57			Mycbp	322000000	0.564664
																								Tpi1	1340000000	0.57			Plp2	18900000000	0.565049
																								Lman1	4680000000	0.57			H2-L	3290000000	0.565304
																								Myh11	8580000000	0.57			Ywhaz	4610000000	0.565776
																								Rpl3	2120000000	0.57			Acads	1800000000	0.565991
																								St14	2650000000	0.57			Erlin2	3010000000	0.566186
																								Cdh1	14500000000	0.57			Rpl8	6110000000	0.566704
																								Cd177	5960000000	0.57			Fh	448000000	0.566905
																								Aoc1	257000000	0.57			Mtco2	1470000000	0.567072
																								Ybx1	1740000000	0.57			Ank3	409000000	0.567098
																								Myof	261000000	0.57			Cox5b	1170000000	0.567539
																								Lrp1	742000000	0.57			Cnnm3	505000000	0.567649
																								Adrm1	211000000	0.57			Ap2b1	3520000000	0.567785
																								Rplp0	1370000000	0.57			Hmgcs1	225000000	0.568008
																								Pdia4	4760000000	0.57			Vps35	319000000	0.568111
																								Rpl13	3400000000	0.57			Cct3	1320000000	0.568272
																								Rpl10a	2180000000	0.57			Rpl13a	1600000000	0.568316
																								Rpl4	4130000000	0.57			Tmem41b	213000000	0.568552
																								H2-Q4	5610000000	0.57			Ndufb8	262000000	0.569111
																								Rpl14	5440000000	0.57			Slc12a7	3450000000	0.569452
																								Lrrc59	6740000000	0.57			Rpl14	6890000000	0.569664
																								Tmed9	5280000000	0.57			Tor1aip2	507000000	0.570118
																								Ppp1cb	2180000000	0.57			Dsg2	16700000000	0.570216
																								Rps15a	883000000	0.57			Scrib	3280000000	0.570721
																								Plekha6	3320000000	0.57			Sorl1	1240000000	0.570958
																								Hsd17b12	1940000000	0.57			Ist1	213000000	0.571295
																								Krt20	12700000000	0.57			Anxa1	1130000000	0.572204
																								Hsp90b1	10400000000	0.57			Prkcsh	3320000000	0.572249
																								Gpr107	1970000000	0.57			Mgat4c	9690000000	0.573326
																								Nsfl1c	432000000	0.57			Eef1a1	21300000000	0.573386
																								Cox4i1	5140000000	0.57			Pon3	2700000000	0.573624
																								Rala	3430000000	0.57			Rpl4	5110000000	0.574043
																								Snrpe	1250000000	0.57			Eci1	572000000	0.574094
																								Syap1	473000000	0.57			Rpl5	519000000	0.574603
																								Gspt1	443000000	0.57			Ablim1	348000000	0.575022
																								Gdi2	1680000000	0.57			Rpl6	6420000000	0.575101
																								Rpl17	1480000000	0.57			Ptbp1	317000000	0.575548
																								Tyk2	668000000	0.57			Gm1123	2170000000	0.57559
																								Gorasp2	1020000000	0.57			Ndufs1	702000000	0.575693
																								Gpr108	2040000000	0.57			Por	3530000000	0.575694
																								Rpn2	5890000000	0.57			B3GNT2	300000000	0.575842
																								Gna11	4880000000	0.57			Rab25	2860000000	0.57598
																								Plekha7	215000000	0.57			Cyb5b	3650000000	0.576137
																								Ergic3	570000000	0.58			Syngr2	1640000000	0.576362
																								Snx5	338000000	0.58			Lrrc7	911000000	0.577498
																								Dynll1	559000000	0.58			Cox4i1	6050000000	0.577776
																								Rrbp1	5810000000	0.58			Atp13a1	995000000	0.577789
																								Pigg	318000000	0.58			Atp5me	2650000000	0.577907
																								Ppp1cc	1270000000	0.58			Cycs	1220000000	0.578239
																								Rab10	10500000000	0.58			Etfdh	202000000	0.578335
																								Ddx17	564000000	0.58			Fads2	357000000	0.578846
																								Mgst1	2370000000	0.58			Rpl27	2320000000	0.57894
																								Ganab	5470000000	0.58			Cr1l	4860000000	0.57978
																								Amfr	244000000	0.58			Clptm1	725000000	0.581126
																								Septin2	394000000	0.58			Fabp2	315000000	0.58114
																								Rpl6	6260000000	0.58			Arfip1	1280000000	0.582257
																								Ca1	11200000000	0.58			G6pc3	314000000	0.582662
																								Lin7c	2880000000	0.58			Orai1	942000000	0.582786
																								Mptx1	2880000000	0.58			Etfb	1190000000	0.583061
																								Dsc2	4010000000	0.58			Plac8	2990000000	0.583329
																								Coro1c	1340000000	0.58			Pcbp2	415000000	0.58362
																								Mettl7b	1990000000	0.58			Lgals3	2460000000	0.584006
																								Insr	713000000	0.58			Arcn1	326000000	0.584727
																								App	1310000000	0.58			Atp8a1	1140000000	0.585188
																								Tecr	1990000000	0.58			Wars1	688000000	0.585198
																								Pgrmc1	2690000000	0.58			Hspa1l	11600000000	0.585503
																								Mpp7	1020000000	0.58			Cs	2150000000	0.586574
																								Rps23	1300000000	0.58			Slc12a8	1480000000	0.586691
																								Cwc15	334000000	0.58			Rps19	1420000000	0.587483
																								Igf2r	2760000000	0.58			Rpl21	992000000	0.587763
																								Slc35a3	1320000000	0.58			Smpdl3a	203000000	0.588245
																								Ralb	3370000000	0.58			Pon2	1400000000	0.588483
																								B2m	10100000000	0.58			Ppp2r1a	646000000	0.588658
																								Clint1	2530000000	0.58			Pi4k2b	1390000000	0.588662
																								Eif5a	1170000000	0.58			Hsp90b1	14100000000	0.58869
																								Vps28	297000000	0.58			Gfus	643000000	0.589301
																								Snd1	494000000	0.58			Kidins220	238000000	0.589535
																								Ptbp3	720000000	0.58			Krt19	48500000000	0.589622
																								Ddr1	363000000	0.58			Acsf2	833000000	0.590066
																								C2cd2l	1190000000	0.58			Sfn	1600000000	0.591645
																								Bsg	15400000000	0.58			Epb41l5	511000000	0.591708
																								Jup	13600000000	0.58			Itm2b	4480000000	0.592019
																								Rpl32	997000000	0.58			Atp5f1a	18000000000	0.592664
																								Mlec	1640000000	0.58			Apoe	1950000000	0.592716
																								Fkbp8	656000000	0.59			Hadha	1700000000	0.593471
																								Tspan8	38400000000	0.59			Stip1	888000000	0.593862
																								Abcc3	2750000000	0.59			Tspan13	6240000000	0.593991
																								Plcd1	1830000000	0.59			Hspa1b	10700000000	0.594116
																								Rps19	2660000000	0.59			Ehhadh	562000000	0.594376
																								Aplp2	239000000	0.59			Cpt2	252000000	0.594891
																								Snw1	325000000	0.59			Cfl1	7300000000	0.59525
																								Bet1	478000000	0.59			Cyfip1	951000000	0.595567
																								Cyfip1	276000000	0.59			Hic2	603000000	0.595684
																								Tardbp	932000000	0.59			Ppif	200000000	0.596184
																								Snrnp40	227000000	0.59			Ifitm3	1110000000	0.596705
																								Gale	340000000	0.59			Park7	297000000	0.596922
																								Muc3	596000000	0.59			Calr	7760000000	0.597243
																								Acot8	1000000000	0.59			Slc12a9	885000000	0.597404
																								Coq9	278000000	0.59			Eno1	3020000000	0.597568
																								Pfn1	4710000000	0.59			Ces2b	2050000000	0.597693
																								Rpl26	1490000000	0.59			Lsr	1690000000	0.59771
																								Erp29	1850000000	0.59			Spint2	6260000000	0.59829
																								Itga2	8030000000	0.59			Rps13	589000000	0.598465
																								Cpt1a	298000000	0.59			Erp29	1940000000	0.59876
																								Ptbp1	1740000000	0.59			Lrp1	1570000000	0.599088
																								Krt7	21000000000	0.59			Reep6	234000000	0.599648
																								Apmap	735000000	0.59			Rab5b	3550000000	0.60028
																								Slc35e1	1530000000	0.59			Dlg3	848000000	0.600647
																								P4hb	13200000000	0.59			H2-Q4	2300000000	0.601182
																								Ssr4	2000000000	0.59			Septin9	1110000000	0.601747
																								Rpl19	686000000	0.59			Krt77	17200000000	0.60199
																								Chmp4c	811000000	0.59			Lrrc1	1470000000	0.601999
																								Vti1b	1460000000	0.59			Pld1	1420000000	0.602258
																								Rps28	514000000	0.59			Ugt1a7	2770000000	0.602554
																								Rpl11	1290000000	0.59			Cst3	1530000000	0.603618
																								Slc7a1	1140000000	0.59			Hmgcs2	2490000000	0.604502
																								Arfgap3	352000000	0.59			Ywhah	3370000000	0.605002
																								Preb	499000000	0.59			Acaa2	1070000000	0.605239
																								Fabp2	319000000	0.6			Krt18	25800000000	0.605719
																								Cdc42	7310000000	0.6			Ocln	1680000000	0.605859
																								Septin7	859000000	0.6			Hsd11b2	4040000000	0.607831
																								Tagln	1660000000	0.6			Hsd17b2	878000000	0.608074
																								Vsig10	303000000	0.6			Slc3a2	12800000000	0.608162
																								Ndufb4	707000000	0.6			Hsp90aa1	2520000000	0.60825
																								Golga2	1110000000	0.6			B4galnt3	1050000000	0.608405
																								Pvr	295000000	0.6			Cct4	456000000	0.608796
																								Ptprk	3000000000	0.6			Spink1	513000000	0.608811
																								Fkbp11	941000000	0.6			Ywhaq	1890000000	0.609196
																								Arhgef16	1720000000	0.6			Ap1s1	400000000	0.610302
																								Stx8	1480000000	0.6			Nagpa	497000000	0.611517
																								Clic1	1140000000	0.6			Vasp	1000000000	0.611664
																								Hsd17b11	1320000000	0.6			Clmn	264000000	0.612324
																								Dpysl2	2410000000	0.6			Sdf2l1	452000000	0.612352
																								Ppib	4860000000	0.6			H1-3	733000000	0.612395
																								Rpl31	1040000000	0.6			Bcap31	2500000000	0.612644
																								G6pdx	683000000	0.6			Cdc42	6810000000	0.612838
																								Pdia6	7670000000	0.6			Suclg2	1620000000	0.614986
																								Spint2	3670000000	0.6			Hacd3	884000000	0.615505
																								Sult1a1	610000000	0.6			Cct7	964000000	0.61566
																								Itpr3	513000000	0.6			Tspan8	81200000000	0.616805
																								Pdia5	1140000000	0.6			Sypl1	2410000000	0.617192
																								Rpl34	1180000000	0.6			Pdia4	5190000000	0.61747
																								Septin11	843000000	0.6			Gstm2	486000000	0.617678
																								Ptprg	224000000	0.6			Steap3	2800000000	0.618028
																								Itgb1	13900000000	0.6			Guca2a	284000000	0.61815
																								Cdh17	30000000000	0.6			Chchd2	317000000	0.618502
																								Rab11b	8620000000	0.6			Slc4a2	5910000000	0.618583
																								Txndc5	4870000000	0.6			Cat	1390000000	0.618805
																								Dhrs7	279000000	0.61			Fus	263000000	0.618865
																								Capns1	320000000	0.61			Sec61b	1400000000	0.619068
																								Slc2a13	257000000	0.61			Hint1	1830000000	0.619191
																								Tfrc	9220000000	0.61			Hyou1	843000000	0.619354
																								Ddx1	511000000	0.61			Krtcap3	773000000	0.619657
																								Eef1d	713000000	0.61			Arf3	864000000	0.620068
																								Krt19	77800000000	0.61			Heph	2180000000	0.620314
																								Fat1	240000000	0.61			Lamtor4	291000000	0.620464
																								Sec61g	621000000	0.61			Ncstn	2280000000	0.621546
																								Chchd2	551000000	0.61			Krt1	29000000000	0.621847
																								Acaa1a	2400000000	0.61			Rab5a	4400000000	0.622765
																								Eef1g	1480000000	0.61			Vcp	2940000000	0.623005
																								Plekha5	701000000	0.61			Cela1	215000000	0.623503
																								Uqcrc2	2540000000	0.61			Lin7c	6360000000	0.623999
																								Slc38a2	463000000	0.61			Rab35	913000000	0.624057
																								Atp5f1b	22400000000	0.61			Abcb1a	2380000000	0.624156
																								Arl8b	435000000	0.61			Abcc1	2140000000	0.62491
																								Agps	510000000	0.61			Retreg3	236000000	0.624956
																								Ncstn	1760000000	0.61			Rps11	2360000000	0.624956
																								Atp5me	2000000000	0.61			Insr	339000000	0.624991
																								Eif2s3x	235000000	0.61			Psap	1810000000	0.625284
																								Abcc1	1240000000	0.61			Ppa1	661000000	0.625302
																								Iigp1	583000000	0.61			Dlst	563000000	0.62629
																								Rps20	4110000000	0.61			Clca3b	4390000000	0.626557
																								Cbr3	883000000	0.61			Lnpep	1800000000	0.627075
																								Clta	421000000	0.61			Mst1r	1140000000	0.627107
																								Fut4	1760000000	0.61			Aco2	4190000000	0.627159
																								Sptlc2	460000000	0.61			Rpsa	3360000000	0.627361
																								Dmbt1	13400000000	0.61			Gng5	739000000	0.627494
																								Krt72	18100000000	0.61			Rnase4	401000000	0.627841
																								Myl6	20800000000	0.61			Cpt1a	469000000	0.62827
																								Atp5pd	1570000000	0.61			Uqcrh	773000000	0.628403
																								Scp2	1560000000	0.62			Tecr	2210000000	0.629314
																								Uqcrc1	3800000000	0.62			Itih5	210000000	0.629703
																								Rap1b	2940000000	0.62			Dmbt1	13400000000	0.630281
																								Mydgf	1670000000	0.62			Esyt2	1130000000	0.630374
																								Sprr2a3	2680000000	0.62			Rpl29	1380000000	0.630592
																								Clca1	7690000000	0.62			Csrp2	982000000	0.631565
																								Rps3	2280000000	0.62			Dhrs7	289000000	0.631581
																								Vps45	384000000	0.62			Emc2	402000000	0.632167
																								Igkc	3220000000	0.62			Scamp2	2210000000	0.63347
																								Elapor1	5990000000	0.62			Pcsk5	215000000	0.633637
																								Gpa33	18200000000	0.62			Tst	1410000000	0.634889
																								Rpl18a	508000000	0.62			Txnl1	251000000	0.63496
																								Cmpk1	1690000000	0.62			Snd1	213000000	0.63578
																								Egfr	922000000	0.62			Cmtm6	298000000	0.64002
																								Snrpd1	1030000000	0.62			Idh3a	284000000	0.640642
																								Lgals3	6800000000	0.62			Sptlc1	704000000	0.64074
																								Gripap1	381000000	0.62			Pafah2	313000000	0.640989
																								Rab5b	1300000000	0.62			Scarb2	499000000	0.641144
																								Abce1	216000000	0.62			Ndufs3	423000000	0.641337
																								Rps13	621000000	0.62			Mtm1	270000000	0.641679
																								Ang4	1810000000	0.62			Dhcr7	508000000	0.641803
																								Reg3g	469000000	0.62			Csnk2a1	263000000	0.642011
																								Aldh3a2	738000000	0.62			Ces1d	1100000000	0.643501
																								Rpl36a	1490000000	0.62			Tjp1	1010000000	0.644238
																								Sfpq	540000000	0.62			Aldh3a2	929000000	0.64511
																								Rpl23	937000000	0.62			Mrpl12	268000000	0.645134
																								Gna14	3840000000	0.62			Ces2a	454000000	0.645227
																								Atp5f1a	15100000000	0.62			Tpi1	1500000000	0.64579
																								Suclg2	1230000000	0.62			Dhrs4	543000000	0.646325
																								Septin9	903000000	0.62			Prkcd	795000000	0.64736
																								Rpl9	589000000	0.62			Anxa4	3190000000	0.648171
																								Snrpd2	1910000000	0.62			Rab11fip1	308000000	0.64864
																								Csnk2a1	549000000	0.62			Anxa13	1200000000	0.64903
																								Pafah1b1	1710000000	0.63			Src	1390000000	0.65073
																								Stxbp3	501000000	0.63			Aldoa	3470000000	0.650836
																								Zg16	14100000000	0.63			Acox1	816000000	0.652368
																								Copg2	259000000	0.63			Ndufb6	385000000	0.652484
																								Hnrnpa3	1540000000	0.63			Ugt2b34	731000000	0.653024
																								Rps9	487000000	0.63			Trappc3	841000000	0.654113
																								Cldn2	595000000	0.63			Eef2	3490000000	0.654176
																								Psap	1860000000	0.63			Eef1d	1140000000	0.654314
																									961000000	0.63			Ctsc	292000000	0.654636
																								Rpl30	2270000000	0.63			Clcn3	783000000	0.654863
																								Ssr3	1780000000	0.63			Kpnb1	373000000	0.655206
																								Anxa13	386000000	0.63			Rpl19	652000000	0.656908
																								Hnrnpul2	405000000	0.63			Rps7	758000000	0.658496
																								Hacd3	498000000	0.63			Rps14	780000000	0.65919
																								Lamtor1	1200000000	0.63			Mdh2	3110000000	0.659545
																								Alb	3580000000	0.63			Pdha1	275000000	0.659998
																								Olfr430	589000000	0.63			Gng12	9420000000	0.660021
																								Vasp	1000000000	0.63			Ndufs8	211000000	0.660445
																								Sf1	397000000	0.63			Sacm1l	2800000000	0.661207
																								Sqor	5850000000	0.63			Sec11a	217000000	0.661268
																								Chp1	271000000	0.63			Yes1	2930000000	0.661289
																								Slc25a3	3280000000	0.63			Slc5a1	246000000	0.661983
																								Hnrnph2	1880000000	0.63			Dock1	219000000	0.66249
																								Scamp1	5290000000	0.63			Cd82	242000000	0.662952
																								Rpl24	2190000000	0.63			Nbas	238000000	0.663161
																								Kiaa1522	1500000000	0.63			Kif13b	822000000	0.663231
																								Hyou1	2070000000	0.63			Acaa1a	3520000000	0.663615
																								Ap1b1	1710000000	0.63			Fgfbp1	303000000	0.664313
																								Tufm	1390000000	0.63			Cct6a	630000000	0.664583
																								Bdh1	824000000	0.63			Gdi2	1620000000	0.664872
																								Psma5	354000000	0.63			H1-2	749000000	0.66505
																								Eif1	452000000	0.63			Cpne3	276000000	0.665653
																								Heph	1070000000	0.63			Muc3	1170000000	0.666209
																								Slc7a5	1350000000	0.63			Epb41l1	1240000000	0.668242
																								Tf	5660000000	0.63			Tbl2	235000000	0.669164
																								Ppp2r1a	1180000000	0.63			Arl6ip1	452000000	0.670755
																								Cyb5b	3890000000	0.63			Kcne3	207000000	0.672214
																								Cyp2c65	2240000000	0.63			Tmbim4	464000000	0.673174
																								L1cam	1740000000	0.63			Zmpste24	1100000000	0.673557
																								Caprin1	624000000	0.63			Aqp4	1730000000	0.674309
																								Gne	328000000	0.63			Cd177	2180000000	0.676599
																								Hnrnpa2b1	3170000000	0.64			Dnpep	229000000	0.676881
																								Alg5	475000000	0.64			Rps4x	1080000000	0.677148
																								H2-L	5360000000	0.64			Tmed2	751000000	0.678176
																								Snrpd3	2000000000	0.64			Krt42	25400000000	0.68033
																								Pcna	219000000	0.64			Slc9a8	752000000	0.680626
																								Litaf	301000000	0.64			Clta	420000000	0.68175
																								Hsd17b2	335000000	0.64			H2-Ab1	272000000	0.681892
																								Ctsd	1700000000	0.64			Hspd1	5900000000	0.682317
																								Agr2	78500000000	0.64			Prnp	346000000	0.68246
																								Pgk1	1090000000	0.64			Scamp1	8200000000	0.684039
																								Dnaja1	856000000	0.64			Fdps	258000000	0.684244
																								Aldh2	2170000000	0.64			Aup1	526000000	0.685266
																								Phgdh	589000000	0.64			Erap1	1240000000	0.685604
																								Ndufs1	606000000	0.64			Sec63	238000000	0.68595
																								Sorbs2	211000000	0.64			Ptp4a2	1370000000	0.686343
																								Sec61b	1070000000	0.64			Scamp3	6590000000	0.686452
																								Rplp2	448000000	0.64			Gorasp1	213000000	0.68689
																								Abcc4	447000000	0.64			Sntb2	501000000	0.686951
																								Arpc3	1450000000	0.64			Ca12	296000000	0.687371
																								Ube2v2	201000000	0.64			Tspan31	1140000000	0.688196
																								Aifm1	775000000	0.65			Erbb3	233000000	0.688199
																								Prpf19	566000000	0.65			Arhgap1	267000000	0.688396
																								Tmem30a	941000000	0.65			Lrpprc	405000000	0.68866
																								Ndufs6	484000000	0.65			Copb2	727000000	0.688906
																									4980000000	0.649466			Rps8	3030000000	0.690642
																								Cox5b	2720000000	0.65			Ndufv3	278000000	0.692936
																								Grtp1	478000000	0.65			Rpl17	294000000	0.694516
																								Phb1	1490000000	0.65			Rpl27a	1160000000	0.694738
																								Eloc	225000000	0.65			Psma5	1030000000	0.694739
																								Psmc6	206000000	0.65			Aldh1a1	213000000	0.694942
																								Rap1a	2850000000	0.65			Krt16	18900000000	0.695434
																								Vdac2	2680000000	0.65			Ugt1a6	450000000	0.695936
																								Ogdh	1370000000	0.65			Ethe1	1100000000	0.696294
																								Tst	1630000000	0.66			Kcnq1	1850000000	0.696327
																								M6pr	2550000000	0.66			Ano10	489000000	0.697132
																								Mrpl12	427000000	0.66			Mtatp8	1590000000	0.697412
																								Cgref1	1870000000	0.66			Yif1a	367000000	0.698068
																								Erap1	1380000000	0.66			Ptp4a1	883000000	0.698378
																								Nsdhl	612000000	0.66			Cdhr2	294000000	0.698435
																								Plxna1	217000000	0.66			Rps27	826000000	0.699049
																								Atp9a	313000000	0.66			Rps27l	826000000	0.699049
																								Cyp51a1	1360000000	0.66			Cyp51a1	1470000000	0.699773
																								Lgals3bp	1150000000	0.66			Tpp1	711000000	0.699964
																								Try10	4340000000	0.66			Ece1	402000000	0.700915
																								Nudt19	420000000	0.66			Rps23	665000000	0.701945
																								Slc44a4	683000000	0.66			Cpq	298000000	0.702823
																								Nipsnap1	252000000	0.66			Naga	297000000	0.703323
																								Slc3a2	6510000000	0.66			Sdc4	1370000000	0.7037
																								Atp5pb	592000000	0.66			Rps3a	752000000	0.703718
																								Hexb	212000000	0.66			Far1	261000000	0.704713
																								Ap3d1	232000000	0.66			Acsl3	396000000	0.706559
																								Cyp2c55	4270000000	0.66			Snx2	437000000	0.70786
																								Prnp	212000000	0.66			Lrp10	420000000	0.709126
																								Ebp	682000000	0.67			Lasp1	509000000	0.709244
																								Cd81	262000000	0.67			Ctsd	1150000000	0.710988
																								Sptlc1	746000000	0.67			Rpl26	429000000	0.711851
																								Rps7	2350000000	0.67			Gprin3	210000000	0.717256
																								Suclg1	1230000000	0.67			Ndufs6	423000000	0.717364
																								Mvp	1470000000	0.67			Clcn4	333000000	0.71818
																								Prss30	281000000	0.67			Clcn5	333000000	0.71818
																								Rps10	1470000000	0.67			Rpl15	1110000000	0.719767
																								Slc26a2	1090000000	0.67			S100a6	978000000	0.721927
																								Marveld2	551000000	0.67			Ephb4	476000000	0.726474
																								Ctsc	558000000	0.67			Agps	433000000	0.727196
																								Dpy30	587000000	0.67			Abcb6	459000000	0.727347
																								Hnrnpm	996000000	0.67			Dpm1	351000000	0.729132
																								Mcm5	262000000	0.67			Hspe1	2630000000	0.732793
																								Tmem30b	1020000000	0.67			Cmpk1	2920000000	0.733019
																								Scamp3	2770000000	0.67			Msra	234000000	0.736212
																								Hint2	249000000	0.67			Gprc5a	319000000	0.73897
																								Lgals1	305000000	0.67			Tfrc	9410000000	0.739066
																								Dnajb11	687000000	0.67			Phb2	905000000	0.739405
																								Pi4k2b	840000000	0.67			Aifm1	576000000	0.739642
																								Lman2	1590000000	0.68			Atp5f1c	745000000	0.742576
																								Rbmxl1	387000000	0.68			Ivd	202000000	0.743401
																								Slc25a4	4210000000	0.68			Nsdhl	380000000	0.743439
																								Uqcrb	1310000000	0.68			Acad9	216000000	0.743478
																								Hspd1	3350000000	0.68			Myo5c	238000000	0.746024
																								Spint1	450000000	0.68			Nudt19	421000000	0.746424
																								Ptgr3	363000000	0.68			Spcs2	288000000	0.748088
																								Immt	865000000	0.68			Tmed5	542000000	0.748206
																								Snrpg	394000000	0.68			Frk	643000000	0.748209
																								Calr	7570000000	0.68			Ctsa	215000000	0.748449
																								Cycs	945000000	0.68			Igtp	667000000	0.74904
																								Cox6c	1550000000	0.68			Vamp8	677000000	0.74913
																								Cdk18	716000000	0.68			Sqor	1610000000	0.749885
																								Cdk6	716000000	0.68			Chmp4b	1260000000	0.750442
																								Cdk5	716000000	0.68			Stim2	257000000	0.750466
																								Spcs2	699000000	0.68			Nectin3	375000000	0.752666
																								Krtcap3	227000000	0.68			Stim1	1100000000	0.75519
																								Nono	920000000	0.68			Pafah1b1	1930000000	0.756063
																								Prdx5	491000000	0.68			Rtcb	263000000	0.757489
																								Slc25a5	4700000000	0.68			Hmox2	380000000	0.759515
																								Rpl38	4590000000	0.68			Ociad2	241000000	0.760921
																								Ddx5	2240000000	0.68			Atp5pb	743000000	0.762291
																								Eif3a	317000000	0.68			Tf	8530000000	0.765096
																								Cs	2140000000	0.69			Cers2	308000000	0.768501
																								Maoa	1860000000	0.69			Ap1ar	402000000	0.768564
																								Serbp1	738000000	0.69			Gmppb	599000000	0.768918
																								Pxylp1	394000000	0.69			Ap2s1	581000000	0.770194
																								Dld	981000000	0.69			Ncln	330000000	0.770366
																								Npc2	622000000	0.69			Ifi30	430000000	0.771406
																								Chgb	337000000	0.69			Rps5	209000000	0.772624
																								Hspa9	3110000000	0.69			Emd	655000000	0.773096
																								Rpl27a	1800000000	0.69			Rps26	409000000	0.773782
																								Ssr1	507000000	0.69			Ctsb	609000000	0.774288
																								Wdr48	292000000	0.69			Mydgf	755000000	0.777597
																								Hnrnpd	543000000	0.69			Pa2g4	347000000	0.778027
																								Hadha	1060000000	0.69			Rpl34	1250000000	0.782244
																								Canx	4260000000	0.69			Retsat	223000000	0.783371
																								Gabarapl2	208000000	0.69			Ndufa4	409000000	0.784333
																								G3bp1	599000000	0.7			Psme2	217000000	0.78527
																								Ifi30	719000000	0.7			Rras2	1030000000	0.790082
																								Hspe1	2530000000	0.7			Spint1	260000000	0.794546
																								Ubap2	267000000	0.7			Actr1a	251000000	0.797226
																								Dlst	486000000	0.7			Sorbs2	240000000	0.80124
																								Hsd17b4	1460000000	0.7			Cib1	204000000	0.801642
																								Utrn	529000000	0.71			Cdc37	478000000	0.803909
																								Cpq	208000000	0.71			Myof	329000000	0.808016
																								Plxna2	296000000	0.71			Plekha5	1000000000	0.811304
																								Aco2	2210000000	0.71			Rps25	437000000	0.813363
																								Prss32	1390000000	0.71			Gucy2c	287000000	0.815468
																								Gstm1	1610000000	0.71			Atp5pf	514000000	0.816985
																								Gstm2	1610000000	0.71			Rras	785000000	0.81713
																								Acly	946000000	0.71			Golga1	1090000000	0.826941
																								Ilvbl	718000000	0.71			Lrig1	351000000	0.832682
																								Ndufa8	817000000	0.71			Lss	714000000	0.834723
																								Sytl4	250000000	0.71			Rnf186	204000000	0.839027
																								Kif5b	394000000	0.71			Faf2	276000000	0.839115
																								Nme2	1280000000	0.71			Golph3l	348000000	0.842201
																								Bspry	252000000	0.71			Gorab	392000000	0.850494
																								Ckmt1	6410000000	0.71			Abhd6	214000000	0.851762
																								Muc2	17900000000	0.71			Tpcn1	318000000	0.852262
																								Ethe1	1710000000	0.72			Ginm1	459000000	0.853516
																								Lpo	203000000	0.72			Idh1	245000000	0.855254
																								Tmem87a	2220000000	0.72			Surf4	356000000	0.858749
																								Tmem43	301000000	0.72			FRRS1	324000000	0.859649
																								Cnp	371000000	0.72			Marveld2	406000000	0.861012
																								Atp5if1	451000000	0.72			Hdgf	2160000000	0.862733
																								Matr3	211000000	0.72			Gstk1	303000000	0.867745
																								Ggh	373000000	0.72			Wdr48	210000000	0.868742
																								Rpl37a	324000000	0.72			Fkbp4	386000000	0.870395
																								9530053A07Rik	2180000000	0.72			Slc20a2	226000000	0.89545
																								P2rx4	630000000	0.72			Stard10	494000000	0.899057
																								Btf3	713000000	0.72			Tpd52l2	331000000	0.900599
																								Ca12	315000000	0.73			Bet1	428000000	0.905636
																								Idh2	798000000	0.73			S100a11	229000000	0.910069
																								Spag11b	1600000000	0.73			Trappc8	325000000	0.911364
																								Etfb	1450000000	0.73			Chmp4c	580000000	0.952251
																								Ptk7	265000000	0.73			Marcks	251000000	0.956798
																								Ap3b1	224000000	0.73			Abcc4	951000000	0.964034
																								Acat1	1730000000	0.73			Septin4	2010000000	1
																								Hba	5360000000	0.73			Tmem230	532000000	1
																								Vdac1	1920000000	0.73			Kank1	480000000	1
																								Ndufs3	504000000	0.73			Nav2	464000000	1
																								Hnrnpab	426000000	0.73			Ifitm2	451000000	1
																								Cutal	315000000	0.73			Clca4a	413000000	1
																								Kct2	354000000	0.73			Prkaca	401000000	1
																								Nomo1	211000000	0.73			Ssr1	369000000	1
																								Stk25	338000000	0.73			Ppfibp1	361000000	1
																								Eci1	386000000	0.73			Nid2	350000000	1
																								Acads	1450000000	0.73			Gale	346000000	1
																								Rpl36	532000000	0.73			Ppfibp2	329000000	1
																								Ctsb	1180000000	0.73			RO60	306000000	1
																								Calm1	9220000000	0.73			Epn1	290000000	1
																								Cox5a	5280000000	0.73			Nme2	287000000	1
																								Srsf6	363000000	0.73			Wwp2	283000000	1
																								Chdh	240000000	0.73			Ran	275000000	1
																								Tmem258	200000000	0.74			Atox1	267000000	1
																								Ptprd	225000000	0.74			Aldh3b2	264000000	1
																								Emd	667000000	0.74			Fam83f	263000000	1
																								Dnm1l	301000000	0.74			Syap1	263000000	1
																								Mpst	476000000	0.74			Ehd4	239000000	1
																								Aldh1b1	4090000000	0.74			Epn3	229000000	1
																								Rps15	700000000	0.74			Phgdh	225000000	1
																								Mark2	328000000	0.74			Ddx17	222000000	1
																								Fus	502000000	0.74			Rap2a	222000000	1
																								Srsf3	1740000000	0.75			Mertk	216000000	1
																								Snrnp70	314000000	0.75			Susd6	215000000	1
																								Lamtor3	527000000	0.75			Bspry	214000000	1
																								Hbb-bs	3510000000	0.75			Lap3	213000000	1
																								Fh	879000000	0.75			Rap2c	212000000	1
																								Rpl27	2430000000	0.75			Fbp2	211000000	1
																								2210010C04Rik	990000000	0.75			Thbs4	204000000	1
																								Enpp1	228000000	0.75			Bcat2	202000000	1
																								Rpl21	774000000	0.76
																								Ugp2	342000000	0.76
																								Glud1	476000000	0.76
																								Scarb2	1060000000	0.76
																								Rnps1	634000000	0.76
																								Arl1	1150000000	0.76
																								Phb2	1200000000	0.77
																								Pdhb	483000000	0.77
																								Atp5f1c	846000000	0.77
																								Rpl13a	876000000	0.77
																								Sh3glb1	241000000	0.77
																								Vdac3	1020000000	0.77
																								Mtco2	4110000000	0.78
																								Ptrh2	458000000	0.78
																								Rps18	654000000	0.78
																								Sdha	1660000000	0.78
																								Mtarc2	395000000	0.78
																								Cox6b1	1500000000	0.78
																								Uqcrh	925000000	0.78
																								Psmd4	472000000	0.78
																								Sf3a1	279000000	0.78
																								Chchd3	365000000	0.78
																								Sec61a1	437000000	0.78
																								Etfa	1570000000	0.78
																								Mdh2	5330000000	0.79
																								Acadl	716000000	0.79
																								Ces1d	374000000	0.79
																								Ccdc47	527000000	0.79
																								Ndufs8	292000000	0.8
																								Purb	346000000	0.8
																								Arf3	1760000000	0.8
																								Ubxn1	272000000	0.8
																								Asah1	381000000	0.8
																								Rpl5	536000000	0.8
																								Hmgcs2	1680000000	0.81
																								Eef1b	231000000	0.81
																								Idh3a	624000000	0.81
																								H1-5	2340000000	0.81
																								Dnajc7	212000000	0.81
																								Snrpb	826000000	0.81
																								Gpi	469000000	0.81
																								Rtcb	435000000	0.81
																								Ugt1a7	2000000000	0.81
																								Rbbp7	283000000	0.82
																								Srsf1	916000000	0.82
																								Jpt1	212000000	0.82
																								Naga	426000000	0.82
																								Got2	419000000	0.82
																								Letm1	429000000	0.82
																								Arf5	770000000	0.82
																								Timm13	561000000	0.82
																								Dock7	631000000	0.83
																								Lap3	307000000	0.83
																								Hnrnpr	240000000	0.83
																								Fdps	427000000	0.83
																								Acsf2	1530000000	0.83
																								H1-3	5440000000	0.84
																								Snrnp200	256000000	0.84
																								Ndufa9	630000000	0.84
																								Uqcrfs1	1180000000	0.84
																								Ndufb6	678000000	0.84
																								Clcn4	273000000	0.85
																								Prrc1	298000000	0.85
																								Ece1	380000000	0.85
																								Cd9	1100000000	0.85
																								Ugt1a6	1220000000	0.85
																								Rras2	2490000000	0.85
																								H1-2	4890000000	0.85
																								Pon2	965000000	0.85
																								Tap1	377000000	0.86
																								Emc1	421000000	0.86
																								Lrpprc	317000000	0.86
																								Ndufb9	488000000	0.86
																								Syncrip	294000000	0.86
																								Ube2v1	516000000	0.86
																								Ndufb10	398000000	0.87
																								Gmfb	312000000	0.87
																								Atp5po	1980000000	0.87
																								Hnrnpa1	1070000000	0.87
																								Acaa2	796000000	0.87
																								H1-4	3910000000	0.87
																								Cyc1	1880000000	0.88
																								Selenof	296000000	0.88
																								Ndufa6	292000000	0.88
																								Idh3g	348000000	0.88
																								Lmnb1	536000000	0.88
																								Echs1	727000000	0.88
																								Dhrs4	248000000	0.88
																								Stt3a	299000000	0.88
																								Rpl35	800000000	0.89
																								Slc50a1	212000000	0.89
																								Me2	263000000	0.89
																								Decr1	394000000	0.89
																								Mcu	320000000	0.89
																								Mrps36	326000000	0.89
																								Oat	553000000	0.89
																								Prdx3	409000000	0.9
																								Gstm3	373000000	0.9
																								Acsm3	307000000	0.9
																								U2af2	232000000	0.9
																								Cst3	621000000	0.9
																								Acad9	235000000	0.9
																								Klk1	1490000000	0.9
																								Sgpl1	270000000	0.91
																								Hadh	1380000000	0.91
																								Rps24	740000000	0.91
																								Ube2n	672000000	0.91
																								Idh3b	446000000	0.92
																								Atp5mg	619000000	0.92
																								Ndufs2	318000000	0.92
																								Prpf40a	346000000	0.92
																								Mecr	318000000	0.92
																								Abi1	709000000	0.92
																								H2bc12	19400000000	0.93
																								H2bc3	19400000000	0.93
																								H2bc14	19400000000	0.93
																								Rps25	784000000	0.93
																								H2ax	11200000000	0.93
																								H2az1	11200000000	0.93
																								Ndufv1	461000000	0.94
																								Kiaa1671	956000000	0.94
																								Cox6a1	3240000000	0.94
																								Acp1	507000000	0.94
																								Cib1	213000000	0.94
																								Srsf5	355000000	0.95
																								Hist2h2aa2	30300000000	0.95
																								Lonp1	283000000	0.95
																								H1-1	2760000000	0.95
																								H2ac4	31200000000	0.96
																								H3c11	12100000000	0.98
																								H3c15	12100000000	0.98
																								H3-5	12100000000	0.98
																								H4f16	6800000000	1
																								Sdhb	668000000	1
																								Surf4	651000000	1
																								Lmna	592000000	1
																								Il18	572000000	1
																								Ndufa10	559000000	1
																								Ndufa5	431000000	1
																								Ccl6	417000000	1
																								Ralgapb	406000000	1
																								Reg4	386000000	1
																								Gba	381000000	1
																								Srp54	378000000	1
																								Gosr2	350000000	1
																								Acadm	331000000	1
																								Ndufb5	321000000	1
																								Abracl	317000000	1
																								Agtrap	301000000	1
																								H2-Aa	288000000	1
																								Uqcrq	285000000	1
																								Ndufa13	285000000	1
																								Spink4	280000000	1
																								Srsf4	278000000	1
																								Banf1	273000000	1
																								Arf6	268000000	1
																								Macroh2a1	260000000	1
																								Ccn3	245000000	1
																								Tpp1	244000000	1
																								Ces2a	242000000	1
																								Dync1h1	239000000	1
																								Kdsr	239000000	1
																								Cox7a2	230000000	1
																								Pmpcb	229000000	1
																								Hibadh	228000000	1
																								Pck2	227000000	1
																								Hmgcl	227000000	1
																								Pigs	223000000	1
																								Abhd13	216000000	1
																								Fam162a	213000000	1
																								Sfxn1	213000000	1
																								Lypla2	212000000	1
																								Gcg	211000000	1
																								Scyl3	206000000	1
																								Lmnb2	204000000	1
																								Cmtm4	204000000	1
																								Iars2	203000000	1
																								Hmgcs1	203000000	1
																								Suox	202000000	1

## Sheet: Figure S1
Figure S1b
	C57Bl6/J	G3
	100.769
	103.376
	103.101	57.7703
	96.3636	62.776
	106.299	64.5503
	104.701	64.6342
	102.834	66.3043
	102.602	66.4835
	104.049	66.6667
	104.382	67.052
	101.7	67.9426
	102.7	68.2796
	102.7	68.4615
	103.3	68.5
	103.8	68.599
	105.9	68.7732
	108.3	69.0217
	104.9	69.0355
	103.3	69.5
	95.4	69.685
	98.9	69.7479
	99.3	69.8
	101.6	69.8925
	98.3	69.9
	102	69.9552
	102.8	70
	106.1	70
	97.4	70
	118.6	70
	107.8	70
	99	70
	101.6	70
	103.4	70
	94.8	70
	104.2	70
	110.1	70
	108.3	70
	104.1	70
	103.8	70
	100.9	70.068
	93.9	70.1961
	95.2	70.4918
	102.5	70.6186
	101.7	70.8333
	113.2	70.8812
	110	71.1744
	107.2	71.1864
	104.6	71.3004
	106.6	71.4286
	103.9	71.5789
	105.6	71.5909
	103	71.6
	103.2	71.6129
	98.7	71.7703
	103.7	71.7822
	106.8	71.8367
	99.1	72
	102.8	72.1698
	102.7	72.3982
	99.6	72.549
	100.4	72.6368
	101	72.6891
	99.5	72.7273
	107.4	72.7599
	106.3	72.8814
	100.9	73
	106.7	73
	104.5	73.1132
	105.8	73.1481
	109	73.1579
	111.3	73.1707
	101.7	73.3333
	104.3	73.3577
	106.7	73.3591
	101.3	73.4
	100.4	73.5
	107.273	73.5178
	108.734	73.6641
	105.983	73.7255
	105.856	73.75
	99.5652	73.8095
	104.135	73.8255
	104.4	73.8916
	106.019	73.9726
	106.367	74.0113
	104.924	74.0351
	98.0159	74.1071
	99.6183	74.2308
	107.328	74.359
	98.7603	74.359
	99.2481	74.4
	100	74.4186
	99.1228	74.5283
	105.5	74.6412
	107.2	74.6606
	109.7	74.6888
	105.8	74.717
	108.2	74.7525
	111.7	74.7634
	97.8	74.8
	95.9	74.8148
	101.7	74.8322
	96.8	74.8768
	94.6	74.8837
	103.5	75
	99.6	75
	98.4	75
	99.6	75
	97.8	75
	99.6	75
	97.7	75
	100.8	75
	99.1	75
	100	75.0988
	101.7	75.1111
	101.2	75.1196
	102.5	75.1269
	103.4	75.1938
	100.8	75.5
	103.2	75.5556
	104.1	75.5639
	103.2	75.6198
	102.7	75.6757
	103	75.6881
	99.1	75.7812
	99.6	75.7895
	99.2	75.8
	98.9	75.8294
	96.9	75.8621
	101.6	76.0148
	101.1	76.0369
	100.8	76.0456
	99.6	76.1261
	97.6	76.1468
	98.5	76.1538
	101	76.1905
	103.8	76.2264
	100.8	76.2332
	97.4	76.2626
	99.1	76.2931
	101.4	76.3006
	98.3	76.3052
	99.3	76.3251
	94	76.4045
	98.9	76.4423
	94.8	76.4706
	95.1	76.5625
	101.2	76.6187
	105.9	76.6667
	105	76.6917
	103.2	76.7635
	101.9	76.7677
	91.5541	76.9231
	93.0464	76.9231
	103	76.9531
	101.1	76.9874
	98.4	77
	104.5	77.0408
	105.8	77.0833
	105.9	77.2201
	110.9	77.2277
	111.2	77.2727
	95	77.3438
	97.9	77.3504
	98.1	77.3723
	98.9	77.4194
	100	77.5
	101.195	77.561
	101.6	77.5701
	102.572	77.5701
	103.448	77.6632
	103.846	77.7311
	102.9	77.7372
	102.6	77.7778
	99.2	77.8
	105.7	77.9221
	100	78
	100.361	78.0105
	96.1686	78.0488
	97.9021	78.0576
	97.6285	78.0952
	96.1131	78.1
	104.9	78.1145
	98.9	78.1362
	101.1	78.1726
	102.3	78.1818
	101.9	78.1977
	101.8	78.2178
	105.7	78.2383
	93.7	78.2407
	101.1	78.2443
	93.6	78.2609
	97.8	78.3
	98	78.3333
	98.3	78.3674
	100.3	78.3688
	97.7	78.3883
	98	78.4091
	96.2	78.4404
	98.9	78.4672
	98.7	78.4689
	93.9	78.5
	98.1	78.5
	98.5	78.5047
	98.8	78.5047
	99.2	78.5366
	95.5	78.5455
	97.2	78.5714
	100.7	78.5714
	101.2	78.5714
	100.4	78.5943
	90.9	78.607
	99.6	78.6408
	102.9	78.6561
	101.1	78.7037
	103.4	78.7037
	92.3	78.7129
	94.8	78.7234
	97.4	78.733
	100.4	78.7402
	100.5	78.771
	98.9	78.8396
	97.7	78.8462
	98.4	78.8462
	101.2	78.8618
	101.2	78.9
	102.3	78.9062
	105.3	78.9474
	100.9	78.9855
	101.7	79
	101.3	79.0244
	100.8	79.0909
	99.6	79.0984
	96.6	79.1
	102.6	79.1165
	93.1	79.1209
	96.4	79.1469
	97	79.1667
	98.4	79.1667
	100.8	79.2157
	101.6	79.2271
	96.1672	79.2308
	97.8947	79.2627
	96.4856	79.2746
	99.6154	79.2982
	96.875	79.3103
	100.83	79.3478
	98.4906	79.3651
	99.6169	79.4118
	96.2963	79.4224
	100.412	79.4239
	95.4	79.4521
	94.6	79.4737
	96.8	79.5322
	98.9	79.5455
	93.8	79.602
	101	79.6208
	95.7	79.6364
	94.9	79.638
	99.4	79.646
	93.3	79.6667
	98.1395	79.6954
	98.2699	79.7101
	98.5507	79.7297
	98.8764	79.7297
	101.5	79.7521
	102.439	79.7872
	102.577	79.7909
	102.645	79.8122
	102.857	79.8165
	103.382	79.8387
	101.5	79.868
	101.9	79.8701
	101.1	79.8742
	101.6	79.8995
	98.4	79.8995
	102.6	79.9065
	101	79.9163
	104	79.9197
	103.2	79.927
	81.8584	80
	82.6087	80
	91.9463	80
	95.2607	80
	96.4413	80
	97.561	80
	98.6711	80
	99.5074	80
	95.7747	80
	94.8357	80
	102.577	80
	95.5224	80
	93.3702	80
	98.2684	80
	97.4684	80
	97.1074	80
	100.495	80
	102.016	80
	97.6959	80
	99.0909	80
	86.9565	80
	94.5946	80
	100	80.0738
	100	80.0781
	101.8	80.0797
	98.3	80.0847
	99.6	80.0885
	96.2766	80.0926
	96.0674	80.0926
	101.695	80.0926
	96.6292	80.1
	94.2708	80.1
	98	80.102
	98.6	80.1047
	101.2	80.1075
	93.1	80.1136
	94.2	80.1444
	86	80.1471
	97.4	80.1527
	92.9	80.1802
	89.8	80.1887
	93.4	80.2198
	97.2	80.2326
	101.8	80.2395
	98.1	80.2691
	97.7169	80.2817
	97.8166	80.315
	94.6058	80.3347
	100	80.3448
	99.5	80.3653
	95.1	80.3774
	100.581	80.3774
	101.042	80.3922
	100	80.4054
	99.0099	80.4124
	97.4453	80.4124
	104.061	80.4255
	98.3333	80.4511
	97.1963	80.4545
	99.2188	80.4688
	98.3193	80.4781
	96.3134	80.4781
	100.478	80.5
	93.0876	80.5085
	97.7679	80.5263
	93.7238	80.5343
	96.25	80.5343
	95.0943	80.5556
	91.9414	80.6
	100.391	80.6122
	96.1938	80.6154
	98.1481	80.6202
	93.9394	80.6228
	0.878	80.6306
	0.975	80.6818
	0.847	80.695
	1.041	80.7143
	0.875	80.7229
	96.1722	80.7339
	98.1221	80.7377
	95.6757	80.7407
	93.1818	80.7692
	100.976	80.7692
	98.7342	80.791
	96.0474	80.8118
	91.6667	80.8989
	97.2441	80.9
	94.0594	80.9734
	95	81.0036
	93.6842	81.0256
	99.1968	81.0409
	94.8	81.0409
	91.1017	81.068
	101.095	81.07
	94.8413	81.1
	96.9112	81.1245
	95.5665	81.1321
	96.0591	81.1321
	94.1748	81.1377
	100	81.1429
	96.2766	81.1475
	91.9048	81.1594
	99.3127	81.1688
	102.979	81.1808
	104.724	81.1828
	101.946	81.1881
	107.91	81.1966
	106.667	81.2183
	103.59	81.2183
	115.029	81.2261
	100	81.2317
	92.8571	81.25
	93.2127	81.25
	96.5686	81.25
	96.8966	81.2709
	97.4026	81.2734
	97.561	81.2785
	98.3871	81.295
	99.639	81.3
	101.961	81.3043
	88.2576	81.3187
	94.5763	81.3333
	95.0178	81.3397
	96.6102	81.35
	96.831	81.4159
	97.9695	81.4189
	97.9798	81.4394
	98.0198	81.4433
	98.0583	81.4433
	100	81.448
	101.058	81.4634
	97.3422	81.4634
	97.7612	81.4947
	99.177	81.5
	99.6094	81.5029
	100	81.5069
	100	81.5126
	100.402	81.5603
	100.676	81.5668
	101.271	81.57
	94.2708	81.5789
	96.2766	81.6129
	96.7914	81.6393
	97.9058	81.6514
	100	81.6547
	100	81.6547
	100.513	81.6667
	100.697	81.6754
	100.76	81.6794
	100.769	81.6832
	89	81.6993
	91.6955	81.7021
	94.964	81.7021
	95.7692	81.7427
	97.2112	81.7708
	98.4375	81.7708
	98.9071	81.7829
	99.4898	81.8182
	101.984	81.8505
	104.739	81.8605
	89.3836	81.8653
	92.8826	81.8792
	93.3054	81.9
	93.7759	81.9048
	99.6	81.9149
	100	81.9444
	100	81.9444
	101.316	81.9672
	98.9744	81.9728
	99.4681	81.9743
	100	81.9743
	100	81.9788
	101.081	82
	101.546	82
	103.59	82.0069
	103.922	82.0084
	104	82.0106
	105.288	82.0388
	96.5398	82.0513
	97.6526	82.0513
	97.7199	82.0513
	98.1221	82.0628
	98.4375	82.0628
	99.505	82.0833
	102.89	82.1012
	99.1803	82.1101
	99.2424	82.1101
	100	82.1168
	100.386	82.1168
	101.288	82.1306
	103.982	82.1429
	104.186	82.1549
	105.31	82.1549
	105.607	82.1596
	108.293	82.1739
	93.4579	82.1862
	96.0289	82.2
	96.3934	82.2148
	97.5962	82.2222
	97.9798	82.2222
	99.0385	82.2335
	99.6825	82.2335
	100.426	82.2394
	100.8	82.243
	101.141	82.2464
	81.8584	82.2581
	82.6087	82.2785
	91.9463	82.2835
	95.2607	82.2878
	96.4413	82.2917
	97.561	82.2951
	98.6711	82.3
	99.5074	82.3129
	88.0342	82.3204
	92.8287	82.3232
	94.3262	82.3276
	95.3737	82.3529
	95.8333	82.3529
	95.941	82.3529
	96.875	82.3529
	97.8723	82.3529
	98.4436	82.3755
	102.655	82.3809
	103.084	82.381
	103.084	82.4034
	92.2449	82.4121
	92.7632	82.4324
	98.983	82.4373
	99.061	82.4373
	101.604	82.439
	101.942	82.4427
	102.525	82.4427
	102.622	82.4468
	104.53	82.4645
	105.238	82.4701
	96.4664	82.4701
	97.1119	82.5
	99.0741	82.5112
	99.3243	82.5243
	99.6504	82.5342
	100	82.5397
	100.939	82.5472
	100.943	82.5688
	101.376	82.5726
	104.566	82.5726
	97.931	82.5758
	86.9919	82.5758
	98.2456	82.5784
	100.985	82.5843
	100.541	82.6255
	106.383	82.6271
	103.226	82.6291
	101.695	82.6331
	98.7288	82.6531
	102.893	82.6733
	100	82.7027
	96.4427	82.7068
	104.167	82.7068
	101.149	82.7161
	100	82.7225
	100	82.7273
	97.3333	82.7273
	98.9583	82.7273
	99.3333	82.7338
	100	82.7451
	100.431	82.7451
	100.741	82.7731
	101.003	82.7839
	101.124	82.7869
	101.418	82.7907
	101.852	82.8026
	94.8097	82.8283
	95	82.8326
	96.8531	82.8431
	98	82.8467
	98.7705	82.8571
	100.461	82.8571
	102.051	82.8767
	103.96	82.8829
	104.523	82.8897
	105.714	82.8947
	92.8934	82.8996
	97.5247	82.9
	95.2632	82.9091
	100	82.9268
	97.9592	82.9268
	91.5254	82.9268
	99.6063	82.9365
	101.613	82.9457
	98.1203	82.9457
	98.3607	82.963
	99.2126	82.963
	99.4898	83.004
	100	83.0189
	101.053	83.0189
	101.19	83.0189
	102.174	83.0389
	102.553	83.045
	103.093	83.045
	97.1193	83.0579
	96.9388	83.0709
	95.1754	83.0709
	93.0147	83.0769
	94.3182	83.0769
	96.2366	83.0846
	97.3545	83.0918
	99.5781	83.0986
	100.478	83.0986
	101.896	83.1081
	103.211	83.125
	103.922	83.1373
	100.51	83.1461
	94.386	83.165
	95.8716	83.1746
	98.8142	83.1818
	99.5968	83.1933
	100	83.2
	100.38	83.2031
	100.87	83.2579
	102.762	83.2599
	94.3	83.2599
	95.8	83.2636
	96.4	83.2653
	96.6	83.2685
	97	83.2727
	97	83.274
	91.1	83.2787
	100.4	83.3
	95.941	83.3333
	97.3118	83.3333
	97.9487	83.3333
	100	83.3333
	100.791	83.3333
	101.633	83.3333
	101.754	83.3333
	102.404	83.3333
	92.6829	83.3333
	95.3271	83.3333
	97.9695	83.3333
	100	83.3898
	100	83.3922
	101.111	83.4
	101.493	83.4008
	102.857	83.4008
	103.543	83.4043
	104	83.4061
	91.5709	83.4081
	95.9596	83.4146
	97.2763	83.4171
	97.5806	83.4171
	98.4906	83.4483
	99.4382	83.4507
	100.503	83.4532
	101.145	83.4586
	104.124	83.4586
	97.9339	83.4615
	98.4375	83.4615
	98.9796	83.4711
	99.1597	83.4821
	99.4872	83.4921
	100	83.5
	100.529	83.5106
	101.01	83.5135
	102.767	83.5165
	96.1	83.5249
	95.8	83.5294
	95.8	83.5366
	97.2	83.5443
	95.3	83.5443
	100.5	83.5681
	102.2	83.5766
	97.4	83.5821
	93.1	83.5821
	96.6	83.5821
	93	83.5878
	98.4	83.5938
	95.6835	83.5962
	98.4848	83.6066
	98.5765	83.6207
	100.503	83.6283
	100.772	83.6283
	102.02	83.6538
	103.297	83.6634
	104.255	83.6735
	92.5424	83.6735
	94.386	83.6735
	95.8599	83.6735
	97.2125	83.6842
	98.2833	83.7
	100.541	83.7037
	102.105	83.7104
	103.889	83.7104
	104.813	83.7121
	107.273	83.7121
	95.9459	83.7209
	97.3333	83.7302
	98.1395	83.7302
	99.5652	83.737
	100.412	83.7456
	100.81	83.7456
	100.971	83.7662
	101.395	83.7748
	102.073	83.7838
	109.735	83.7838
	95.5272	83.7931
	95.6044	83.7963
	97.1154	83.8
	97.2093	83.8057
	98.6755	83.8275
	98.9529	83.8284
	99.2754	83.8298
	102.03	83.8428
	103.756	83.8428
	90.2778	83.8462
	94.3463	83.8565
	95.3177	83.8565
	97.5806	83.8583
	99.5816	83.8596
	91.0995	83.871
	95.8974	83.871
	98.3871	83.8806
	98.4436	83.8843
	98.5075	83.8843
	100.568	83.8951
	101.613	83.8983
	101.976	83.9081
	103.462	83.9161
	107.653	83.9196
	98.8679	83.9357
	99.0431	83.9378
	100	83.9378
	101.435	83.9416
	101.805	83.9416
	101.825	83.945
	104.103	83.9623
	104.651	83.9623
	100.481	83.9806
	100.49	83.9844
	102.642	83.9844
	104.04	84
	104.56	84
	104.762	84.0136
	105.147	84.0149
	96.8531	84.0206
	100.37	84.0278
	100.437	84.0278
	102.23	84.0304
	103.59	84.0336
	103.665	84.0376
	105.155	84.0376
	106.452	84.0376
	108.242	84.0376
	97.3822	84.0426
	98.995	84.0517
	99.0476	84.058
	99.2958	84.0796
	100.995	84.1085
	102.183	84.1202
	102.273	84.141
	102.732	84.1509
	103.082	84.1549
	98.5782	84.1584
	99.095	84.1727
	99.5283	84.1727
	100.385	84.1727
	100.488	84.188
	101.22	84.188
	101.508	84.1897
	101.587	84.1912
	102.353	84.1924
	102.542	84.2
	96.3636	84.2
	96.371	84.2105
	96.9231	84.2105
	99.1667	84.2105
	100	84.2105
	103.483	84.2282
	104.688	84.2342
	105.172	84.2365
	106.358	84.2424
	97.5369	84.2424
	98.1043	84.2491
	100.4	84.2857
	100.692	84.2857
	101.415	84.2975
	101.825	84.3
	103.093	84.3049
	103.846	84.322
	104.016	84.3333
	101.325	84.3373
	102.797	84.345
	102.92	84.3511
	98.2533	84.3621
	103.524	84.3621
	90.2174	84.3636
	99.5781	84.3636
	98.4043	84.375
	100	84.375
	99.0991	84.3866
	106.349	84.4037
	97.6077	84.4106
	100	84.4106
	100.552	84.4106
	101.923	84.4221
	102.463	84.4221
	102.632	84.434
	103.557	84.4444
	103.586	84.4444
	104.367	84.4512
	94.6996	84.4523
	95.6938	84.456
	97.3822	84.4697
	97.491	84.472
	98.8889	84.4828
	100	84.4961
	101.455	84.5
	102.362	84.5
	102.632	84.5018
	104.211	84.5133
	97.4545	84.5238
	97.8723	84.5238
	97.9798	84.5324
	98.1481	84.5455
	100	84.5455
	100.408	84.5494
	101.235	84.5528
	101.794	84.5588
	102.404	84.57
	102.66	84.5794
	97.1119	84.5794
	97.6027	84.585
	98.9848	84.589
	100	84.5902
	100.833	84.6
	101.456	84.6154
	101.887	84.6154
	101.961	84.6154
	102.008	84.6154
	102.01	84.6154
	102.101	84.6154
	102.372	84.6154
	102.609	84.6154
	102.692	84.62
	105.385	84.6512
	101.13	84.6512
	102.41	84.6512
	103.067	84.6561
	103.518	84.6715
	103.763	84.6743
	99.1736	84.6808
	100.41	84.6847
	100.452	84.6847
	101.099	84.6939
	101.905	84.6939
	101.953	84.6939
	103.784	84.7
	105.6	84.7
	107.292	84.7
	93.75	84.7222
	94.47	84.7273
	95.9707	84.7458
	97.9592	84.7458
	98.0952	84.7458
	99.3846	84.7458
	100.521	84.7518
	101.02	84.7619
	101.587	84.7619
	97.9798	84.7619
	101.01	84.7716
	101.423	84.7737
	101.97	84.7737
	102.139	84.7751
	102.555	84.7826
	103	84.7826
	103.292	84.7826
	103.383	84.8
	107.874	84.8
	96.5	84.8185
	100	84.8214
	101.471	84.8214
	102.459	84.8214
	102.846	84.8485
	103.333	84.858
	103.586	84.8606
	104.103	84.8624
	104.663	84.8624
	104.701	84.8708
	104.8	84.8739
	106.996	84.8739
	107.5	84.8837
	108.696	84.8837
	94.1799	84.8889
	94.8718	84.8958
	97.8947	84.8958
	98.9899	84.8958
	99.6212	84.898
	100.373	84.9206
	101.423	84.9246
	102.405	84.9372
	103.763	84.9462
	105.528	84.9462
	91.9872	84.9557
	95.4545	84.9558
	96.3455	84.9594
	97.6923	84.9624
	97.786	84.9624
	98.1395	84.9711
	98.2332	84.9741
	99.0476	84.9765
	99.0868	84.9765
	99.2933	85
	100	85
	100.459	85
	101.014	85
	101.099	85
	101.951	85
	103.571	85
	106.091	85
	94.4649	85
	97.8947	85
	100.435	85
	101.005	85
	101.97	85
	102.97	85
	103.571	85
	104.27	85
	104.762	85
	106.222	85
	95.7983	85.0163
	99.5968	85.0174
	100.505	85.0242
	101.606	85.0427
	103.404	85.0467
	104.739	85.0534
	104.911	85.0534
	107.071	85.0575
	98.0392	85.0679
	98.4925	85.0806
	98.8848	85.0909
	99.0566	85.0962
	99.2032	85.0962
	99.4975	85.098
	99.5434	85.0993
	99.6269	85.1
	100.481	85.1064
	101.224	85.1145
	101.395	85.1163
	101.556	85.119
	101.626	85.124
	101.639	85.124
	102.155	85.1351
	103.2	85.1351
	104.089	85.1562
	106.03	85.1613
	97.9339	85.1648
	98.5714	85.1675
	98.8281	85.1852
	99.5575	85.1852
	100	85.1986
	100.535	85.1986
	102.372	85.2
	102.941	85.2018
	103.196	85.2018
	103.302	85.2018
	100.427	85.2041
	96.4444	85.2041
	96.6019	85.2273
	97.5845	85.2381
	97.6077	85.2459
	98.524	85.2518
	98.7952	85.2518
	99.5146	85.2518
	100	85.2713
	100	85.274
	100	85.2792
	100.51	85.2792
	100.687	85.2814
	100.962	85.283
	101.277	85.3
	101.442	85.3061
	101.449	85.3107
	102.19	85.3175
	102.752	85.3261
	103.719	85.3503
	104.681	85.3503
	105.882	85.3557
	95.5556	85.3583
	97.8261	85.3659
	99.0521	85.3742
	99.0909	85.3755
	102.058	85.3774
	102.092	85.3846
	102.74	85.3896
	89.011	85.3896
	93.1973	85.3896
	94.2446	85.3933
	95.5446	85.4054
	97.561	85.4054
	97.7011	85.4077
	99.2754	85.4093
	100	85.4167
	102.37	85.4237
	102.37	85.4237
	95.2381	85.4406
	96.0674	85.446
	98.4791	85.4545
	100	85.4545
	100.368	85.4545
	101.327	85.4599
	102.299	85.4626
	102.353	85.4749
	102.381	85.4785
	105.882	85.4839
	100	85.4839
	100	85.489
	101.571	85.4922
	101.646	85.4922
	101.953	85.4922
	102.459	85.5
	102.5	85.5019
	102.885	85.5019
	103.086	85.5019
	103.502	85.5072
	104.58	85.5072
	95.9854	85.514
	97.1223	85.514
	97.5247	85.5204
	98.5646	85.5305
	99.2933	85.5422
	99.5261	85.5469
	100.727	85.5513
	101.099	85.5513
	101.984	85.5556
	104	85.5556
	94.6602	85.5615
	95.1128	85.5705
	97.6471	85.5721
	99.4475	85.5721
	100.508	85.5769
	101.99	85.5769
	102	85.5769
	102.105	85.5814
	102.488	85.5814
	102.941	85.5856
	103.175	85.5856
	103.265	85.5856
	103.518	85.5856
	104.926	85.5856
	106.024	85.6061
	92.8826	85.6061
	94.9324	85.6115
	95.045	85.6209
	96.732	85.6322
	97.3545	85.64
	97.7099	85.641
	98.8462	85.6502
	100.505	85.6522
	105.023	85.6522
	98.0392	85.6522
	98.9848	85.6557
	99.4924	85.6574
	99.5169	85.6589
	99.6094	85.6589
	100	85.6618
	100	85.6618
	100.733	85.6667
	101.493	85.6667
	101.685	85.7
	101.887	85.7143
	102.451	85.7143
	102.759	85.7143
	102.857	85.7143
	103.125	85.7143
	103.211	85.7143
	103.704	85.7143
	103.78	85.7143
	104.044	85.7143
	91.6667	85.7143
	93.6842	85.7143
	94.1176	85.7143
	95.3052	85.7143
	96.3134	85.7143
	96.9027	85.7651
	97.6303	85.7692
	97.7273	85.7692
	98.524	85.7724
	98.951	85.7759
	99.6154	85.7798
	100	85.782
	100	85.782
	100.348	85.7843
	100.714	85.7868
	101.408	85.7971
	101.878	85.7988
	107.336	85.8
	91.2621	85.8131
	92.7885	85.8209
	96.4789	85.8209
	96.7742	85.8209
	96.9178	85.8238
	97.0149	85.8238
	97.3978	85.8268
	97.6923	85.8407
	98.6441	85.8407
	98.995	85.8434
	99.2248	85.8447
	99.5215	85.8491
	100.4	85.8491
	101.158	85.8491
	101.444	85.8537
	102.094	85.8586
	102.344	85.8586
	102.488	85.8586
	93.6102	85.8586
	94.2478	85.8621
	95.7547	85.8621
	95.7747	85.8621
	96.1165	85.8657
	96.8627	85.8657
	97.2477	85.8824
	97.7099	85.8824
	98.4293	85.8896
	98.6239	85.8921
	99.2157	85.8934
	99.569	85.8974
	100	85.9031
	100.392	85.9091
	100.481	85.9091
	100.987	85.9155
	101.031	85.9206
	101.46	85.9206
	101.575	85.9223
	88.8889	85.9223
	90	85.9296
	90.5579	85.9316
	91.3621	85.9316
	91.7949	85.9316
	92.1488	85.9375
	92.3077	85.9438
	92.6829	85.9459
	93.3884	85.9459
	93.6893	85.9504
	94.2149	85.9504
	94.4444	85.9532
	94.5098	85.9532
	95	85.9532
	95.5224	85.9589
	95.6349	85.9649
	96.2441	85.9649
	98.0198	85.9649
	98.6111	85.9712
	101.01	85.9728
	89.5954	85.9728
	90.6977	85.9728
	90.7692	85.9779
	91.3043	85.9813
	91.5493	85.9813
	91.8367	85.9813
	93.4579	85.9848
	93.75	85.9903
	95.339	85.9903
	95.5823	86
	96.8128	86
	96.8992	86
	97.0297	86.0082
	97.037	86.0104
	97.3958	86.017
	99.1936	86.0182
	100	86.0215
	102.094	86.0215
	102.652	86.0215
	91.133	86.0215
	93.8462	86.0335
	95.9391	86.0335
	96	86.036
	96.8	86.036
	96.8504	86.0377
	96.9849	86.0465
	97.9381	86.0627
	97.9839	86.0656
	98.1132	86.0696
	98.19	86.0696
	98.5075	86.0806
	102.062	86.0825
	103.865	86.1111
	90.3084	86.1111
	91.8782	86.1111
	91.9414	86.1111
	92.1569	86.1199
	92.3664	86.121
	93.5622	86.1244
	94.7644	86.1314
	94.8936	86.1314
	95.5224	86.1314
	95.9184	86.1314
	95.9184	86.1345
	95.935	86.1386
	97	86.1386
	97.0874	86.1386
	97.561	86.1386
	98.6667	86.1423
	100	86.1423
	100.503	86.1423
	101.523	86.1446
	89.8785	86.1486
	91.8782	86.1538
	92.0792	86.1538
	92.5743	86.1538
	92.6229	86.1538
	93.1707	86.1538
	93.3014	86.1592
	93.4615	86.1592
	93.4673	86.166
	93.7255	86.166
	94.0476	86.166
	94.4444	86.166
	94.6078	86.1702
	94.7791	86.1751
	95.082	86.1751
	95.3846	86.1789
	95.5645	86.1878
	96.6507	86.1905
	90	86.1925
	91.3043	86.2
	91.3979	86.2
	92.1569	86.2
	92.7757	86.2069
	93.0041	86.2069
	93.9623	86.2069
	94.6281	86.2069
	95.0413	86.2222
	95.2381	86.2319
	96	86.2385
	96.5779	86.2385
	97	86.2385
	97.561	86.2416
	98.4925	86.25
	99.0909	86.25
	101.117	86.2543
	101.724	86.2559
	86.8687	86.2559
	88.77	86.2595
	89.7436	86.2637
	90.7216	86.2676
	91.8367	86.2676
	93.8775	86.2745
	93.913	86.2745
	94.1634	86.2876
	94.7368	86.2944
	94.8819	86.2944
	96.2025	86.3
	97.1074	86.3
	97.619	86.3
	97.9058	86.3014
	98.8889	86.3071
	99.4505	86.3095
	100	86.3158
	101.99	86.3208
	102.551	86.3281
	103.252	86.3281
	91.0653	86.3436
	91.1917	86.3436
	91.2587	86.3436
	91.635	86.3469
	92.8571	86.3636
	93.8462	86.3636
	93.9698	86.3636
	94.0476	86.3636
	94.2085	86.3636
	94.8718	86.3787
	95.0249	86.3799
	95.5665	86.3799
	95.9459	86.3799
	96.1957	86.3799
	96.4497	86.3799
	96.9849	86.3799
	97.8448	86.385
	98.4211	86.3874
	99.5816	86.3924
	100.976	86.3946
	87.3832	86.3971
	90.0498	86.4
	90.7767	86.4035
	91.4286	86.4078
	92.4779	86.4151
	93.1937	86.4198
	93.6441	86.4238
	94.0711	86.4253
	94.1463	86.4286
	94.1463	86.4286
	94.4724	86.4322
	95.2381	86.4322
	95.2991	86.4341
	95.339	86.4341
	95.3668	86.4341
	96.3115	86.4341
	98	86.4407
	100.813	86.4469
	97.3684	86.4486
	88.1517	86.4486
	90.5882	86.4542
	92.6471	86.4583
	93.0328	86.4583
	94	86.4662
	94.9275	86.4686
	95.5224	86.4734
	95.5947	86.4769
	95.8333	86.4865
	96.3115	86.4952
	96.3351	86.4964
	96.3636	86.5
	96.3918	86.5
	96.8	86.5
	96.8504	86.5
	96.9811	86.5052
	97.2477	86.5052
	97.5	86.5052
	97.6303	86.5116
	99.061	86.5116
	84.4068	86.5116
	85.8156	86.5169
	88.8502	86.5169
	92.7885	86.5169
	92.8571	86.5217
	92.891	86.5248
	94.5545	86.5248
	94.6768	86.5248
	94.7115	86.5285
	94.8339	86.5285
	95.3975	86.5385
	97.4074	86.5385
	97.5247	86.5385
	97.9839	86.5517
	98.2684	86.5591
	98.4127	86.5613
	98.5366	86.5625
	99.0244	86.5724
	103	86.5724
	93.5484	86.5772
	93.9086	86.5854
	94.3231	86.59
	94.5055	86.5979
	94.8718	86.5979
	95.4315	86.6013
	96.5909	86.6029
	97.1292	86.6029
	97.2851	86.6029
	97.3214	86.6071
	98.0861	86.6197
	99.5025	86.6197
	100.426	86.6221
	100.99	86.6242
	106.349	86.6261
	90.9091	86.6337
	93.4545	86.6359
	94.3396	86.6359
	94.7735	86.6426
	94.8598	86.6438
	95.1542	86.6438
	95.6081	86.6667
	96.0526	86.6667
	96.3415	86.6667
	96.3918	86.6667
	96.6292	86.6667
	96.7391	86.6667
	97.5904	86.6667
	97.6	86.6667
	98.5577	86.6667
	99.505	86.6667
	100	86.6667
	100.483	86.692
	80.0725	86.692
	92.1466	86.692
	93.8967	86.6936
	94.9309	86.6936
	96.875	86.6953
	98.1061	86.6953
	98.8	86.7
	99.5833	86.7
	100	86.7
	100	86.7
	95.5665	86.7021
	100	86.7021
	97.0588	86.7021
	98.0488	86.7133
	95.7747	86.7159
	95.7364	86.7159
	93.4853	86.7188
	100	86.722
	100.35	86.722
	100.412	86.7299
	93.1452	86.7299
	93.4866	86.7347
	96.5779	86.7347
	98.0769	86.7383
	98.6063	86.7384
	100	86.7403
	100	86.747
	94.9495	86.7521
	100.493	86.7596
	100	86.7742
	95.1111	86.7742
	90.9091	86.7769
	92.9293	86.7769
	93.7956	86.7769
	93.8272	86.7857
	94.2085	86.7924
	94.9091	86.7924
	95.288	86.7924
	96.2185	86.7924
	96.3504	86.7924
	97.5	86.8
	98.3193	86.802
	98.9362	86.8085
	99.2218	86.8132
	100.382	86.8217
	102.551	86.8217
	87.7828	86.8217
	91.3386	86.8243
	91.9149	86.8313
	92.5	86.8327
	93.2039	86.8421
	93.3962	86.8421
	94.9749	86.8421
	96.5686	86.8421
	97.5	86.8421
	97.786	86.8421
	97.9381	86.8512
	99.1561	86.8545
	99.3266	86.8545
	99.6564	86.8613
	100	86.8613
	100	86.8613
	100	86.8644
	103.109	86.8687
	103.911	86.8687
	92	86.8687
	92.1569	86.8726
	95.098	86.8914
	96.7871	86.8914
	97.2441	86.8932
	97.561	86.8932
	98.0198	86.9
	98.3607	86.9
	98.7342	86.9048
	98.7395	86.9091
	98.8806	86.911
	99.2	86.911
	100	86.9159
	100.427	86.9159
	100.498	86.9159
	101.395	86.9159
	101.463	86.9159
	101.587	86.9198
	101.674	86.9198
	101.754	86.9198
	92.7778	86.9281
	94.8148	86.9347
	95.4774	86.9347
	95.6679	86.9347
	96.6825	86.9388
	96.7273	86.9388
	97.1963	86.9403
	97.2477	86.9403
	97.3822	86.9403
	97.561	86.9416
	97.5806	86.9427
	97.6471	86.9565
	98.4848	86.9565
	98.524	86.9565
	98.7705	86.9565
	99.0698	86.9565
	100.493	86.9565
	100.702	86.9565
	100.935	86.9565
	92.1182	86.9565
	92.2794	86.9565
	92.5287	86.9565
	93.8931	86.9565
	93.8967	86.9565
	94.0092	86.9565
	94.898	86.9707
	95.4064	86.9718
	96	86.9718
	97.6959	86.9732
	98.5765	86.9919
	99.4819	86.9955
	100	86.9955
	100.826	86.9969
	102.073	87
	97.7778	87
	93.0233	87.0036
	90.0709	87.0079
	81.8182	87.013
	94.5256	87.013
	90.7336	87.013
	90.7407	87.0293
	92.5373	87.0293
	92.6108	87.0307
	92.8571	87.0307
	94.2731	87.037
	95.057	87.037
	95.5823	87.037
	95.9391	87.0432
	96.0317	87.0445
	96.1957	87.0466
	96.8992	87.0466
	96.9112	87.0466
	97.2112	87.0504
	97.5845	87.0504
	98.4848	87.0536
	98.5366	87.0536
	100.538	87.0588
	101.688	87.0647
	90.1639	87.069
	92.0755	87.069
	92.803	87.0722
	93.4066	87.0722
	93.6	87.0813
	95.6204	87.0813
	96.5517	87.0813
	97.4359	87.0813
	99.5074	87.0833
	100	87.0833
	102.536	87.0849
	102.694	87.0968
	96.5217	87.108
	94.5545	87.1134
	91.866	87.1245
	90.2222	87.1324
	101.37	87.1324
	89.2857	87.1324
	90.099	87.1369
	90.7258	87.1369
	91.3194	87.1429
	91.6399	87.1429
	92.1147	87.1429
	93.1559	87.1429
	93.2692	87.1473
	93.9891	87.1528
	94.1423	87.1528
	96.6019	87.156
	97.1429	87.1595
	97.3822	87.1658
	97.6852	87.1658
	98.0769	87.1658
	99.0099	87.1711
	99.2908	87.1795
	100	87.1795
	94.2029	87.1795
	90.1869	87.1795
	95.0739	87.1901
	91.3876	87.1901
	91.2791	87.1972
	99.2424	87.2
	99.2395	87.2
	100.41	87.2
	98.8	87.2
	95.7364	87.2
	91.3726	87.2093
	91.958	87.2093
	99.177	87.2131
	95.3846	87.2131
	100.524	87.2146
	96.9697	87.2204
	92.233	87.2222
	99.4924	87.2247
	90.9574	87.2247
	95.0207	87.2247
	98.4	87.2263
	96.3855	87.2263
	96.3265	87.234
	97.1074	87.234
	96.5686	87.234
	99.0431	87.2428
	97.561	87.2449
	97.6303	87.2483
	96.7742	87.2549
	100.524	87.2611
	96.9697	87.2611
	92.233	87.2641
	99.4924	87.2642
	90.9574	87.2642
	91.3726	87.2659
	91.958	87.2671
	99.177	87.2727
	95.3846	87.2727
	96.5686	87.2727
	99.0431	87.2727
	97.561	87.2727
	97.6303	87.2727
	96.7742	87.2727
	95.0207	87.2792
	98.4	87.2792
	96.3855	87.2807
	96.3265	87.2807
	97.1074	87.2852
	92.4171	87.2881
	94.7368	87.2964
	95.339	87.3
	95.8525	87.3077
	96.6387	87.3096
	90.3346	87.3134
	90.4437	87.3171
	91.0112	87.3188
	91.3706	87.3239
	91.6667	87.3239
	91.7492	87.3239
	92.3611	87.3239
	93.6893	87.3303
	93.722	87.3303
	93.7759	87.3362
	93.9024	87.3418
	94.697	87.3469
	94.8276	87.3518
	95.2607	87.3563
	95.8333	87.3563
	96.0784	87.3563
	98.0198	87.3563
	98.5	87.3606
	100	87.3626
	103.226	87.372
	90.0498	87.3737
	90.9465	87.3754
	91.3534	87.3754
	92.3077	87.3786
	92.823	87.3786
	93.8548	87.3832
	94.052	87.3832
	94.5274	87.3874
	94.5813	87.3874
	94.8413	87.3874
	94.9153	87.3874
	95.2569	87.3913
	95.6	87.3913
	95.6522	87.3913
	96.2791	87.3913
	97.5962	87.395
	97.9167	87.3984
	98.4211	87.4
	99.0385	87.4
	102.74	87.4
	99.0698	87.4016
	97.5369	87.4074
	99.4819	87.4126
	86.3636	87.415
	86.3469	87.4194
	92.126	87.4286
	88.4956	87.4346
	88.7029	87.4396
	92.8177	87.4396
	85.8586	87.4396
	84.1837	87.4419
	93.5829	87.4439
	88.3333	87.4459
	91.2	87.4477
	92.5781	87.4494
	87.2483	87.4494
	89.9281	87.4525
	93.8567	87.4525
	95.0549	87.4539
	91.3265	87.4576
	91.2	87.4608
	92.5781	87.4636
	87.2483	87.5
	89.9281	87.5
	93.8567	87.5
	95.0549	87.5
	99.0698	87.5
	97.5369	87.5
	99.4819	87.5
	91.3265	87.5
	86.3636	87.5
	86.3469	87.5
	92.126	87.5
	88.4956	87.5
	88.7029	87.5
	92.8177	87.5
	85.8586	87.5
	84.1837	87.5
	93.5829	87.5
	88.3333	87.5
	90.8163	87.5
	91.2844	87.5
	93.1507	87.5
	93.8389	87.5
	93.9086	87.5
	94.0887	87.5
	94.8529	87.5
	96.4706	87.5
	96.9072	87.5
	96.9543	87.5
	97.1564	87.5
	97.3404	87.5
	98.4064	87.5
	99.1701	87.541
	100	87.5458
	93.9086	87.5458
	94.5848	87.5458
	94.6341	87.5472
	95.2381	87.5486
	95.4545	87.5486
	97.7941	87.5502
	98.1308	87.5519
	98.9247	87.5536
	99.5	87.5556
	99.5951	87.5576
	100	87.5576
	100	87.5598
	100.441	87.5598
	100.472	87.5598
	101.042	87.5622
	101.596	87.5622
	102.575	87.5622
	102.956	87.5648
	91.5423	87.5648
	92.5	87.5862
	92.8	87.5862
	93.1217	87.5887
	93.7984	87.5912
	93.8144	87.5912
	95.0617	87.594
	95.1327	87.594
	95.8015	87.5969
	97.0339	87.6
	97.4093	87.6
	97.5104	87.6
	97.8495	87.6033
	97.9487	87.6033
	98.0099	87.6033
	99.1111	87.6106
	99.4475	87.6147
	100	87.6147
	100.439	87.619
	100.87	87.619
	85.2564	87.6238
	89.7778	87.6238
	92.1429	87.6238
	92.2807	87.6254
	93.5185	87.6289
	94.0299	87.6364
	94.9612	87.6404
	95.1456	87.6404
	95.7627	87.6404
	96	87.6405
	96.1089	87.6448
	96.2406	87.6494
	96.3563	87.6543
	96.6981	87.6543
	96.8531	87.6652
	98.4043	87.6652
	98.5437	87.6667
	100	87.6712
	100.472	87.6712
	103.653	87.6761
	76.1092	87.6761
	80.8874	87.6777
	86.2816	87.6777
	90.7668	87.6812
	91.3223	87.6847
	91.5254	87.6847
	92.0578	87.6847
	94.5017	87.6847
	94.686	87.6866
	96.2185	87.6866
	96.3158	87.6923
	97.0149	87.6984
	97.619	87.7
	97.9253	87.7005
	100.529	87.7005
	100.976	87.7095
	101.508	87.7095
	101.515	87.7119
	102.198	87.7133
	105.983	87.7133
	94.686	87.7193
	95.8491	87.7193
	95.9641	87.7193
	96.371	87.7193
	96.5986	87.7256
	96.7846	87.7273
	97.3958	87.7301
	97.5	87.7301
	97.8261	87.7323
	98.0237	87.7323
	98.0469	87.7358
	98.0861	87.7358
	99.2593	87.7358
	100.395	87.7395
	102.691	87.7395
	85.7143	87.747
	89.5604	87.747
	91.3208	87.7551
	92.1053	87.7551
	92.891	87.7622
	93.2584	87.7622
	94.1909	87.7637
	94.3878	87.7637
	94.9612	87.7729
	95.7944	87.7729
	95.8848	87.7778
	96.9072	87.7828
	97.235	87.7828
	97.7169	87.7863
	98.6842	87.7907
	98.7755	87.7934
	100	87.7934
	105.242	87.7934
	90.583	87.7953
	91.8567	87.8
	93.6759	87.8049
	93.7304	87.8049
	94.8052	87.8049
	95.2153	87.8049
	95.4225	87.8136
	95.9184	87.8136
	96.0396	87.8136
	96.1353	87.8151
	96.5385	87.8173
	96.8912	87.8173
	98.374	87.8307
	99.5575	87.8307
	100	87.8327
	101.149	87.8472
	101.648	87.8472
	102.027	87.8472
	102.618	87.8472
	103.252	87.8505
	103.425	87.8505
	103.743	87.8505
	105.473	87.8542
	98.5916	87.8542
	97.5962	87.8571
	99.3464	87.8571
	100.669	87.8571
	98.9726	87.8594
	98.2684	87.8641
	96.0606	87.8641
	86.0465	87.8661
	94.2529	87.8661
	94.5946	87.8689
	96.3134	87.8689
	96.9849	87.8698
	97.5728	87.8788
	97.9487	87.8788
	97.9695	87.8788
	98.5222	87.8788
	98.5294	87.8788
	100	87.8788
	100.397	87.8788
	100.99	87.8788
	101.056	87.8882
	101.463	87.8893
	101.562	87.8906
	101.905	87.8906
	102	87.8906
	102.01	87.8906
	102.041	87.8947
	102.075	87.8947
	102.312	87.9
	102.51	87.9004
	109.333	87.9004
	90.2174	87.9004
	92.381	87.9032
	93.0328	87.9032
	95.6098	87.907
	96.6184	87.907
	97.1564	87.9121
	97.561	87.9121
	97.8873	87.9121
	98.4694	87.9167
	98.5455	87.9167
	98.6784	87.9195
	98.913	87.9195
	100	87.9227
	100	87.9227
	100.415	87.9227
	100.457	87.9227
	100.513	87.931
	100.82	87.931
	101.01	87.931
	101.404	87.931
	101.422	87.9377
	101.515	87.9377
	102.518	87.9377
	102.881	87.9397
	102.93	87.9397
	87.2131	87.9397
	91.2844	87.9433
	93.0909	87.9433
	93.3673	87.9433
	94.2529	87.9433
	94.8186	87.9464
	94.8837	87.9464
	95.1613	87.9518
	95.288	87.9562
	95.4774	87.9581
	97.1731	87.9599
	97.3262	87.963
	97.8417	87.9668
	98.3264	87.9699
	99.0244	87.9725
	99.6711	87.98
	100	87.9808
	100.333	87.9828
	100.513	87.9859
	100.885	87.987
	101.98	88
	102.392	88
	103.261	88
	88.2129	88
	92.0578	88
	92.8571	88
	92.8814	88
	93.7238	88
	94.0594	88
	94.6667	88.0184
	94.8	88.0184
	94.9749	88.0208
	95.1673	88.0208
	95.3846	88.0208
	95.7597	88.0239
	96.2963	88.0282
	97.0149	88.0309
	97.1014	88.0383
	97.9798	88.0383
	98.1735	88.0383
	99.5	88.0435
	100	88.0435
	100	88.0435
	100.513	88.0435
	100.976	88.0478
	101.119	88.0478
	93.9252	88.0503
	94.7619	88.0531
	95.4733	88.0531
	95.671	88.0597
	95.7747	88.0597
	96.2617	88.0597
	96.8421	88.0597
	98.0769	88.0645
	99.5025	88.0658
	101.705	88.0702
	93.0233	88.0734
	95.279	88.0734
	95.8763	88.0734
	96.4286	88.0734
	96.7136	88.0734
	96.7742	88.0734
	96.875	88.0734
	97.1326	88.0829
	97.931	88.0851
	98.0099	88.0851
	98.2394	88.0866
	98.2456	88.0866
	98.8764	88.0952
	99.5238	88.0952
	100	88.0952
	100	88.0952
	101.034	88.0952
	101.402	88.0952
	101.525	88.0952
	101.818	88.1
	101.838	88.1
	101.86	88.1041
	101.97	88.1081
	103.286	88.1119
	104.615	88.1148
	95.6098	88.1188
	96.8421	88.1188
	96.8992	88.1188
	96.9543	88.1226
	97.5124	88.1226
	98.3539	88.125
	98.8636	88.1279
	98.9071	88.1279
	99.5434	88.1279
	99.5671	88.1279
	99.6466	88.1279
	100	88.1295
	100	88.1356
	100	88.1356
	100.866	88.1356
	102.553	88.141
	102.66	88.1423
	103.814	88.1423
	103.876	88.1423
	105.189	88.1443
	92.0705	88.1443
	93.0131	88.1481
	93.4579	88.1481
	94.0299	88.1481
	95.1965	88.1517
	95.7143	88.1517
	95.9799	88.1517
	96.0145	88.1533
	96.3134	88.1533
	96.861	88.1579
	98.5149	88.1579
	100	88.1579
	100.629	88.172
	100.639	88.172
	101.087	88.172
	101.205	88.172
	101.481	88.172
	101.623	88.1773
	101.689	88.1773
	102.29	88.1818
	102.622	88.1818
	103.731	88.1818
	104.58	88.1818
	104.598	88.1857
	87.5556	88.1857
	93.3649	88.1857
	93.5691	88.189
	93.7956	88.189
	93.8406	88.189
	94.5017	88.189
[truncated: 53,871 more rows]

## Sheet: Figure S2
Figure S2b
		Tvp23b+/+					Tvp23b+/-					Tvp23b-/-
	B cell	28.6	28.3	36.1	25.7	31.9	30.2	30.6	30.6	31.8	39.2	35.1	30.7	28.7	37.7	32.6
	T cell	29.9	26.2	31.9	33.1	31.2	27.4	15.4	29.8	31.1	34.4	22.1	36.4	32.3	34.7	35.1
	CD4+ T cell	19.3	16.6	19.8	20.6	19.5	17.5	9.34	18.9	18.6	21.9	14.1	23.4	21.3	21.7	22
	CD8+ T cell	10.7	9.45	11.9	12.1	11.6	9.75	6.08	10.4	12.2	12.3	7.97	12.8	10.9	13.1	12.7
	NK Cells	5.75	5.74	4.25	5.05	4.4	5.25	9.06	6.57	6.47	5.01	7.99	5.97	4.49	4.03	3.88
	Macrophages	5.05	7.32	4.76	6.76	4.34	8.56	8.74	5.77	6.32	2.57	6.86	3.51	6.49	4.83	3.69
	Neutrophils	26.1	30.1	20	25.5	24.1	26.4	37.8	23.3	21.8	17	27.9	21.1	24.4	16	21
Figure S2c					Figure S2d					Figure S2e
	Tvp23b+/+	Tvp23b+/-	Tvp23b-/-			Tvp23b+/+	Tvp23b+/-	Tvp23b-/-			Tvp23b+/+	Tvp23b+/-	Tvp23b-/-
	1.724	1.928	1.885			1.857	1.723	1.943			1.956	1.464	1.508
	1.232	1.647	1.538			1.571	1.494	1.664			1.637	0.913	1.659
	1.69	1.65	1.898			1.912	2.211	1.867			1.408	1.984	1.573
	1.732	0.984	1.344			1.953	1.654	1.527			1.427	1.605	1.56
	1.873	1.381	1.343			1.643	1.703	2.011			1.646	1.665	1.626
Figure S2f					Figure S2g
	Tvp23b+/+	Tvp23b+/-	Tvp23b-/-			Tvp23b+/+	Tvp23b+/-	Tvp23b-/-
	97.5663	92.625	90.2651			98.0943	98.0751	89.8365
	90.0664	86.3413	86.2005			98.7036	98.0555	100
	91.4819	91.4819	95.0834			99.3648	98.0943	99.3584
	95.0834	97.5663	93.9157			97.4335	97.4591	98.0943
		92.6988	95.0332				97.4591	100

## Sheet: Figure S3
Figure S3b
		Tvp23b+/+						Tvp23b-/-
	B cells	15.1	12.7	19.2	4	7.09	9.12	9.5	11.1	10.1	7.68	5.2	14.3
	T cells	32.9	27.5	31.9	32.5	35.2	51.4	53.3	42.3	42.8	40.7	40.5	42.2
	CD4+ T cells	22.8	19.3	21.6	19.3	21.5	28.3	26.8	28.7	25.6	21.5	23.4	25.9
	CD8+ T cells	6.47	5.61	7.79	5.41	5.37	14.7	21.6	9.04	11.5	10.7	8.79	9.08
	DCs	1.26	0.93	3.5	3.63	0.85		2.37	0.54	1.29	1.41	1.23
	macrophages	1.91	1.28	10.9	10.5	3.39		4.25	0.56	2.61	1.93	1.52
Figure S3c
		Tvp23b+/+					Tvp23b-/-
	Small intestine	15.1	18.4	12.2	9.76		15.6	12.7	24.9	19.4
	Colon	6.34	12.2	9.91	9.69	9.5	5.01	4.69	3.82	9.57	5.51
Figure S3d
		Tvp23b+/+				Tvp23b-/-
	Small intestine	26.2	19.7	23.5	15.1	39.2	28	29.7	17.8
	Colon	21.1	28.2	20.4	24	30.6	38.3	24.2	26.7
Figure S3e
		Tvp23b+/+				Tvp23b-/-
	Small intestine	80.99	119.01	100	100	71.1522	49.3622	102.764	112.061
	Colon	105.098	94.902	100	100	125.403	67.7838	164.751	71.5666

[truncated: 5 more sheets: Figure S4, Figure S5, Figure S6, Figure S7, Figure S8]
